# Supplementary material for: Host-directed microRNA-based intervention against intracellular Staphylococcus aureus: high-throughput screening identifies miR-4430, miR-147a, and miR-1249-5p as multifunctional antimicrobial candidates
Source: Front Cell Infect Microbiol. 2026 Mar 25;16:1772100. doi: 10.3389/fcimb.2026.1772100 (PMC13057319; doi:10.3389/fcimb.2026.1772100)
Supplement: Supplementary Table S1 — High-throughput screening of host miRNAs against intracellular S. aureus. Summary of miRNAs tested in the HTS, including plate number, miRNA name, percentage of host cell survival after infection, standard deviation, probability values from t-tests, nucleotide sequence, negative log10 of the p-value, and log2-transformed survival percentages. [file Table1.xlsx]

## Sheet: HTS
miRNA	Percentage survival	Standard desviation	Probability t-Test	Sequence	(-) Log 10 (p-value)	Log 2 (% of survival)
hsa-miR-194-5p	28.3872	3.29945	0.87072	UGUAACAGCAACUCCAUGUGGA	0.0601214	4.82717
hsa-miR-9-5p	15.8001	3.46528	0.0163692	UCUUUGGUUAUCUAGCUGUAUGA	1.78597	3.98186
hsa-miR-133b	22.5174	4.51655	0.210821	UUUGGUCCCCUUCAACCAGCUA	0.676086	4.49297
hsa-miR-325	23.2431	0.583787	0.236206	CCUAGUAGGUGUCCAGUAAGUGU	0.626709	4.53873
hsa-miR-328-3p	24.9869	3.11179	0.46707	CUGGCCCUCUCUGCCCUUCCGU	0.330618	4.6431
hsa-miR-30e-5p	20.5759	1.79222	0.0846914	UGUAAACAUCCUUGACUGGAAG	1.07216	4.36288
hsa-miR-7-5p	26.7796	0.0213282	0.782056	UGGAAGACUAGUGAUUUUGUUGU	0.106762	4.74306
hsa-miR-378a-5p	21.688	4.40771	0.154639	CUCCUGACUCCAGGUCCUGUGU	0.810682	4.43882
hsa-let-7a-5p	33.0789	3.17504	0.1907	UGAGGUAGUAGGUUGUAUAGUU	0.71965	5.04784
hsa-miR-107	26.4917	2.17501	0.727598	AGCAGCAUUGUACAGGGCUAUCA	0.138109	4.72747
hsa-miR-20a-5p	15.2352	2.1626	0.0117842	UAAAGUGCUUAUAGUGCAGGUAG	1.9287	3.92934
hsa-miR-335-5p	26.4084	2.41029	0.71218	UCAAGAGCAAUAACGAAAAAUGU	0.147411	4.72292
hsa-miR-520a-5p	17.6103	4.07506	0.0332987	CUCCAGAGGGAAGUACUUUCU	1.47757	4.13834
hsa-miR-106b-5p	21.1201	2.25362	0.10749	UAAAGUGCUGACAGUGCAGAU	0.968631	4.40054
hsa-miR-196a-5p	28.1799	2.80565	0.913045	UAGGUAGUUUCAUGUUGUUGGG	0.0395078	4.8166
hsa-miR-150-5p	25.6878	3.13448	0.582567	UCUCCCAACCCUUGUACCAGUG	0.234654	4.68301
hsa-miR-412-3p	21.8839	0.605594	0.138008	ACUUCACCUGGUCCACUAGCCGU	0.860095	4.4518
hsa-miR-129-2-3p	26.1751	2.9036	0.670026	AAGCCCUUACCCCAAAAAGCAU	0.173908	4.71012
hsa-miR-302b-3p	17.5433	0.138462	0.0247656	UAAGUGCUUCCAUGUUUUAGUAG	1.60615	4.13285
hsa-miR-373-5p	29.6086	1.45437	0.616179	ACUCAAAAUGGGGGCGCUUUCC	0.210293	4.88795
hsa-miR-361-5p	39.8965	2.55363	0.0140908	UUAUCAGAAUCUCCAGGGGUAC	1.85107	5.31819
hsa-miR-154-5p	26.9781	4.90768	0.841269	UAGGUUAUCCGUGUUGCCUUCG	0.0750652	4.75372
hsa-miR-431-5p	19.5045	4.62498	0.0705801	UGUCUUGCAGGCCGUCAUGCA	1.15132	4.28573
hsa-miR-92b-3p	30.2442	2.5607	0.511683	UAUUGCACUCGUCCCGGCCUCC	0.290999	4.91859
hsa-miR-29b-3p	33.7675	4.41424	0.160095	UAGCACCAUUUGAAAUCAGUGUU	0.795623	5.07756
hsa-miR-146b-5p	27.9107	1.99992	0.970162	UGAGAACUGAAUUCCAUAGGCU	0.0131559	4.80275
hsa-miR-518d-3p	23.9607	2.85957	0.326167	CAAAGCGCUUCCCUUUGGAGC	0.48656	4.5826
hsa-miR-374a-5p	22.6056	0.613194	0.18405	UUAUAAUACAACCUGAUAAGUG	0.735063	4.49861
hsa-miR-500a-3p	35.8929	5.69068	0.0841393	AUGCACCUGGGCAAGGAUUCUG	1.075	5.16563
hsa-miR-153-3p	41.0476	6.08617	0.0158978	UUGCAUAGUCACAAAAGUGAUC	1.79866	5.35923
hsa-miR-512-3p	22.1055	3.84599	0.173272	AAGUGCUGUCAUAGCUGAGGUC	0.761271	4.46633
hsa-miR-95-3p	34.3847	3.13673	0.115411	UUCAACGGGUAUUUAUUGAGCA	0.937754	5.10369
hsa-miR-125b-5p	26.0115	0.67723	0.627159	UCCCUGAGACCCUAACUUGUGA	0.202622	4.70108
hsa-miR-363-3p	38.9128	2.12801	0.0192353	AAUUGCACGGUAUCCAUCUGUA	1.7159	5.28217
hsa-miR-203a-3p	22.0963	0.484061	0.150056	GUGAAAUGUUUAGGACCACUAG	0.823747	4.46574
hsa-miR-372-3p	15.0504	1.42666	0.0104977	AAAGUGCUGCGACAUUUGAGCGU	1.97891	3.91173
hsa-miR-132-3p	30.2634	3.77456	0.521867	UAACAGUCUACAGCCAUGGUCG	0.28244	4.9195
hsa-miR-211-5p	18.6857	5.6873	0.059844	UUCCCUUUGUCAUCCUUCGCCU	1.22298	4.22386
hsa-miR-297	43.6838	7.28375	0.00917674	AUGUAUGUGUGCAUGUGCAUG	2.03731	5.44903
hsa-miR-181c-5p	22.7456	2.49244	0.204887	AACAUUCAACCUGUCGGUGAGU	0.688486	4.50751
hsa-miR-100-5p	25.3604	2.07311	0.516902	AACCCGUAGAUCCGAACUUGUG	0.286592	4.6645
hsa-miR-129-5p	28.4019	1.61536	0.862775	CUUUUUGCGGUCUGGGCUUGC	0.0641024	4.82792
hsa-miR-380-5p	30.4173	9.41892	0.590808	UGGUUGACCAUAGAACAUGCGC	0.228554	4.92682
hsa-miR-22-3p	35.3603	5.09316	0.0951977	AAGCUGCCAGUUGAAGAACUGU	1.02137	5.14406
hsa-miR-140-5p	26.2503	0.588785	0.673577	CAGUGGUUUUACCCUAUGGUAG	0.171613	4.71426
hsa-miR-21-5p	25.0715	2.12366	0.470483	UAGCUUAUCAGACUGAUGUUGA	0.327456	4.64798
hsa-miR-184	20.9756	5.31221	0.129219	UGGACGGAGAACUGAUAAGGGU	0.888674	4.39064
hsa-let-7i-5p	27.3708	0.397961	0.910477	UGAGGUAGUAGUUUGUGCUGUU	0.0407309	4.77457
hsa-miR-147a	88.7265	2.01141	2.30746e-06	GUGUGUGGAAAUGCUUCUGC	5.63687	6.47129
hsa-miR-429	40.3806	12.8955	0.0619086	UAAUACUGUCUGGUAAAACCGU	1.20825	5.33559
hsa-miR-492	22.0846	0.196473	0.149042	AGGACCUGCGGGACAAGAUUCUU	0.826691	4.46497
hsa-miR-15a-5p	20.3674	1.79208	0.0779744	UAGCAGCACAUAAUGGUUUGUG	1.10805	4.34819
hsa-miR-511-5p	32.0074	3.5773	0.288825	GUGUCUUUUGCUCUGCAGUCA	0.539365	5.00033
hsa-miR-346	26.137	5.74982	0.691892	UGUCUGCCCGCAUGCCUGCCUCU	0.159962	4.70802
hsa-miR-488-5p	25.6075	3.70414	0.574714	CCCAGAUAAUGGCACUCUCAA	0.240548	4.6785
hsa-miR-381-3p	16.4221	3.09177	0.0194838	UAUACAAGGGCAAGCUCUCUGU	1.71033	4.03757
hsa-miR-26a-5p	45.6912	4.12673	0.00288351	UUCAAGUAAUCCAGGAUAGGCU	2.54008	5.51384
hsa-miR-200a-5p	21.4018	3.21217	0.127142	CAUCUUACCGGACAGUGCUGGA	0.895712	4.41966
hsa-miR-324-5p	24.6261	0.411021	0.395442	CGCAUCCCCUAGGGCAUUGGUGU	0.402918	4.62212
hsa-miR-148a-3p	37.0056	1.69321	0.0380298	UCAGUGCACUACAGAACUUUGU	1.41988	5.20967
hsa-miR-1183	28.8681	3.07713	0.770715	CACUGUAGGUGAUGGUGAGAGUGGGCA	0.113106	4.85141
hsa-miR-1265	17.1414	3.34197	0.0258641	CAGGAUGUGGUCAAGUGUUGUU	1.5873	4.09941
hsa-miR-1321	30.9708	2.54191	0.40138	CAGGGAGGUGAAUGUGAU	0.396445	4.95284
hsa-miR-548o-3p	29.5752	1.0564	0.620909	CCAAAACUGCAGUUACUUUUGC	0.206972	4.88631
hsa-miR-1324	20.299	0.44577	0.0728062	CCAGACAGAAUUCUAUGCACUUUC	1.13783	4.34334
hsa-miR-1224-3p	23.0147	2.21726	0.224619	CCCCACCUCCUCUCUCCUCAG	0.648554	4.52448
hsa-miR-1203	26.9001	0.0281067	0.807769	CCCGGAGCCAGGAUGCAGCUC	0.092713	4.74954
hsa-miR-1181	23.2999	1.13142	0.243293	CCGUCGCCGCCACCCGAGCCG	0.613871	4.54225
hsa-miR-1266-5p	25.3156	0.966719	0.503146	CCUCAGGGCUGUAGAACAGGGCU	0.298306	4.66196
hsa-miR-1236-3p	24.4956	3.20916	0.397564	CCUCUUCCCCUUGUCUCUCCAG	0.400593	4.61445
hsa-miR-1184	18.823	2.86339	0.0459639	CCUGCAGCGACUUGAUGGCUUCC	1.33758	4.23443
hsa-miR-1267	28.6711	9.5872	0.854763	CCUGUUGAAGUGUAAUCCCCA	0.0681545	4.84152
hsa-miR-1255b-5p	12.1778	0.712578	0.0039909	CGGAUGAGCAAAGAAAGUGGUU	2.39893	3.60618
hsa-miR-1268a	23.4136	0.857955	0.253064	CGGGCGUGGUGGUGGGGG	0.59677	4.54928
hsa-miR-1227-3p	21.3099	1.77628	0.113285	CGUGCCACCCUUUUCCCCAG	0.945826	4.41345
hsa-miR-1200	22.4763	3.55695	0.195388	CUCCUGAGCCAUUCUGAGCCUC	0.709102	4.49033
hsa-miR-1229-3p	16.9702	0.707391	0.0201812	CUCUCACCACUGCCCUCCCACAG	1.69505	4.08493
hsa-miR-1269a	13.1445	1.00099	0.00546417	CUGGACUGAGCCGUGCUACUGG	2.26248	3.71639
hsa-miR-1270	27.8355	5.10006	0.987758	CUGGAGAUAUGGAAGAGCUGUGU	0.00534936	4.79886
hsa-miR-1238-3p	26.1766	5.60526	0.697193	CUUCCUCGUCUGUCUGCCCC	0.156647	4.7102
hsa-miR-148b-3p	29.4748	3.02724	0.65179	UCAGUGCAUCACAGAACUUUGU	0.185892	4.88141
hsa-miR-501-5p	16.5677	3.30223	0.0209889	AAUCCUUUGUCCCUGGGUGAGA	1.67801	4.0503
hsa-miR-451a	40.1304	1.9858	0.012373	AAACCGUUACCAUUACUGAGUU	1.90752	5.32663
hsa-miR-424-5p	27.5803	0.13028	0.956851	CAGCAGCAAUUCAUGUUUUGAA	0.0191559	4.78557
hsa-miR-379-5p	37.8147	3.36994	0.032152	UGGUAGACUAUGGAACGUAGG	1.49279	5.24087
hsa-miR-375	21.7591	2.70548	0.141488	UUUGUUCGUUCGGCUCGCGUGA	0.849282	4.44355
hsa-miR-218-5p	23.227	4.01157	0.263756	UUGUGCUUGAUCUAACCAUGU	0.578798	4.53773
hsa-miR-299-5p	22.3558	5.59715	0.21525	UGGUUUACCGUCCCACAUACAU	0.667056	4.48258
hsa-miR-221-3p	26.7348	0.925791	0.471509	AGCUACAUUGUCUGCUGGGUUUC	0.32651	4.74065
hsa-miR-16-5p	25.7743	2.10349	0.317106	UAGCAGCACGUAAAUAUUGGCG	0.498795	4.68786
hsa-miR-1271-5p	38.9602	24.6239	0.285902	CUUGGCACCUAGCAAGCACUCA	0.543783	5.28393
hsa-miR-1182	23.8941	9.07798	0.269987	GAGGGUCUUGGGAGGGAUGUGAC	0.568658	4.57858
hsa-miR-1272	34.1293	6.86578	0.186535	GAUGAUGAUGGCAGCAAAUUCUGAAA	0.729239	5.09294
hsa-miR-1322	29.5013	0.102026	0.814123	GAUGAUGCUGCUGAUGCUG	0.08931	4.88271
hsa-miR-1273a	24.8941	2.51505	0.214928	GGGCGACAAAGCAAGACUCUUUCUU	0.667707	4.63773
hsa-miR-663b	28.1144	2.08897	0.805928	GGUGGCCCGGCCGUGCCUGAGG	0.0937036	4.81324
hsa-miR-1224-5p	33.0411	3.53899	0.205144	GUGAGGACUCGGGAGGUGG	0.687941	5.04619
hsa-miR-1226-5p	24.7046	0.525369	0.179897	GUGAGGGCAUGCAGGCCUGGAUGGGG	0.744976	4.62671
hsa-miR-1202	27.3554	2.93856	0.626761	GUGCCAGCUGCAGUGGGGGAG	0.202898	4.77375
hsa-miR-1228-5p	25.6384	5.1469	0.358166	GUGGGCGGGGGCAGGUGUGUG	0.445916	4.68023
hsa-miR-212-3p	23.1758	10.7133	0.254028	UAACAGUCUCCAGUCACGGCC	0.595119	4.53455
hsa-miR-134-5p	24.8538	10.9204	0.414484	UGUGACUGGUUGACCAGAGGGG	0.382493	4.6354
hsa-miR-517-5p	20.6593	9.07015	0.0909453	CCUCUAGAUGGAAGCACUGUCU	1.04122	4.36872
hsa-miR-28-5p	54.2664	22.6931	0.0194561	AAGGAGCUCACAGUCUAUUGAG	1.71094	5.76199
hsa-miR-383-5p	29.5015	11.0703	0.888964	AGAUCAGAAGGUGAUUGUGGCU	0.0511159	4.88272
hsa-miR-197-3p	17.1443	4.55611	0.00942822	UUCACCACCUUCUCCACCCAGC	2.02557	4.09966
hsa-miR-520g-3p	16.3675	5.24123	0.00835238	ACAAAGUGCUUCCCUUUAGAGUGU	2.07819	4.03276
hsa-miR-520e	16.2276	1.72278	0.00392414	AAAGUGCUUCCUUUUUGAGGG	2.40626	4.02038
hsa-miR-503-5p	27.7541	7.29795	0.777014	UAGCAGCGGGAACAGUUCUGCAG	0.109571	4.79463
hsa-miR-484	26.997	0.627728	0.525068	UCAGGCUCAGUCCCCUCCCGAU	0.279785	4.75473
hsa-miR-181a-3p	24.2715	2.77194	0.162774	ACCAUCGACCGUUGAUUGUACC	0.788416	4.60119
hsa-miR-515-5p	19.0055	9.82429	0.0602357	UUCUCCAAAAGAAAGCACUUUCUG	1.22015	4.24835
hsa-miR-520a-3p	13.0527	0.508266	0.00115084	AAAGUGCUUCCCUUUGGACUGU	2.93898	3.70628
hsa-miR-142-3p	22.9409	18.2342	0.410084	UGUAGUGUUUCCUACUUUAUGGA	0.387127	4.51985
hsa-miR-127-3p	29.4502	18.1277	0.928937	UCGGAUCCGUCUGAGCUUGGCU	0.0320139	4.88021
hsa-miR-126-5p	22.4641	7.70299	0.139165	CAUUAUUACUUUUGGUACGCG	0.856469	4.48955
hsa-miR-206	23.4173	4.711	0.134931	UGGAAUGUAAGGAAGUGUGUGG	0.869887	4.5495
hsa-miR-133a-3p	22.686	3.53223	0.0830424	UUUGGUCCCCUUCAACCAGCUG	1.0807	4.50373
hsa-miR-181a-5p	17.7482	2.16581	0.00757591	AACAUUCAACGCUGUCGGUGAGU	2.12057	4.1496
hsa-miR-96-5p	49.8493	29.0078	0.0813223	UUUGGCACUAGCACAUUUUUGCU	1.08979	5.6395
hsa-miR-98-5p	41.557	18.6063	0.109283	UGAGGUAGUAAGUUGUAUUGUU	0.961448	5.37702
hsa-let-7c-5p	27.046	2.38371	0.550663	UGAGGUAGUAGGUUGUAUGGUU	0.259114	4.75734
hsa-miR-7-1-3p	16.3319	6.19568	0.0105202	CAACAAAUCACAGUCUGCCAUA	1.97798	4.02962
hsa-miR-299-3p	37.6708	25.4569	0.359586	UAUGUGGGAUGGUAAACCGCUU	0.444198	5.23537
hsa-miR-329-3p	14.7138	5.29241	0.00476704	AACACACCUGGUUAACCUCUUU	2.32175	3.8791
hsa-miR-192-5p	45.5518	36.0548	0.223662	CUGACCUAUGAAUUGACAGCC	0.650407	5.50944
hsa-miR-18b-5p	23.1637	9.79588	0.230221	UAAGGUGCAUCUAGUGCAGUUAG	0.637855	4.53379
hsa-miR-502-5p	42.401	26.4261	0.191485	AUCCUUGCUAUCUGGGUGCUA	0.717866	5.40603
hsa-miR-497-5p	23.3562	10.8985	0.272567	CAGCAGCACACUGUGGUUUGU	0.564526	4.54573
hsa-miR-30e-3p	23.3091	8.36489	0.205531	CUUUCAGUCGGAUGUUUACAGC	0.687123	4.54282
hsa-miR-200b-3p	58.1461	28.5283	0.0251544	UAAUACUGCCUGGUAAUGAUGA	1.59939	5.86161
hsa-miR-130a-3p	18.0282	1.03035	0.0075543	CAGUGCAAUGUUAAAAGGGCAU	2.12181	4.17219
hsa-miR-507	46.6691	27.0416	0.106981	UUUUGCACCUUUUGGAGUGAA	0.970693	5.5444
hsa-miR-137	35.0827	10.4513	0.20691	UUAUUGCUUAAGAAUACGCGUAG	0.684219	5.13269
hsa-miR-210-3p	21.6511	0.930704	0.0391516	CUGUGCGUGUGACAGCGGCUGA	1.40725	4.43637
hsa-miR-29c-3p	47.0585	18.4842	0.0352636	UAGCACCAUUUGAAAUCGGUUA	1.45267	5.55638
hsa-miR-448	25.5661	2.2125	0.289564	UUGCAUAUGUAGGAUGUCCCAU	0.538255	4.67616
hsa-miR-377-3p	24.7332	12.2281	0.434483	AUCACACAAAGGCAACUUUUGU	0.362027	4.62838
hsa-miR-455-5p	22.6221	6.32028	0.120691	UAUGUGCCUUUGGACUACAUCG	0.918326	4.49966
hsa-miR-302c-5p	19.9084	7.40925	0.0510422	UUUAACAUGGGGGUACCUGCUG	1.29207	4.3153
hsa-miR-3161	41.7591	27.4942	0.225057	CUGAUAAGAACAGAGGCCCAGAU	0.647707	5.38402
hsa-miR-323b-3p	23.8152	3.69236	0.143265	CCCAAUACACGGUCGACCUCUU	0.843859	4.57381
hsa-miR-544b	26.8833	1.77974	0.509038	ACCUGAGGUUGUGCAUUUCUAA	0.29325	4.74864
hsa-miR-3120-3p	27.1769	2.93523	0.586698	CACAGCAAGUGUAGACAGGCA	0.231585	4.76431
hsa-miR-3128	25.7143	7.32758	0.425764	UCUGGCAAGUAAAAAACUCUCAU	0.370831	4.6845
hsa-miR-4264	24.6482	5.26954	0.243116	ACUCAGUCAUGGUCAUU	0.614187	4.62341
hsa-miR-3163	25.5101	6.96461	0.388042	UAUAAAAUGAGGGCAGUAAGAC	0.411121	4.673
hsa-miR-3182	24.1848	9.41444	0.305388	GCUUCUGUAGUGUAGUC	0.515147	4.59603
hsa-miR-1273c	22.7357	9.38716	0.191439	GGCGACAAAACGAGACCCUGUC	0.717971	4.50689
hsa-miR-4275	27.4662	20.5512	0.858842	CCAAUUACCACUUCUUU	0.0660869	4.77958
hsa-miR-4254	42.415	22.3472	0.137567	GCCUGGAGCUACUCCACCAUCUC	0.861485	5.4065
hsa-miR-2355-5p	22.947	11.3696	0.253538	AUCCCCAGAUACAAUGGACAA	0.595957	4.52023
hsa-miR-3136-5p	15.8278	6.29762	0.00907852	CUGACUGAAUAGGUAGGGUCAUU	2.04198	3.98439
hsa-miR-4302	29.7893	2.70222	0.749841	CCAGUGUGGCUCAGCGAG	0.125031	4.89672
hsa-miR-3612	54.0004	0.544744	9.03277e-05	AGGAGGCAUCUUGAGAAAUGGA	4.04418	5.7549
hsa-miR-3686	25.171	4.01831	0.271833	AUCUGUAAGAGAAAGUAAAUGA	0.565699	4.65369
hsa-miR-3923	24.76	3.6006	0.219047	AACUAGUAAUGUUGGAUUAGGG	0.659463	4.62994
hsa-miR-3920	20.6091	6.50435	0.0557421	ACUGAUUAUCUUAACUCUCUGA	1.25382	4.36521
hsa-miR-3683	23.1777	8.15195	0.191316	UGCGACAUUGGAAGUAGUAUCA	0.718248	4.53466
hsa-miR-3692-3p	16.6915	5.27992	0.00948151	GUUCCACACUGACACUGCAGAAGU	2.02312	4.06104
hsa-miR-216a-5p	20.7339	12.4039	0.152629	UAAUCUCAGCUGGCAACUGUGA	0.816362	4.37392
hsa-miR-486-5p	59.4908	18.5465	0.00393231	UCCUGUACUGAGCUGCCCCGAG	2.40535	5.89459
hsa-miR-199b-5p	26.5402	10.1194	0.615309	CCCAGUGUUUAGACUAUCUGUUC	0.210906	4.73011
hsa-miR-490-3p	28.147	1.73498	0.812772	CAACCUGGAGGACUCCAUGCUG	0.0900313	4.81491
hsa-miR-302c-3p	15.897	0.928063	0.00321202	UAAGUGCUUCCAUGUUUCAGUGG	2.49322	3.99069
hsa-miR-519c-3p	15.003	1.45157	0.0024169	AAAGUGCAUCUUUUUAGAGGAU	2.61674	3.90718
hsa-miR-525-5p	42.9482	5.621	0.00521613	CUCCAGAGGGAUGCACUUUCU	2.28265	5.42452
hsa-miR-25-3p	25.3383	3.91937	0.290063	CAUUGCACUUGUCUCGGUCUGA	0.537508	4.66325
hsa-miR-384	28.8836	1.97788	0.986451	AUUCCUAGAAAUUGUUCAUA	0.00592449	4.85218
hsa-miR-296-5p	47.7249	21.0482	0.0458411	AGGGCCCCCCCUCAAUCCUGU	1.33874	5.57667
hsa-miR-30a-3p	16.3562	0.869754	0.00381316	CUUUCAGUCGGAUGUUUGCAGC	2.41871	4.03176
hsa-miR-1-3p	42.7776	8.14547	0.0109505	UGGAAUGUAAAGAAGUAUGUAU	1.96056	5.41878
hsa-miR-191-3p	21.1111	3.13081	0.0377826	GCUGCGCUUGGAUUUCGUCCCC	1.42271	4.39993
hsa-miR-493-5p	24.2841	2.31041	0.158071	UUGUACAUGGUAGGCUUUCAUU	0.801148	4.60194
hsa-miR-19b-3p	25.2188	8.22788	0.385031	UGUGCAAAUCCAUGCAAAACUGA	0.414504	4.65642
hsa-miR-103a-3p	23.1074	0.461981	0.0798533	AGCAGCAUUGUACAGGGCUAUGA	1.09771	4.53028
hsa-miR-187-3p	56.3316	23.6749	0.0516965	UCGUGUCUUGUGUUGCAGCCGG	1.28654	5.81587
hsa-miR-23a-3p	62.0574	3.18464	0.0171118	AUCACAUUGCCAGGGAUUUCC	1.7667	5.95553
hsa-miR-487a-3p	88.1605	10.4215	0.193196	AAUCAUACAGGGACAUCCAGUU	0.714001	6.46206
hsa-miR-19a-3p	61.8026	3.46932	0.016358	UGUGCAAAUCUAUGCAAAACUGA	1.78627	5.9496
hsa-miR-323a-3p	35.6658	6.84976	0.000240666	CACAUUACACGGUCGACCUCU	3.61859	5.15647
hsa-miR-219a-1-3p	62.4602	11.1105	0.0386698	AGAGUUGAGUCUGGACGUCCCG	1.41263	5.96487
hsa-miR-19a-5p	94.5085	29.3641	0.212494	AGUUUUGCAUAGUUGCACUACA	0.672652	6.56237
hsa-miR-556-5p	65.5689	2.01711	0.0392515	GAUGAGCUCAUUGUAAUAUGAG	1.40614	6.03494
hsa-miR-624-3p	18.3093	11.3741	7.50674e-05	CACAAGGUAUUGGUAUUACCU	4.12455	4.19451
hsa-miR-504-5p	47.4691	4.16343	0.000986459	AGACCCUGGUCUGCACUCUAUC	3.00592	5.56892
hsa-miR-29b-1-5p	57.5107	3.9999	0.00643717	GCUGGUUUCAUAUGGUGGUUUAGA	2.1913	5.84576
hsa-miR-545-5p	43.7706	8.66015	0.000947547	UCAGUAAAUGUUUAUUAGAUGA	3.0234	5.45189
hsa-miR-30b-3p	53.7285	10.319	0.00621868	CUGGGAGGUGGAUGUUUACUUC	2.2063	5.74761
hsa-miR-937-3p	61.5905	13.7722	0.0435055	AUCCGCGCUCUGACUCUCUGCC	1.36146	5.94464
hsa-miR-181b-5p	50.8131	16.8796	0.00982547	AACAUUCAUUGCUGUCGGUGGGU	2.00765	5.66713
hsa-miR-208b-3p	282.21	29.9933	1.83706e-06	AUAAGACGAACAAAAGGUUUGU	5.73588	8.14063
hsa-miR-409-3p	50.4417	1.61811	0.00140906	GAAUGUUGCUCGGUGAACCCCU	2.85107	5.65654
hsa-miR-875-5p	36.7888	13.915	0.000860455	UAUACCUCAGUUUUAUCAGGUG	3.06527	5.2012
hsa-miR-19b-2-5p	58.9077	14.6335	0.028836	AGUUUUGCAGGUUUGCAUUUCA	1.54007	5.88038
hsa-miR-885-3p	59.0473	16.1109	0.0353023	AGGCAGCGGGGUGUAGUGGAUA	1.4522	5.8838
hsa-miR-518c-3p	63.4671	14.8732	0.0704423	CAAAGCGCUUCUCUUUAGAGUGU	1.15217	5.98794
hsa-miR-615-5p	66.6457	1.93424	0.051928	GGGGGUCCCCGGUGCUCGGAUC	1.2846	6.05844
hsa-miR-29a-5p	30.8837	9.32697	0.000194991	ACUGAUUUCUUUUGGUGUUCAG	3.70999	4.94877
hsa-miR-708-3p	66.6696	1.5411	0.051766	CAACUAGACUGUGAGCUUCUAG	1.28596	6.05896
hsa-miR-6764-3p	69.7293	13.9401	0.223436	UCUCUGGUCUUUCCUUGACAG	0.650847	6.12369
hsa-miR-6832-5p	92.1399	38.8476	0.385277	AGUAGAGAGGAAAAGUUAGGGUC	0.414226	6.52575
hsa-miR-6874-3p	82.1188	16.213	0.699492	CAGUUCUGCUGUUCUGACUCUAG	0.155217	6.35964
hsa-miR-6812-5p	68.7579	6.74119	0.113214	AUGGGGUGAGAUGGGGAGGAGCAGC	0.946099	6.10345
hsa-miR-6830-5p	48.7019	18.6102	0.0091494	CCAAGGAAGGAGGCUGGACAUC	2.03861	5.60591
hsa-miR-6833-3p	38.8045	8.93415	0.000490047	UUUCUCUCUCCACUUCCUCAG	3.30976	5.27815
hsa-miR-6766-3p	34.6044	12.4554	0.000511925	UGAUUGUCUUCCCCCACCCUCA	3.29079	5.11288
hsa-miR-6836-3p	65.6163	24.2356	0.207879	AUGCCUCCCCCGGCCCCGCAG	0.682189	6.03598
hsa-miR-6760-3p	59.6234	7.52643	0.014105	ACACUGUCCCCUUCUCCCCAG	1.85063	5.89781
hsa-miR-670-3p	49.997	4.69057	0.0015921	UUUCCUCAUAUUCAUUCAGGA	2.79803	5.64377
hsa-miR-6784-5p	57.532	19.0928	0.0383754	GCCGGGGCUUUGGGUGAGGG	1.41595	5.84629
hsa-miR-6840-3p	46.8403	17.4403	0.00588797	GCCCAGGACUUUGUGCGGGGUG	2.23003	5.54968
hsa-miR-6768-5p	58.3603	18.0695	0.0392494	CACACAGGAAAAGCGGGGCCCUG	1.40617	5.86692
hsa-miR-7155-5p	60.6264	6.17296	0.0153352	UCUGGGGUCUUGGGCCAUC	1.81431	5.92187
hsa-miR-6816-5p	70.0479	14.1251	0.240156	UGGGGCGGGGCAGGUCCCUGC	0.619507	6.13027
hsa-miR-6858-3p	68.6937	3.24176	0.0932716	CAGCCAGCCCCUGCUCACCCCU	1.03025	6.10211
hsa-miR-6821-3p	66.9187	10.6499	0.0978796	UGACCUCUCCGCUCCGCACAG	1.00931	6.06434
hsa-miR-942-3p	71.0686	22.9966	0.416518	CACAUGGCCGAAACAGAGAAGU	0.380366	6.15114
hsa-miR-7855-5p	71.1067	8.27889	0.217581	UUGGUGAGGACCCCAAGCUCGG	0.662379	6.15191
hsa-miR-6806-5p	78.9927	4.8498	0.983804	UGUAGGCAUGAGGCAGGGCCCAGG	0.00709143	6.30365
hsa-miR-1249-5p	122.25	30.4633	0.00901765	AGGAGGGAGGAGAUGGGCCAAGUU	2.04491	6.93369
hsa-miR-9500	68.4182	19.9377	0.249496	AAGGGAAGAUGGUGACCAC	0.602936	6.09631
hsa-miR-8485	138.338	28.8976	0.00161443	CACACACACACACACACGUAU	2.79198	7.11205
hsa-miR-548bb-3p	66.786	3.11443	0.0560891	CAAAAACCAUAGUUACUUUUGC	1.25112	6.06147
hsa-miR-548bb-5p	77.7692	13.4922	0.850781	AAAAGUAACUAUGGUUUUUGCC	0.0701821	6.28113
hsa-miR-4485-5p	118.625	14.8361	0.00143659	ACCGCCUGCCCAGUGA	2.84267	6.89027
hsa-miR-181b-2-3p	36.6	3.58562	0.000190026	CUCACUGAUCAAUGAAUGCA	3.72119	5.19377
hsa-miR-3653-5p	79.2499	8.2408	0.981036	CCUCCUGAUGAUUCUUCUUC	0.00831526	6.30834
hsa-miR-301b-5p	165.883	1.25075	2.72021e-06	GCUCUGACGAGGUUGCACUACU	5.5654	7.37403
hsa-miR-203a-5p	97.2028	0.48186	0.0122279	AGUGGUUCUUAACAGUUCAACAGUU	1.91265	6.60293
hsa-miR-1275	81.7915	6.20697	0.643498	GUGGGGGAGAGGCUGUC	0.191453	6.35388
hsa-miR-1225-5p	70.6753	8.52813	0.199473	GUGGGUACGGCCCAGUGGGGGG	0.700115	6.14313
hsa-miR-1231	84.2063	33.5872	0.692982	GUGUCUGGGCGGACAGCUGC	0.159278	6.39586
hsa-miR-1276	72.6575	10.2149	0.334104	UAAAGAGCCCUGUGGAGACA	0.476118	6.18304
hsa-miR-302e	55.6803	15.314	0.0176169	UAAGUGCUUCCAUGCUU	1.75407	5.7991
hsa-miR-302f	93.4005	11.1559	0.0643966	UAAUUGCUUCCAUGUUU	1.19114	6.54536
hsa-miR-1277-3p	46.7731	0.246337	0.000729366	UACGUAGAUAUAUAUGUAUUUU	3.13705	5.54761
hsa-miR-548p	57.2093	0.719031	0.00520532	UAGCAAAAACUGCAGUUACUUU	2.28355	5.83818
hsa-miR-1197	58.7163	3.55401	0.00810662	UAGGACACAUGGUCUACUUCU	2.09116	5.87569
hsa-miR-1278	62.1596	11.3735	0.0373613	UAGUACUGUGCAUAUCAUCUAU	1.42758	5.9579
hsa-miR-664a-3p	64.5914	16.6674	0.102865	UAUUCAUUUAUCCCCAGCCUACA	0.987732	6.01327
hsa-miR-1228-3p	56.6385	16.6167	0.0245964	UCACACCUGCCUCGCCCCCC	1.60913	5.82371
hsa-miR-1226-3p	93.3106	14.0231	0.0861272	UCACCAGCCCUGUGUUCCCUAG	1.06486	6.54397
hsa-miR-1208	68.211	1.72882	0.078442	UCACUGUUCAGACAGGCGGA	1.10545	6.09193
hsa-miR-1207-3p	64.8932	12.138	0.0720102	UCAGCUGGCCCUCAUUUC	1.14261	6.02
hsa-miR-1279	77.7558	3.31097	0.80482	UCAUAUUGCUUCUUUCU	0.0943012	6.28088
hsa-miR-1825	61.2091	2.2179	0.0133688	UCCAGUGCCCUCCUCUCC	1.87391	5.93567
hsa-miR-877-3p	124.405	6.14518	0.000174074	UCCUCUUCUCCCUCCUCCCAG	3.75927	6.9589
hsa-miR-1237-3p	78.4988	16.5758	0.938302	UCCUUCUGCUCCGUCCCCCAG	0.0276574	6.2946
hsa-miR-1281	77.0844	8.42458	0.740637	UCGCCUCCUCCUCUCCC	0.130395	6.26837
hsa-miR-1234-3p	74.8547	0.336454	0.437409	UCGGCCUGACCACCCACCCCAC	0.359112	6.22602
hsa-miR-1204	31.6467	9.31767	0.000212716	UCGUGGCCUGGUCUCCAUUAU	3.6722	4.98398
hsa-miR-1282	82.6453	10.5364	0.588896	UCGUUUGCCUUUUUCUGCUU	0.229961	6.36886
hsa-miR-1283	71.7449	5.63264	0.225087	UCUACAAAGGAAAGCGCUUUCU	0.64765	6.1648
hsa-miR-1284	59.8166	5.54684	0.0120809	UCUAUACAGACCCUGGCUUUUC	1.9179	5.90248
hsa-miR-1205	87.8991	3.36349	0.143835	UCUGCAGGGUUUGCUUUGAG	0.842136	6.45778
hsa-miR-1285-3p	71.7757	10.7646	0.284903	UCUGGGCAACAAAGUGAGACCU	0.545303	6.16542
hsa-miR-1225-3p	82.176	4.98512	0.588564	UGAGCCCCUGUGCCGCCCCCAG	0.230206	6.36065
hsa-miR-1233-3p	49.2557	2.08432	0.00116403	UGAGCCCUGUCCUCCCGCAG	2.93403	5.62222
hsa-miR-1827	73.9687	1.80707	0.356639	UGAGGCAGUAGAUUGAAU	0.447771	6.20884
hsa-miR-1286	93.4713	13.8661	0.0821909	UGCAGGACCAAGAUGAGCCCU	1.08518	6.54645
hsa-miR-1287-5p	10.9201	4.46697	1.39015e-05	UGCUGGAUCAGUGGUUCGAGUC	4.85694	3.44891
hsa-miR-1288-3p	95.5172	38.3895	0.278627	UGGACUGCCCUGAUCUGGAGA	0.554976	6.57769
hsa-miR-1289	80.6324	15.6905	0.841567	UGGAGUCCAGGAAUCUGCAUUUU	0.0749113	6.33329
hsa-miR-1290	20.7697	0.199816	0.0416301	UGGAUUUUUGGAUCAGGGA	1.38059	4.37641
hsa-miR-1207-5p	17.6907	1.6402	0.00319348	UGGCAGGGAGGCUGGGAGGGG	2.49574	4.14492
hsa-miR-1291	32.3435	3.75005	0.00239586	UGGCCCUGACUGAAGACCAGCAGU	2.62054	5.01541
hsa-miR-1292-5p	22.4683	1.63884	0.348448	UGGGAACGGGUUCCGGCAGACGCUG	0.457862	4.48982
hsa-miR-1293	37.1341	2.37422	7.71498e-05	UGGGUGGUCUGGAGAUUUGUGC	4.11266	5.21467
hsa-miR-1294	20.2521	5.59222	0.159984	UGUGAGGUUGGCAUUGUUGUCU	0.795924	4.34
hsa-miR-1206	31.0042	6.46656	0.025499	UGUUCAUGUAGAUGUUUAAGC	1.59348	4.95439
hsa-miR-1295a	27.4523	5.27956	0.131599	UUAGGCCGCAGAUCUGGGUGA	0.880748	4.77885
hsa-miR-1296-5p	33.4895	18.4875	0.172251	UUAGGGCCCUGGCUCCAUCUCC	0.763837	5.06564
hsa-miR-1297	25.3089	0.245274	0.235155	UUCAAGUAAUUCAGGUG	0.628645	4.66157
hsa-miR-513b-5p	20.9922	2.65553	0.105479	UUCACAAGGAGGUGUCAUUUAU	0.976835	4.39178
hsa-miR-1298-5p	12.3374	1.13827	8.42484e-05	UUCAUUCGGCUGUCCAGAUGUA	4.07444	3.62496
hsa-miR-513c-5p	25.5943	0.706972	0.175185	UUCUCAAGGAGGUGUCGUUUAU	0.756504	4.67775
hsa-miR-1299	26.9582	6.17116	0.226208	UUCUGGAAUUCUGUGUGAGGGA	0.645493	4.75265
hsa-miR-1301-3p	21.0515	1.42851	0.0731858	UUGCAGCUGCCUGGGAGUGACUUC	1.13557	4.39585
hsa-miR-1178-3p	18.9652	2.71208	0.0170922	UUGCUCACUGUUCUUCCCUAG	1.7672	4.24529
hsa-miR-1302	25.062	3.83536	0.483698	UUGGGACAUACUUAUGCUAAA	0.315426	4.64743
hsa-miR-1303	29.5052	2.95354	0.0093396	UUUAGAGACGGGGUCUUGCUCU	2.02967	4.8829
hsa-miR-1180-3p	28.5363	0.074837	0.00634814	UUUCCGGCUCGCGUGGGUGUGU	2.19735	4.83472
hsa-miR-1304-5p	36.0358	6.46445	0.00242854	UUUGAGGCUACAGUGAGAUGUG	2.61465	5.17136
hsa-miR-1305	26.9096	1.48508	0.0474901	UUUUCAACUCUAAUGGGAGAGA	1.3234	4.75005
hsa-miR-1908-5p	28.9415	1.12066	0.00545559	CGGCGGGGACGGCGAUUGGUC	2.26316	4.85507
hsa-miR-1468-5p	20.35	0.0145308	0.0256726	CUCCGUUUGCCUGUUUCGCUG	1.59053	4.34695
hsa-miR-1537-3p	29.1981	9.69652	0.165284	AAAACCGUCUAGUUACAGUUGU	0.78177	4.8678
hsa-miR-1911-3p	39.2698	1.65734	1.98061e-05	CACCAGGCAUUGUGGUCUCC	4.7032	5.29535
hsa-miR-1469	26.3607	1.03964	0.0766273	CUCGGCGCGGGGCGCGGGCUCC	1.11562	4.72032
hsa-miR-103b	25.5958	1.42252	0.196383	UCAUAGCCCUGUACAAUGCUGCU	0.706895	4.67783
hsa-miR-1913	19.7013	1.00941	0.0150743	UCUGCCCCCUCCGCUGCUGCCA	1.82176	4.30022
hsa-miR-1539	29.7804	9.95667	0.138412	UCCUGCGCGUCCCAGAUGCCC	0.858827	4.89629
hsa-miR-1911-5p	19.9951	0.905544	0.0198345	UGAGUACCGCCAUGUCUGUUGGG	1.70258	4.32157
hsa-miR-1909-3p	27.1718	4.56516	0.126151	CGCAGGGGCCGGGUGCUCACCG	0.89911	4.76404
hsa-miR-301a-5p	26.5565	0.823312	0.0584118	GCUCUGACUUUAUUGCACUACU	1.2335	4.73099
hsa-miR-675-3p	22.4944	2.80683	0.424044	CUGUAUGCCCUCACCGCUCA	0.372589	4.49149
hsa-miR-1914-3p	25.9096	1.90612	0.15763	GGAGGGGUCCCGCACUGGGAGG	0.80236	4.69541
hsa-miR-1910-5p	28.1171	2.22555	0.0197484	CCAGUCCUGUGCCUGCCGCCU	1.70447	4.81337
hsa-miR-1538	23.8826	2.12944	0.938547	CGGCCCGGGCUGCUGCUGUUCCU	0.0275438	4.57789
hsa-miR-1914-5p	20.2997	2.5708	0.0527912	CCCUGUGCCCGGCCCACUUCUG	1.27744	4.34339
hsa-miR-1909-5p	39.4	8.95944	0.00277485	UGAGUGCCGGUGCCUGCCCUG	2.55676	5.30013
hsa-miR-1470	23.5787	0.878419	0.876303	GCCCUCCGCCCGUGCACCCCG	0.0573458	4.55941
hsa-miR-365a-5p	25.6219	2.64382	0.251693	AGGGACUUUUGGGGGCAGAUGUG	0.599129	4.6793
hsa-miR-1912	28.8103	1.03729	0.00595903	UACCCAGAGCAUGCAGUGUGAA	2.22482	4.84851
hsa-miR-1915-3p	24.6609	3.30372	0.599137	CCCCAGGGCGACGCGGCGGG	0.222474	4.62415
hsa-miR-1471	25.4056	6.10385	0.511985	GCCCGCGUGUGGAGCCAGGUGU	0.290743	4.66707
hsa-miR-1915-5p	41.0391	3.9559	6.39718e-05	ACCUUGCCUUGCUGCCCGGGCC	4.19401	5.35893
hsa-miR-2054	19.6522	0.236272	0.0122029	CUGUAAUAUAAAUUUAAUUUAUU	1.91354	4.29662
hsa-miR-2052	15.3098	1.59236	0.000568052	UGUUUUGAUAACAGUAAUGU	3.24561	3.93638
hsa-miR-2110	64.4128	6.81673	3.88986e-06	UUGGGGAAACGGCCGCUGAGUG	5.41007	6.00928
hsa-miR-1973	16.9278	0.772513	0.00119821	ACCGUGCAAAGGUAGCAUA	2.92147	4.08132
hsa-miR-2053	25.1897	0.72493	0.277403	GUGUUAAUUAAACCUCUAUUUAC	0.556889	4.65476
hsa-miR-224-3p	23.4319	7.19829	0.902303	AAAAUGGUGCCCUAGUGACUACA	0.0446478	4.5504
hsa-miR-449b-3p	15.9102	1.9258	0.00102885	CAGCCACAACUACCCUGCCACU	2.98765	3.99188
hsa-miR-103a-2-5p	166.973	7.52613	3.47278e-09	AGCUUCUUUACAGUGCUGCCUUG	8.45932	7.38347
hsa-miR-196b-3p	23.1936	1.02832	0.649095	UCGACAGCACGACACUGCCUUC	0.187692	4.53566
hsa-miR-365b-5p	29.56	3.54702	0.0129501	AGGGACUUUCAGGGGCAGCUGU	1.88773	4.88558
hsa-miR-1976	23.5024	0.429702	0.824659	CCUCCUGCCCUCCUUGCUGU	0.0837255	4.55474
hsa-miR-2113	17.4604	3.12881	0.00676604	AUUUGUGCUUGGCUCUGUCAC	2.16967	4.12601
hsa-miR-205-3p	25.5076	4.12227	0.372218	GAUUUCAGUGGAGUGAAGUUC	0.429203	4.67285
hsa-miR-1972	28.5774	3.79671	0.0312779	UCAGGCCAGGCACAGUGGCUCA	1.50476	4.8368
hsa-miR-2278	23.4358	1.47723	0.798036	GAGAGCAGUGUGUGUUGCCUGG	0.0979777	4.55064
hsa-miR-2276-3p	23.5507	1.23445	0.862617	UCUGCAAGUGUCAGAGGCGAGG	0.0641822	4.5577
hsa-miR-449c-5p	27.95	3.68705	0.0484291	UAGGCAGUGUAUUGCUAGCGGCUGU	1.31489	4.80478
hsa-miR-711	23.0362	3.15592	0.654715	GGGACCCAGGGAGAGACGUAAG	0.183948	4.52583
hsa-miR-762	29.7515	4.37989	0.0184853	GGGGCUGGGGCCGGGGCCGAGC	1.73317	4.89489
hsa-miR-2115-5p	18.5695	1.84785	0.00745986	AGCUUCCAUGACUCCUGAUGGA	2.12727	4.21487
hsa-miR-2116-5p	20.8188	0.498694	0.0453637	GGUUCUUAGCAUAGGAGGUCU	1.34329	4.37982
hsa-miR-449c-3p	40.2888	0.366567	7.79468e-06	UUGCUAGUUGCACUCCUCUCUGU	5.1082	5.33231
hsa-miR-514b-3p	15.3646	0.614752	0.000382683	AUUGACACCUCUGUGAGUGGA	3.41716	3.94154
hsa-miR-548q	30.0594	1.20588	0.00218646	GCUGGUGCAAAAGUAAUGGCGG	2.66026	4.90975
hsa-miR-670-5p	15.9603	2.5032	0.0015663	GUCCCUGAGUGUAUGUGGUG	2.80513	3.99641
hsa-miR-2114-5p	19.8861	0.800319	0.0171907	UAGUCCCUUCCUUGAAGCGGUC	1.76471	4.31369
hsa-miR-2117	27.8231	4.73883	0.0843726	UGUUCUCUUUGCCAAGGACAG	1.0738	4.79821
hsa-miR-2277-3p	32.8335	10.1918	0.0450656	UGACAGCGCCCUGCCUGGCUC	1.34616	5.0371
hsa-miR-2355-3p	14.0893	0.60602	0.000175357	AUUGUCCUUGCUGUUUGGAGAU	3.75608	3.81653
hsa-miR-764	26.4251	5.01755	0.240502	GCAGGUGCUCACUUGUCCUCCU	0.618882	4.72384
hsa-miR-2115-3p	36.6693	0.962845	3.92176e-05	CAUCAGAAUUCAUGGAGGCUAG	4.40652	5.1965
hsa-miR-2116-3p	20.1079	1.05645	0.023372	CCUCCCAUGCCAAGAACUCCC	1.6313	4.32969
hsa-miR-2114-3p	18.4864	3.53352	0.0186827	CGAGCCUCAAGCAAGGGACUU	1.72856	4.20839
hsa-miR-718	21.2337	0.855543	0.0778539	CUUCCGCCCCGCCGGGCGUCG	1.10872	4.40828
hsa-miR-3202	49.0297	6.04397	3.60862e-05	UGGAAGGGAGAAGAGCUUUAAU	4.44266	5.61558
hsa-miR-3116	79.4965	13.7292	2.23565e-05	UGCCUGGAACAUAGUAGGGACU	4.6506	6.31282
hsa-miR-3201	26.0718	1.78435	0.128544	GGGAUAUGAAGAAAAAU	0.89095	4.70442
hsa-miR-3180-5p	21.7952	3.35616	0.265873	CUUCCAGACGCUCCGCCCCACGUCG	0.575326	4.44594
hsa-miR-4270	35.8041	2.65711	0.00017281	UCAGGGAGUCAGGGGAGGGC	3.76243	5.16205
hsa-miR-4259	36.8214	2.9766	0.00014105	CAGUUGGGUCUAGGGGUCAGGA	3.85063	5.20247
hsa-miR-3157-5p	27.5875	2.17711	0.0317559	UUCAGCCAGGCUAGUGCAGUCU	1.49818	4.78594
hsa-miR-4320	24.1976	2.26117	0.769513	GGGAUUCUGUAGCUUCCU	0.113784	4.59679
hsa-miR-3198	26.1186	1.47454	0.112191	GUGGAGUCCUGGGGAAUGGAGA	0.950044	4.70701
hsa-miR-3159	16.068	0.445771	0.00059006	UAGGAUUACAAGUGUCGGCCAC	3.2291	4.00612
hsa-miR-3134	16.0285	1.07376	0.0103268	UGAUGGAUAAAAGACUACAUAUU	1.98603	4.00257
hsa-miR-4317	14.3282	0.0389011	0.00470527	ACAUUGCCAGGGAGUUU	2.32742	3.84078
hsa-miR-3131	19.0502	0.0497938	0.0436599	UCGAGGACUGGUGGAAGGGCCUU	1.35992	4.25174
hsa-miR-4313	22.591	1.44197	0.290699	AGCCCCCUGGCCCCAAACCC	0.536556	4.49768
hsa-miR-4257	25.1861	12.5216	0.929553	CCAGAGGUGGGGACUGAG	0.031726	4.65456
hsa-miR-4298	22.8907	0.575403	0.330149	CUGGGACAGGAGGAGGAGGCAG	0.481289	4.51669
hsa-miR-4265	27.1024	7.49484	0.698125	CUGUGGGCUCAGCUCUGGG	0.156067	4.76035
hsa-miR-4308	17.3583	1.99337	0.0210997	UCCCUGGAGUUUCUUCUU	1.67572	4.11755
hsa-miR-3168	22.1858	6.08542	0.333972	GAGUUCUACAGUCAGAC	0.47629	4.47157
hsa-miR-4330	19.6747	2.53169	0.0708744	CCUCAGAUCAGAGCCUUGC	1.14951	4.29827
hsa-miR-548s	17.9696	1.91607	0.0281126	AUGGCCAAAACUGCAGUUAUUUU	1.5511	4.16748
hsa-miR-3189-3p	21.068	3.99799	0.167269	CCCUUGGGUCUGAUGGGGUAG	0.776584	4.39698
hsa-miR-378c	20.4987	2.29626	0.105363	ACUGGACUUGGAGUCAGAAGAGUGG	0.97731	4.35746
hsa-miR-3151-5p	50.3707	12.8085	0.00256662	GGUGGGGCAAUGGGAUCAGGU	2.59064	5.65451
hsa-miR-3167	23.7895	1.58471	0.509874	AGGAUUUCAGAAAUACUGGUGU	0.292537	4.57226
hsa-miR-4269	29.7492	8.3898	0.322031	GCAGGCACAGACAGCCCUGGC	0.492102	4.89478
hsa-miR-4267	24.2888	2.08295	0.632199	UCCAGCUCGGUGGCAC	0.199146	4.60222
hsa-miR-4294	28.3552	5.43894	0.422814	GGGAGUCUACAGCAGGG	0.373851	4.82554
hsa-miR-4251	22.6755	3.51762	0.336965	CCUGAGAAAAGGGCCAA	0.472415	4.50306
hsa-miR-3185	24.6667	1.82465	0.727044	AGAAGAAGGCGGUCGGUCUGCGG	0.138439	4.62449
hsa-miR-3138	15.6191	0.275533	0.00825419	UGUGGACAGUGAGGUAGAGGGAGU	2.08333	3.96524
hsa-miR-4288	22.1582	1.476	0.234366	UUGUCUGCUGAGUUUCC	0.630105	4.46977
hsa-miR-4279	24.101	1.93407	0.585022	CUCUCCUCCCGGCUUC	0.232828	4.59102
hsa-miR-4286	24.817	1.13851	0.763918	ACCCCACUCCUGGUACC	0.116953	4.63326
hsa-miR-3147	59.4708	12.822	0.000506486	GGUUGGGCAGUGAGGAGGGUGUGA	3.29543	5.89411
hsa-miR-2861	22.8432	1.29339	0.327401	GGGGCCUGGCGGUGGGCGG	0.48492	4.51369
hsa-miR-3194-5p	22.7258	0.995351	0.306717	GGCCAGCCACCAGGAGGGCUG	0.513263	4.50626
hsa-miR-548t-5p	16.4714	0.858406	0.0124782	CAAAAGUGAUCGUGGUUUUUG	1.90385	4.04189
hsa-miR-3149	43.2034	20.805	0.0552885	UUUGUAUGGAUAUGUGUGUGUAU	1.25737	5.43307
hsa-miR-4258	23.22	3.14933	0.419529	CCCCGCCACCGCCUUGG	0.377238	4.5373
hsa-miR-3133	24.3545	3.82409	0.67168	UAAAGAACUCUUAAAACCCAAU	0.172838	4.60612
hsa-miR-4316	21.9459	6.37987	0.312362	GGUGAGGCUAGCUGGUG	0.505342	4.45588
hsa-miR-4314	23.5187	0.711587	0.445576	CUCUGGGAAAUGGGACAG	0.351078	4.55574
hsa-miR-4284	22.6381	1.2532	0.295732	GGGCUCACAUCACCCCAU	0.529101	4.50068
hsa-miR-3130-3p	22.3791	0.786589	0.256557	GCUGCACCGGAGACUGGGUAA	0.590815	4.48408
hsa-miR-3199	20.2178	2.69975	0.0951031	AGGGACUGCCUUAGGAGAAAGUU	1.02181	4.33755
hsa-miR-4309	25.3604	2.13186	0.920727	CUGGAGUCUAGGAUUCCA	0.0358692	4.6645
hsa-miR-4303	29.7491	5.56657	0.244142	UUCUGAGCUGAGGACAG	0.612357	4.89477
hsa-miR-3118	32.1755	6.47442	0.10038	UGUGACUGCAUUAUGAAAAUUCU	0.998351	5.00789
hsa-miR-1273d	29.3724	2.69431	0.221641	GAACCCAUGAGGUUGAGGCUGCAGU	0.65435	4.87639
hsa-miR-4276	27.0574	1.19759	0.607327	CUCAGUGACUCAUGUGC	0.216578	4.75795
hsa-miR-4261	26.7974	2.48904	0.684593	AGGAAACAGGGACCCA	0.164567	4.74402
hsa-miR-4283	25.9515	6.96573	0.93124	UGGGGCUCAGCGAGUUU	0.0309385	4.69774
hsa-miR-3143	41.5774	2.51996	0.00109065	AUAACAUUGUAAAGCGCUUCUUUCG	2.96232	5.37773
hsa-miR-4311	27.7132	1.10971	0.457477	GAAAGAGAGCUGAGUGUG	0.339631	4.7925
hsa-miR-4312	24.2758	0.222128	0.617295	GGCCUUGUUCCUGUCCCCA	0.209507	4.60145
hsa-miR-4304	23.1927	5.7994	0.477445	CCGGCAUGUCCAGGGCA	0.321076	4.5356
hsa-miR-3141	25.1189	0.747569	0.848054	GAGGGCGGGUGGAGGAGGA	0.0715767	4.6507
hsa-miR-3117-3p	22.7146	2.00295	0.315671	AUAGGACUCAUAUAGUGCCAG	0.500765	4.50555
hsa-miR-4282	23.0317	0.0704513	0.352426	UAAAAUUUGCAUCCAGGA	0.452932	4.52555
hsa-miR-3122	27.1336	5.05564	0.645396	GUUGGGACAAGAGGACGGUCUU	0.190174	4.76201
hsa-miR-4252	23.7312	0.489291	0.489481	GGCCACUGAGUCAGCACCA	0.310264	4.56871
hsa-miR-3169	32.7835	3.07596	0.042458	UAGGACUGUGCUUGGCACAUAG	1.37204	5.0349
hsa-miR-4262	21.3342	1.22339	0.151312	GACAUUCAGACUACCUG	0.820125	4.4151
hsa-miR-3150a-3p	37.3675	0.36395	0.00397743	CUGGGGAGAUCCUCGAGGUUGG	2.4004	5.22371
hsa-miR-3156-5p	21.5008	3.47668	0.194604	AAAGAUCUGGAAGUGGGAGACA	0.710848	4.42632
hsa-miR-500b-5p	16.1738	1.73139	0.0117643	AAUCCUUGCUACCUGGGU	1.92944	4.01559
hsa-miR-4300	24.4927	0.18196	0.673326	UGGGAGCUGGACUACUUC	0.171775	4.61428
hsa-miR-3140-3p	36.856	5.46322	0.0121304	AGCUUUUGGGAAUUCAGGUAGU	1.91612	5.20383
hsa-miR-320e	26.191	0.512461	0.838354	AAAGCUGGGUUGAGAAGG	0.0765725	4.711
hsa-miR-3121-3p	20.1305	3.90506	0.105841	UAAAUAGAGUAGGCAAAGGACA	0.975347	4.33131
hsa-miR-3180-3p	34.1552	13.3787	0.149637	UGGGGCGGAGCUUCCGGAGGCC	0.824961	5.09403
hsa-miR-3187-3p	24.399	2.33547	0.662427	UUGGCCAUGGGGCUGCGCGG	0.178862	4.60875
hsa-miR-4299	22.0131	1.08381	0.214413	GCUGGUGACAUGAGAGGC	0.66875	4.46029
hsa-miR-3177-3p	13.725	1.82979	0.00417898	UGCACGGCACUGGGGACACGU	2.37893	3.77873
hsa-miR-3145-3p	32.7354	0.567498	0.0339012	AGAUAUUUUGAGUGUUUGGAAUUG	1.46979	5.03278
hsa-miR-3191-3p	31.3256	10.2842	0.233631	UGGGGACGUAGCUGGCCAGACAG	0.63147	4.96927
hsa-miR-4285	24.916	5.88158	0.831166	GCGGCGAGUCCGACUCAU	0.0803123	4.639
hsa-miR-4327	23.5358	1.1154	0.451666	GGCUUGCAUGGGGGACUGG	0.345182	4.55678
hsa-miR-4318	23.2972	1.80466	0.411854	CACUGUGGGUACAUGCU	0.385257	4.54209
hsa-miR-4289	25.3455	1.33744	0.914688	GCAUUGUGCAGGGCUAUCA	0.038727	4.66366
hsa-miR-3193	28.4907	1.33107	0.318882	UCCUGCGUAGGAUCUGAGGAGU	0.496369	4.83242
hsa-miR-3127-5p	41.0311	0.630193	0.00102456	AUCAGGGCUUGUGGAAUGGGAAG	2.98946	5.35865
hsa-miR-4328	29.2568	2.7691	0.235778	CCAGUUUUCCCAGGAUU	0.627497	4.8707
hsa-miR-4277	24.6278	0.736568	0.710643	GCAGUUCUGAGCACAGUACAC	0.148348	4.62222
hsa-miR-4329	23.1908	5.36793	0.465949	CCUGAGACCCUAGUUCCAC	0.331661	4.53548
hsa-miR-4301	20.944	0.859365	0.121282	UCCCACUACUUCACUUGUGA	0.916205	4.38847
hsa-miR-3139	46.7754	12.7809	0.00543464	UAGGAGCUCAACAGAUGCCUGUU	2.26483	5.54768
hsa-miR-1306-5p	22.9864	1.63728	0.354443	CCACCUCCCCUGCAAACGUCCA	0.450454	4.52271
hsa-miR-3115	17.8428	0.00980441	0.0235797	AUAUGGGUUUACUAGUUGGU	1.62746	4.15727
hsa-miR-3190-3p	27.646	12.8611	0.702381	UGUGGAAGGUAGACGGCCAGAGA	0.153427	4.789
hsa-miR-3132	30.7895	0.186056	0.0936199	UGGGUAGAGAAGGAGCUCAGAGGA	1.02863	4.94437
hsa-miR-3154	45.4877	7.39641	0.00143985	CAGAAGGGGAGUUGGGAGCAGA	2.84168	5.50741
hsa-miR-548w	23.1285	3.10222	0.402229	AAAAGUAACUGCGGUUUUUGCCU	0.395526	4.5316
hsa-miR-3200-3p	22.239	5.69392	0.330074	CACCUUGCGCUACUCAGGUCUG	0.481389	4.47502
hsa-miR-4295	22.7005	1.42794	0.306636	CAGUGCAAUGUUUUCCUU	0.513376	4.50465
hsa-miR-4253	23.3916	0.41974	0.419014	AGGGCAUGUCCAGGGGGU	0.377771	4.54792
hsa-miR-3137	22.6734	1.8688	0.307683	UCUGUAGCCUGGGAGCAAUGGGGU	0.511897	4.50293
hsa-miR-4306	29.0028	1.86299	0.213056	UGGAGAGAAAGGCAGUA	0.671507	4.85812
hsa-miR-4297	28.888	0.879685	0.192036	UGCCUUCCUGUCUGUG	0.716616	4.8524
hsa-miR-4319	31.5585	4.75923	0.730874	UCCCUGAGCAAAGCCAC	0.136158	4.97996
hsa-miR-378b	29.444	5.04328	0.334215	ACUGGACUUGGAGGCAGAA	0.475974	4.8799
hsa-miR-3162-5p	36.8492	2.91171	0.171354	UUAGGGAGUAGAAGGGUGGGGAG	0.766105	5.20356
hsa-miR-4268	36.2637	1.38138	0.208459	GGCUCCUCCUCUCAGGAUGUG	0.68098	5.18045
hsa-miR-3125	78.7433	2.11074	2.20471e-06	UAGAGGAAGCUGUGGAGAGA	5.65665	6.29908
hsa-miR-4296	30.1645	4.66435	0.437551	AUGUGGGCUCAGGCUCA	0.358971	4.91478
hsa-miR-3164	52.2581	14.5144	0.0114611	UGUGACUUUAAGGGAAAUGGCG	1.94077	5.70758
hsa-miR-4280	35.2774	6.49212	0.458032	GAGUGUAGUUCUGAGCAGAGC	0.339104	5.14067
hsa-miR-3135a	41.7483	10.0821	0.0735352	UGCCUAGGCUGAGACUGCAGUG	1.1335	5.38365
hsa-miR-3124-5p	56.7098	3.85262	0.000147368	UUCGCGGGCGAAGGCAAAGUC	3.8316	5.82553
hsa-miR-3130-5p	29.1031	4.54709	0.276549	UACCCAGUCUCCGGUGCAGCC	0.558227	4.8631
hsa-miR-4281	24.7448	1.58665	0.0225287	GGGUCCCGGGGAGGGGGG	1.64726	4.62905
hsa-miR-3186-5p	39.1167	2.43557	0.0507164	CAGGCGUCUGUCUACGUGGCUU	1.29485	5.28971
hsa-miR-3144-3p	29.2117	5.46932	0.314655	AUAUACCUGUUCGGUCUCUUUA	0.502165	4.86848
hsa-miR-4293	27.4368	3.86667	0.117109	CAGCCUGACAGGAACAG	0.93141	4.77804
hsa-miR-3197	33.1493	6.09428	0.879521	GGAGGCGCAGGCUCGGAAAGGCG	0.0557538	5.05091
hsa-miR-3119	41.6641	2.8389	0.0156344	UGGCUUUUAACUUUGAUGGC	1.80592	5.38073
hsa-miR-3160-3p	166.322	23.8266	3.73536e-06	AGAGCUGAGACUAGAAAGCCCA	5.42767	7.37784
hsa-miR-4490	34.8198	11.3903	0.649214	UCUGGUAAGAGAUUUGGGCAUA	0.187612	5.12184
hsa-miR-4757-5p	37.9048	8.80289	0.22293	AGGCCUCUGUGACGUCACGGUGU	0.651831	5.24431
hsa-miR-4705	26.4614	1.98561	0.056412	UCAAUCACUUGGUAAUUGCUGU	1.24863	4.72582
hsa-miR-4522	40.8915	4.62988	0.0318581	UGACUCUGCCUGUAGGCCGGU	1.49678	5.35373
hsa-miR-4468	28.9699	3.31374	0.232912	AGAGCAGAAGGAUGAGAU	0.632807	4.85648
hsa-miR-378h	28.7279	6.15984	0.275926	ACUGGACUUGGUGUCAGAUGG	0.559207	4.84438
hsa-miR-4445-5p	39.3217	4.70031	0.0659146	AGAUUGUUUCUUUUGCCGUGCA	1.18102	5.29725
hsa-miR-1273f	31.6111	1.78289	0.707318	GGAGAUGGAGGUUGCAGUG	0.150385	4.98236
hsa-miR-4796-3p	28.3025	5.95356	0.226738	UAAAGUGGCAGAGUAUAGACAC	0.644476	4.82286
hsa-miR-548ad-3p	34.4487	2.60737	0.52365	GAAAACGACAAUGACUUUUGCA	0.280959	5.10638
hsa-miR-4427	33.4983	1.24146	0.748272	UCUGAAUAGAGUCUGAAGAGU	0.125941	5.06602
hsa-miR-4755-3p	42.6334	9.24614	0.0461499	AGCCAGGCUCUGAAGGGAAAGU	1.33583	5.41391
hsa-miR-4741	32.7509	5.92314	0.97257	CGGGCUGUCCGGAGGGGUCGGCU	0.0120792	5.03346
hsa-miR-4723-5p	57.5549	4.69242	0.00015815	UGGGGGAGCCAUGAGAUAAGAGCA	3.80093	5.84687
hsa-miR-4793-5p	29.4378	0.099398	0.253658	ACAUCCUGCUCCACAGGGCAGAGG	0.595751	4.8796
hsa-miR-4691-3p	20.9082	3.24852	0.00533805	CCAGCCACGGACUGAGAGUGCAU	2.27262	4.38599
hsa-miR-4649-5p	32.3947	8.53146	0.951587	UGGGCGAGGGGUGGGCUCUCAGAG	0.0215515	5.01769
hsa-miR-4772-3p	32.7722	5.64546	0.966921	CCUGCAACUUUGCCUGAUCAGA	0.0146091	5.0344
hsa-miR-4475	32.0595	1.20918	0.82971	CAAGGGACCAAGCAUUCAUUAU	0.0810739	5.00268
hsa-miR-4686	106.56	13.3616	6.94577e-06	UAUCUGCUGGGCUUUCUGGUGUU	5.15828	6.73552
hsa-miR-4654	41.9815	5.68455	0.0254687	UGUGGGAUCUGGAGGCAUCUGG	1.59399	5.39168
hsa-miR-4680-3p	33.6597	7.74479	0.786596	UCUGAAUUGUAAGAGUUGUUA	0.104248	5.07295
hsa-miR-203b-3p	92.6856	41.951	0.00552747	UUGAACUGUUAAGAACCACUGGA	2.25747	6.53427
hsa-miR-4781-3p	27.9881	4.38881	0.163192	AAUGUUGGAAUCCUCGCUAGAG	0.787302	4.80674
hsa-miR-4743-5p	29.7024	0.766363	0.293083	UGGCCGGAUGGGACAGGAGGCAU	0.533009	4.89251
hsa-miR-4676-5p	28.3774	6.92386	0.260356	GAGCCAGUGGUGAGACAGUGA	0.584432	4.82667
hsa-miR-4634	26.2039	4.57079	0.0724721	CGGCGCGACCGGCCCGGGG	1.13983	4.71171
hsa-miR-4508	30.0493	0.868772	0.349506	GCGGGGCUGGGCGCGCG	0.456545	4.90926
hsa-miR-4740-5p	38.2036	9.8581	0.228161	AGGACUGAUCCUCUCGGGCAGG	0.641759	5.25564
hsa-miR-4689	45.5052	14.5858	0.0572544	UUGAGGAGACAUGGUGGGGGCC	1.24219	5.50796
hsa-miR-3976	26.7879	1.99163	0.0669735	UAUAGAGAGCAGGAAGAUUAAUGU	1.1741	4.74351
hsa-miR-4787-5p	26.6867	1.40424	0.0603147	GCGGGGGUGGCGGCGGCAUCCC	1.21958	4.73805
hsa-miR-4778-5p	27.7173	2.25699	0.112017	AAUUCUGUAAAGGAAGAAGAGG	0.950715	4.79272
hsa-miR-4770	27.5363	3.52592	0.11761	UGAGAUGACACUGUAGCU	0.929556	4.78326
hsa-miR-4661-3p	34.2246	4.19867	0.60281	CAGGAUCCACAGAGCUAGUCCA	0.219819	5.09696
hsa-miR-4751	28.9027	0.520009	0.191887	AGAGGACCCGUAGCUGCUAGAAGG	0.716954	4.85313
hsa-miR-4762-5p	24.5652	1.7485	0.0209838	CCAAAUCUUGAUCAGAAGCCU	1.67812	4.61855
hsa-miR-548aj-3p	28.4392	0.659548	0.149933	UAAAAACUGCAAUUACUUUUA	0.824103	4.82981
hsa-miR-4730	45.6749	6.71026	0.00837618	CUGGCGGAGCCCAUUCCAUGCCA	2.07695	5.51333
hsa-miR-4428	38.6807	3.62378	0.0746891	CAAGGAGACGGGAACAUGGAGC	1.12674	5.27354
hsa-miR-4507	32.6196	2.31947	0.995342	CUGGGUUGGGCUGGGCUGGG	0.00202786	5.02767
hsa-miR-4531	32.7	4.2247	0.983039	AUGGAGAAGGCUUCUGA	0.00742925	5.03122
hsa-miR-378d	45.3097	11.0374	0.0296704	ACUGGACUUGGAGUCAGAAA	1.52768	5.50175
hsa-miR-4800-3p	39.4579	3.88781	0.0534633	CAUCCGUCCGUCUGUCCAC	1.27194	5.30224
hsa-miR-4647	38.1151	5.05087	0.121702	GAAGAUGGUGCUGUGCUGAGGAA	0.914703	5.25229
hsa-miR-4726-3p	41.5721	2.61259	0.0156851	ACCCAGGUUCCCUCUGGCCGCA	1.80451	5.37754
hsa-miR-5047	22.4557	3.45092	0.010589	UUGCAGCUGCGGUUGUAAGGU	1.97514	4.48901
hsa-miR-4798-3p	25.9675	2.0856	0.0441633	AACUCACGAAGUAUACCGAAGU	1.35494	4.69863
hsa-miR-4789-3p	30.342	4.61806	0.468418	CACACAUAGCAGGUGUAUAUA	0.329366	4.92325
hsa-miR-4662b	36.776	1.17609	0.157384	AAAGAUGGACAAUUGGCUAAAU	0.803039	5.20069
hsa-miR-4664-5p	55.0424	12.5696	0.00378461	UGGGGUGCCCACUCCGCAAGUU	2.42198	5.78247
hsa-miR-548ah-5p	31.0271	2.08574	0.562731	AAAAGUGAUUGCAGUGUUUG	0.249699	4.95546
hsa-miR-4764-3p	22.8743	0.138536	0.00843101	UUAACUCCUUUCACACCCAUGG	2.07412	4.51566
hsa-miR-4645-5p	42.4791	0.792691	0.0083142	ACCAGGCAAGAAAUAUUGU	2.08018	5.40868
hsa-miR-4505	37.6117	12.3378	0.342647	AGGCUGGGCUGGGACGGA	0.465153	5.23311
hsa-miR-4681	38.0532	7.01961	0.167238	AACGGGAAUGCAGGCUGUAUCU	0.776665	5.24995
hsa-miR-4788	42.1887	7.56183	0.0368655	UUACGGACCAGCUAAGGGAGGC	1.43338	5.39878
hsa-miR-4534	30.4108	4.32545	0.474181	GGAUGGAGGAGGGGUCU	0.324056	4.92651
hsa-miR-4693-3p	88.778	19.946	0.000219566	UGAGAGUGGAAUUCACAGUAUUU	3.65843	6.47213
hsa-miR-3162-3p	28.2751	1.38641	0.141291	UCCCUACCCCUCCACUCCCCA	0.849884	4.82146
hsa-miR-4478	35.1803	0.71479	0.355868	GAGGCUGAGCUGAGGAG	0.448712	5.1367
hsa-miR-4527	59.6671	2.67332	5.57665e-05	UGGUCUGCAAAGAGAUGACUGU	4.25363	5.89886
hsa-miR-4492	28.5435	0.198075	0.157442	GGGGCUGGGCGCGCGCC	0.802881	4.83509
hsa-miR-4462	28.6805	2.32258	0.185985	UGACACGGAGGGUGGCUUGGGAA	0.730522	4.842
hsa-miR-4443	36.0911	4.28904	0.279747	UUGGAGGCGUGGGUUUU	0.553235	5.17357
hsa-miR-4758-3p	30.9777	2.24126	0.553236	UGCCCCACCUGCUGACCACCCUC	0.257089	4.95316
hsa-miR-4469	30.8317	2.57113	0.525039	GCUCCCUCUAGGGUCGCUCGGA	0.279809	4.94634
hsa-miR-4761-3p	91.6255	14.7914	4.05757e-05	GAGGGCAUGCGCACUUUGUCC	4.39173	6.51768
hsa-miR-4540	26.0727	1.80939	0.000116897	UUAGUCCUGCCUGUAGGUUUA	3.9322	4.70447
hsa-miR-4458	30.3974	4.3724	0.000177674	AGAGGUAGGUGUGGAAGAA	3.75038	4.92588
hsa-miR-2682-5p	17.4903	1.49124	0.254866	CAGGCAGUGACUGUUCAGACGUC	0.593688	4.12848
hsa-miR-4643	28.0229	2.63373	9.34462e-05	GACACAUGACCAUAAAUGCUAA	4.02944	4.80853
hsa-miR-548ag	17.5542	2.73	0.324029	AAAGGUAAUUGUGGUUUCUGC	0.489417	4.13374
hsa-miR-3156-3p	17.2414	1.15464	0.324206	CUCCCACUUCCAGAUCUUUCU	0.489179	4.1078
hsa-miR-1245b-5p	46.7768	4.33561	2.07391e-06	UAGGCCUUUAGAUCACUUAAA	5.68321	5.54772
hsa-miR-3129-3p	15.6583	0.387096	0.631303	AAACUAAUCUCUACACUGCUGC	0.199762	3.96886
hsa-miR-3145-5p	30.0491	0.0148007	6.32503e-06	AACUCCAAACACUCAAAACUCA	5.19894	4.90925
hsa-miR-371b-3p	16.9686	0.690703	0.429657	AAGUGCCCCCACAGUUUGAGUGC	0.366878	4.0848
hsa-miR-4782-3p	11.4766	0.19628	0.00269269	UGAUUGUCUUCAUAUCUAGAAC	2.56981	3.52062
hsa-miR-4739	19.6637	4.2209	0.0832756	AAGGGAGGAGGAGCGGAGGGGCCCU	1.07948	4.29746
hsa-miR-4804-5p	14.7955	1.09839	0.233592	UUGGACGGUAAGGUUAAGCAA	0.631541	3.88709
hsa-miR-4668-5p	18.8644	0.0236388	0.0284418	AGGGAAAAAAAAAAGGAUUUGUC	1.54604	4.23759
hsa-miR-499b-5p	23.7292	2.90264	0.0013817	ACAGACUUGCUGUGAUGUUCA	2.85958	4.56859
hsa-miR-4446-3p	24.9536	0.348296	9.18535e-05	CAGGGCUGGCAGUGACAUGGGU	4.0369	4.64117
hsa-miR-4489	19.0409	0.968144	0.0275863	UGGGGCUAGUGAUGCAGGACG	1.55931	4.25103
hsa-miR-4756-3p	18.4247	0.464759	0.0551607	CCAGAGAUGGUUGCCUUCCUAU	1.25837	4.20357
hsa-miR-4685-5p	22.7367	2.75934	0.00247465	CCCAGGGCUUGGAGUGGGGCAAGGUU	2.60649	4.50695
hsa-miR-548x-3p	18.603	0.872917	0.0477964	UAAAAACUGCAAUUACUUUC	1.3206	4.21747
hsa-miR-3960	17.7099	3.81872	0.361498	GGCGGCGGCGGAGGCGGGGG	0.441894	4.14649
hsa-miR-3121-5p	11.2202	0.359237	0.00211975	UCCUUUGCCUAUUCUAUUUAAG	2.67372	3.48802
hsa-miR-4474-3p	41.0953	5.69022	2.27544e-05	UUGUGGCUGGUCAUGAGGCUAA	4.64294	5.3609
hsa-miR-3925-3p	18.7361	2.18988	0.0733495	ACUCCAGUUUUAGUUCUCUUG	1.1346	4.22775
hsa-miR-4707-5p	18.9677	1.62994	0.0415064	GCCCCGGCGCGGGCGGGUUCUGG	1.38188	4.24547
hsa-miR-2467-5p	38.0857	1.48718	8.75776e-07	UGAGGCUCUGUUAGCCUUGGCUC	6.05761	5.25118
hsa-miR-4802-3p	15.2226	1.27639	0.410476	UACAUGGAUGGAAACCUUCAAGC	0.386712	3.92814
hsa-miR-4684-3p	15.1195	0.52731	0.329941	UGUUGCAAGUCGGUGGAGACGU	0.481563	3.91834
hsa-miR-4763-5p	18.2779	0.454066	0.0678835	CGCCUGCCCAGCCCUCCUGCU	1.16824	4.19203
hsa-miR-4436b-5p	19.4427	0.0679911	0.0131693	GUCCACUUCUGCCUGCCCUGCC	1.88044	4.28115
hsa-miR-4537	35.3887	8.8415	0.000800227	UGAGCCGAGCUGAGCUUAGCUG	3.09679	5.14522
hsa-miR-3177-5p	18.3978	1.6494	0.0853816	UGUGUACACACGUGCCAGGCGCU	1.06864	4.20146
hsa-miR-4694-5p	27.8692	0.112294	1.7168e-05	AGGUGUUAUCCUAUCCAUUUGC	4.76528	4.8006
hsa-miR-4719	17.968	2.30707	0.185489	UCACAAAUCUAUAAUAUGCAGG	0.731681	4.16736
hsa-miR-4463	20.9781	0.413623	0.00234539	GAGACUGGGGUGGGGCC	2.62978	4.39081
hsa-miR-4695-5p	21.4924	1.77615	0.00304808	CAGGAGGCAGUGGGCGAGCAGG	2.51597	4.42576
hsa-miR-4777-3p	25.5337	6.61678	0.00787775	AUACCUCAUCUAGAAUGCUGUA	2.1036	4.67433
hsa-miR-548ai	20.1015	1.69521	0.011561	AAAGGUAAUUGCAGUUUUUCCC	1.937	4.32923
hsa-miR-4538	17.8797	2.11618	0.191993	GAGCUUGGAUGAGCUGGGCUGA	0.716715	4.16025
hsa-miR-4670-5p	17.7596	1.10205	0.162931	AAGCGACCAUGAUGUAACUUCA	0.787996	4.15053
hsa-miR-4477b	22.892	0.954277	0.000517013	AUUAAGGACAUUUGUGAUUGAU	3.2865	4.51677
hsa-miR-4464	25.0331	0.146999	8.43389e-05	AAGGUUUGGAUAGAUGCAAUA	4.07397	4.64576
hsa-miR-4419b	18.6803	1.95382	0.0695426	GAGGCUGAAGGAAGAUGG	1.15775	4.22345
hsa-miR-4724-3p	17.3328	0.27423	0.258054	GUACCUUCUGGUUCAGCUAGU	0.588289	4.11543
hsa-miR-2467-3p	62.0276	7.77591	3.02215e-06	AGCAGAGGCAGAGAGGCUCAGG	5.51968	5.95484
hsa-miR-4500	22.1064	0.624604	0.000853409	UGAGGUAGUAGUUUCUU	3.06884	4.46639
hsa-miR-4709-3p	34.6772	20.1366	0.0339949	UUGAAGAGGAGGUGCUCUGUAGC	1.46859	5.11591
hsa-miR-4659a-3p	15.7889	0.749196	0.731076	UUUCUUCUUAGACAUGGCAACG	0.136038	3.98084
hsa-miR-4513	17.7762	0.849353	0.149903	AGACUGACGGCUGGAGGCCCAU	0.824188	4.15188
hsa-miR-4685-3p	24.0695	0.454004	0.00017117	UCUCCCUUCCUGCCCUGGCUAG	3.76657	4.58914
hsa-miR-4766-5p	25.5688	0.0525057	6.00911e-05	UCUGAAAGAGCAGUUGGUGUU	4.22119	4.67631
hsa-miR-4793-3p	30.8787	1.79068	1.19436e-05	UCUGCACUGUGAGUUGGCUGGCU	4.92287	4.94854
hsa-miR-4708-5p	21.9718	0.368797	0.000888452	AGAGAUGCCGCCUUGCUCCUU	3.05137	4.45758
hsa-miR-4434	18.5069	0.977493	0.0564676	AGGAGAAGUAAAGUAGAA	1.2482	4.20999
hsa-miR-4448	19.7809	0.39215	0.00896805	GGCUCCUUGGUCUAGGGGUA	2.0473	4.30604
hsa-miR-3160-5p	32.9773	2.72371	1.38306e-05	GGCUUUCUAGUCUCAGCUCUCC	4.85916	5.0434
hsa-miR-4514	45.6177	26.9455	0.0171728	ACAGGCAGGAUUGGGGAA	1.76516	5.51152
hsa-miR-4637	14.9775	0.539758	0.273112	UACUAACUGCAGAUUCAAGUGA	0.563659	3.90472
hsa-miR-4679	19.9932	1.39878	0.0107908	UCUGUGAUAGAGAUUCUUUGCU	1.96694	4.32144
hsa-miR-4732-3p	21.7408	0.222969	0.00106839	GCCCUGACCUGUCCUGUUCUG	2.97127	4.44233
hsa-miR-1273g-5p	21.6336	1.18102	0.00174992	GGUGGUUGAGGCUGCAGUAAGU	2.75698	4.4352
hsa-miR-4470	26.7837	3.80251	0.000527296	UGGCAAACGUGGAAGCCGAGA	3.27795	4.74328
hsa-miR-3157-3p	17.2791	0.342221	0.279022	CUGCCCUAGUCUAGCUGAAGCU	0.554362	4.11095
hsa-miR-2392	22.5989	5.16676	0.0167419	UAGGAUGGGGGUGAGAGGUG	1.7762	4.49818
hsa-miR-4536-5p	166.044	15.7064	1.32342e-07	UGUGGUAGAUAUAUGCACGAU	6.8783	7.37542
hsa-miR-4699-5p	26.0123	5.34634	0.00274126	AGAAGAUUGCAGAGUAAGUUCC	2.56205	4.70112
hsa-miR-4430	115.161	3.34153	6.99926e-10	AGGCUGGAGUGAGCGGAG	9.15495	6.84751
hsa-miR-4512	87.635	20.1157	4.24824e-05	CAGGGCCUCACUGUAUCGCCCA	4.37179	6.45344
hsa-miR-4746-3p	23.8023	10.9691	0.0889236	AGCGGUGCUCCUGCGGGCCGA	1.05098	4.57303
hsa-miR-4509	16.8769	3.38276	0.635794	ACUAAAGGAUAUAGAAGGUUUU	0.196684	4.07698
hsa-miR-4721	22.4212	3.05665	0.00405845	UGAGGGCUCCAGGUGACGGUGG	2.39164	4.48679
hsa-miR-4774-5p	18.235	2.26854	0.135256	UCUGGUAUGUAGUAGGUAAUAA	0.868844	4.18864
hsa-miR-4711-3p	23.0353	5.00893	0.0115095	CGUGUCUUCUGGCUUGAU	1.93894	4.52577
hsa-miR-4648	32.1087	0.960601	3.85959e-06	UGUGGGACUGCAAAUGGGAG	5.41346	5.00489
hsa-miR-4666a-5p	33.7774	6.1101	0.000226098	AUACAUGUCAGAUUGUAUGCC	3.6457	5.07799
hsa-miR-4737	34.0231	0.600368	1.63786e-06	AUGCGAGGAUGCUGACAGUG	5.78572	5.08844
hsa-miR-4439	15.0499	2.12565	0.391871	GUGACUGAUACCUUGGAGGCAU	0.406857	3.91169
hsa-miR-4495	16.4595	0.227052	0.750152	AAUGUAAACAGGCUUUUUGCU	0.124851	4.04085
hsa-miR-4421	34.3899	7.12649	0.000382048	ACCUGUCUGUGGAAAGGAGCUA	3.41788	5.10391
hsa-miR-4667-3p	16.1706	1.75714	0.980504	UCCCUCCUUCUGUCCCCACAG	0.00855063	4.0153
hsa-miR-3074-5p	27.295	0.256678	2.33996e-05	GUUCCUGCUGAACUGAGCCAG	4.63079	4.77056
hsa-miR-4651	18.4515	3.86243	0.198834	CGGGGUGGGUGAGGUCGGGC	0.701508	4.20567
hsa-miR-4687-5p	19.8279	1.90818	0.0179756	CAGCCCUCCUCCCGCACCCAAA	1.74532	4.30946
hsa-miR-4731-5p	19.945	2.07685	0.0177265	UGCUGGGGGCCACAUGAGUGUG	1.75138	4.31795
hsa-miR-5096	17.7259	2.23667	0.237267	GUUUCACCAUGUUGGUCAGGC	0.624763	4.14779
hsa-miR-4798-5p	21.9379	2.6241	0.00414046	UUCGGUAUACUUUGUGAAUUGG	2.38295	4.45535
hsa-miR-1268b	20.5391	2.70726	0.0152615	CGGGCGUGGUGGUGGGGGUG	1.8164	4.3603
hsa-miR-4725-5p	17.0494	2.67474	0.511966	AGACCCUGCAGCCUUCCCACC	0.290759	4.09165
hsa-miR-4650-5p	49.018	3.56202	0.131128	UCAGGCCUCUUUCUACCUU	0.882305	5.61524
hsa-miR-4768-3p	53.9408	3.71292	0.0430331	CCAGGAGAUCCAGAGAGAAU	1.3662	5.75331
hsa-miR-4480	39.3091	5.86195	0.895722	AGCCAAGUGGAAGUUACUUUA	0.0478266	5.29679
hsa-miR-4451	55.4985	8.81956	0.0419789	UGGUAGAGCUGAGGACA	1.37697	5.79438
hsa-miR-3124-3p	30.4308	1.78052	0.226477	ACUUUCCUCACUCCCGUGAAGU	0.644976	4.92746
hsa-miR-4716-5p	34.628	4.59072	0.554703	UCCAUGUUUCCUUCCCCCUUCU	0.255939	5.11387
hsa-miR-4664-3p	50.118	2.46972	0.0991654	CUUCCGGUCUGUGAGCCCCGUC	1.00364	5.64726
hsa-miR-4765	39.8006	2.49216	0.829667	UGAGUGAUUGAUAGCUAUGUUC	0.081096	5.31472
hsa-miR-3691-3p	54.8655	9.16905	0.0490505	ACCAAGUCUGCGUCAUCCUCUC	1.30936	5.77783
hsa-miR-4712-5p	29.548	5.96167	0.20398	UCCAGUACAGGUCUCUCAUUUC	0.690412	4.88499
hsa-miR-4484	59.5925	11.6404	0.0245095	AAAAGGCGGGAGAAGCCCCA	1.61067	5.89706
hsa-miR-4722-5p	43.5577	7.91061	0.461472	GGCAGGAGGGCUGUGCCAGGUUG	0.335855	5.44486
hsa-miR-4677-3p	94.4092	23.5183	0.00126745	UCUGUGAGACCAAAGAACUACU	2.89707	6.56086
hsa-miR-4700-3p	61.75	14.0305	0.0215075	CACAGGACUGACUCCUCACCCCAGUG	1.66741	5.94837
hsa-miR-4418	52.8952	2.55711	0.0524477	CACUGCAGGACUCAGCAG	1.28027	5.72506
hsa-miR-4515	81.166	3.50737	0.000400921	AGGACUGGACUCCCGGCAGCCC	3.39694	6.3428
hsa-miR-4471	46.166	13.0781	0.334997	UGGGAACUUAGUAGAGGUUUAA	0.474959	5.52876
hsa-miR-4724-5p	44.0707	8.59749	0.42641	AACUGAACCAGGAGUGAGCUUCG	0.370173	5.46175
hsa-miR-4772-5p	40.953	3.64773	0.694122	UGAUCAGGCAAAAUUGCAGACU	0.158564	5.3559
hsa-miR-4722-3p	34.9516	3.24594	0.581923	ACCUGCCAGCACCUCCCUGCAG	0.235134	5.12729
hsa-miR-4782-5p	33.2049	7.66858	0.446929	UUCUGGAUAUGAAGACAAUCAA	0.349762	5.05332
hsa-miR-4441	43.5414	5.6655	0.444806	ACAGGGAGGAGAUUGUA	0.351829	5.44432
hsa-miR-4714-3p	34.5848	3.77472	0.54642	CCAACCUAGGUGGUCAGAGUUG	0.262473	5.11206
hsa-miR-4503	50.2069	7.91263	0.120006	UUUAAGCAGGAAAUAGAAUUUA	0.920797	5.64981
hsa-miR-4429	37.9398	1.87649	0.93379	AAAAGCUGGGCUGAGAGGCG	0.0297506	5.24564
hsa-miR-4653-3p	72.1833	6.16688	0.00170032	UGGAGUUAAGGGUUGCUUGGAGA	2.76947	6.17359
hsa-miR-3064-3p	26.5618	2.74318	0.0945458	UUGCCACACUGCAACACCUUACA	1.02436	4.73128
hsa-miR-4716-3p	59.2158	6.9279	0.0171606	AAGGGGGAAGGAAACAUGGAGA	1.76547	5.88791
hsa-miR-4745-5p	59.0376	9.92902	0.0230313	UGAGUGGGGCUCCCGGGACGGCG	1.63768	5.88356
hsa-miR-4457	36.9777	3.06918	0.814014	UCACAAGGUAUUGACUGGCGUA	0.0893681	5.20858
hsa-miR-4717-5p	45.401	9.69346	0.343184	UAGGCCACAGCCACCCAUGUGU	0.464472	5.50465
hsa-miR-4804-3p	50.8547	4.70782	0.0895837	UGCUUAACCUUGCCCUCGAAA	1.04777	5.66831
hsa-miR-551b-5p	46.9246	0.135171	0.202927	GAAAUCAAGCGUGGGUGAGACC	0.69266	5.55227
hsa-miR-653-5p	49.1193	6.81202	0.143903	GUGUUGAAACAAUCUCUACUG	0.841932	5.61822
hsa-miR-582-3p	50.9647	15.7658	0.165351	UAACUGGUUGAACAACUGAACC	0.781592	5.67143
hsa-miR-362-3p	24.6452	4.11321	0.0636193	AACACACCUAUUCAAGGAUUCA	1.19641	4.62324
hsa-miR-323a-5p	42.0712	3.80922	0.572633	AGGUGGUCCGUGGCGCGUUCGC	0.242124	5.39476
hsa-miR-376a-5p	49.2683	6.54098	0.137673	GUAGAUUCUCCUUCUAUGAGUA	0.861152	5.62259
hsa-miR-323b-5p	36.9031	8.64024	0.821519	AGGUUGUCCGUGGUGAGUUCGCA	0.0853825	5.20567
hsa-miR-30c-1-3p	42.7755	6.73688	0.520912	CUGGGAGAGGGUUGUUUACUCC	0.283236	5.41871
hsa-miR-483-3p	28.7205	1.89643	0.153467	UCACUCCUCUCCUCCCGUCUU	0.813984	4.84401
hsa-miR-185-5p	70.8489	0.928825	0.00157436	UGGAGAGAAAGGCAGUUCCUGA	2.8029	6.14667
hsa-let-7b-3p	15.7282	2.20466	0.00890397	CUAUACAACCUACUGCCUUCCC	2.05042	3.97528
hsa-miR-509-3-5p	35.8399	7.04774	0.695773	UACUGCAGACGUGGCAAUCAUG	0.157532	5.16349
hsa-miR-889-3p	34.6389	2.95001	0.548604	UUAAUAUCGGACAACCAUUGU	0.260741	5.11432
hsa-miR-505-5p	50.7896	7.70112	0.104739	GGGAGCCAGGAAGUAUUGAUGU	0.97989	5.66646
hsa-miR-24-2-5p	22.9743	3.13269	0.0421724	UGCCUACUGAGCUGAAACACAG	1.37497	4.52195
hsa-miR-29a-3p	53.5012	3.02366	0.0463459	UAGCACCAUCUGAAAUCGGUUA	1.33399	5.7415
hsa-miR-198	55.5903	0.291471	0.0276574	GGUCCAGAGGGGAGAUAGGUUC	1.55819	5.79676
hsa-miR-140-3p	58.6678	3.28411	0.0153441	UACCACAGGGUAGAACCACGG	1.81406	5.8745
hsa-miR-452-5p	44.1308	0.406582	0.375349	AACUGUUUGCAGAGGAAACUGA	0.425565	5.46372
hsa-miR-541-5p	42.4554	2.16594	0.527816	AAAGGAUUCUGCUGUCGGUCCCACU	0.277517	5.40788
hsa-miR-2276-5p	46.7692	5.38596	0.22797	GCCCUCUGUCACCUUGCAGACG	0.642122	5.54749
hsa-miR-6842-5p	29.761	2.06097	0.195248	UGGGGGUGGUCUCUAGCCAAGG	0.709413	4.89535
hsa-miR-6783-3p	66.1749	8.63847	0.00564105	UUCCUGGGCUUCUCCUCUGUAG	2.24864	6.04821
hsa-miR-1252-3p	32.5754	0.681474	0.359685	CAAAUGAGCUUAAUUUCCUUUU	0.444078	5.02571
hsa-miR-6861-3p	48.3694	7.86695	0.176942	UGGACCUCUCCUCCCCAG	0.752168	5.59602
hsa-miR-208b-5p	67.0114	3.22506	0.00318723	AAGCUUUUUGCUCGAAUUAUGU	2.49659	6.06633
hsa-miR-6794-5p	59.6825	1.14583	0.0117204	CAGGGGGACUGGGGGUGAGC	1.93106	5.89924
hsa-miR-7155-3p	70.482	7.67856	0.00254887	UGGCCCAAGACCUCAGACC	2.59365	6.13918
hsa-miR-7111-5p	54.1075	4.34722	0.0425878	UGGGGGAGGAAGGACAGGCCAU	1.37071	5.75776
hsa-miR-6871-3p	61.7026	21.2287	0.0453714	CAGCACCCUGUGGCUCCCACAG	1.34322	5.94726
hsa-miR-6801-3p	53.0962	2.24576	0.0497217	ACCCCUGCCACUCACUGGCC	1.30345	5.73054
hsa-miR-8053	55.0548	3.56743	0.0334569	UGGCGAUUUUGGAACUCAAUGGCA	1.47551	5.7828
hsa-miR-489-5p	36.1525	8.08255	0.735555	GGUCGUAUGUGUGACGCCAUUU	0.133385	5.17602
hsa-miR-7158-3p	82.2368	3.45717	0.000349307	CUGAACUAGAGAUUGGGCCCA	3.45679	6.36171
hsa-miR-6786-3p	52.303	6.8679	0.072095	UGACGCCCCUUCUGAUUCUGCCU	1.14209	5.70882
hsa-miR-6768-3p	51.9516	0.00458	0.0630286	CAAAGGCCACAUUCUCCUGUGCAC	1.20046	5.69909
hsa-miR-6807-3p	60.5389	11.9943	0.0214118	CACUGCAUUCCUGCUUGGCCCAG	1.66935	5.91979
hsa-miR-6728-5p	49.2554	3.38307	0.123609	UUGGGAUGGUAGGACCAGAGGGG	0.90795	5.62221
hsa-miR-6825-3p	49.7177	3.43897	0.111324	GCGCUGACCCGCCUUCUCCGCA	0.953413	5.63569
hsa-miR-5189-3p	39.9357	5.03492	0.818134	UGCCAACCGUCAGAGCCCAGA	0.0871756	5.31961
hsa-miR-6805-3p	44.9287	3.2904	0.324095	UUGCUCUGCUCCCCCGCCCCCAG	0.489328	5.48957
hsa-miR-6771-3p	39.2969	7.52659	0.900298	CAAACCCCUGUCUACCCGCAG	0.0456139	5.29634
hsa-miR-889-5p	91.0474	0.318585	0.000114026	AAUGGCUGUCCGUAGUAUGGUC	3.943	6.50855
hsa-miR-328-5p	58.0199	6.14524	0.020579	GGGGGGGCAGGAGGGGCUCAGGG	1.68657	5.85848
hsa-miR-6846-5p	74.3533	11.9416	0.00238388	UGGGGGCUGGAUGGGGUAGAGU	2.62272	6.21632
hsa-miR-8062	26.9315	8.29713	0.128496	CAGUGAUUUGAGGAUUAUUGC	0.891112	4.75122
hsa-miR-7852-3p	49.9928	6.55744	0.117553	UAUGUAGUAGUCAAAGGCAUUU	0.929764	5.64365
hsa-miR-7160-5p	75.8202	2.83435	0.000793422	UGCUGAGGUCCGGGCUGUGCC	3.1005	6.24451
hsa-miR-6779-5p	59.313	8.90093	0.0198863	CUGGGAGGGGCUGGGUUUGGC	1.70145	5.89028
hsa-miR-6871-5p	49.1955	3.84601	0.126897	CAUGGGAGUUCGGGGUGGUUGC	0.89655	5.62045
hsa-miR-6843-3p	28.1116	3.02262	0.136058	AUGGUCUCCUGUUCUCUGCAG	0.866277	4.81309
hsa-miR-6835-3p	31.6586	6.32611	0.321362	AAAAGCACUUUUCUGUCUCCCAG	0.493006	4.98453
hsa-miR-6866-5p	128.166	14.0046	2.14004e-05	UUAGAGGCUGGAAUAGAGAUUCU	4.66958	7.00187
hsa-miR-1273h-3p	52.782	5.96237	0.0617722	CUGCAGACUCGACCUCCCAGGC	1.20921	5.72198
hsa-miR-6755-3p	51.823	25.3714	0.243106	UGUUGUCAUGUUUUUUCCCUAG	0.614205	5.69552
hsa-miR-6784-3p	32.4514	4.16759	0.361977	UCUCACCCCAACUCUGCCCCAG	0.441319	5.02021
hsa-miR-7705	18.1569	0.613729	0.0139873	AAUAGCUCAGAAUGUCAGUUCUG	1.85427	4.18244
hsa-miR-6770-3p	20.8501	10.1057	0.058636	CUGGCGGCUGUGUCUUCACAG	1.23184	4.38198
hsa-miR-6773-5p	40.9463	24.1469	0.507235	UUGGGCCCAGGAGUAAACAGGAU	0.294791	5.35566
hsa-miR-6780b-3p	28.1114	23.9196	0.524797	UCCCUUGUCUCCUUUCCCUAG	0.280008	4.81308
hsa-miR-6884-5p	21.2228	6.6593	0.045363	AGAGGCUGAGAAGGUGAUGUUG	1.3433	4.40755
hsa-miR-6744-3p	9.67212	2.65163	0.00213688	GGGCCUCUCUUGUCAUCCUGCAG	2.67022	3.27383
hsa-miR-598-5p	16.0833	8.50745	0.0160248	GCGGUGAUCCCGAUGGUGUGAGC	1.79521	4.00749
hsa-miR-7157-3p	19.4274	1.90799	0.020197	UCUGUGCUACUGGAUGAAGAGU	1.69471	4.28002
hsa-miR-6738-5p	23.5334	7.53908	0.0892759	CGAGGGGUAGAAGAGCACAGGGG	1.04927	4.55664
hsa-miR-6750-5p	27.9251	17.2281	0.419575	CAGGGAACAGCUGGGUGAGCUGCU	0.377191	4.80349
hsa-miR-7108-3p	26.6786	3.33849	0.164169	ACCCGCCCGUCUCCCCACAG	0.784709	4.73761
hsa-miR-8068	80.1936	54.7736	0.0511633	UGUUUGUUGUAAGGAUCGUUGU	1.29104	6.32542
hsa-miR-6851-5p	39.6244	39.3891	0.719297	AGGAGGUGGUACUAGGGGCCAGC	0.143092	5.30832
hsa-miR-6753-5p	45.6192	44.9072	0.500396	CACCAGGGCAGAGCAGGGCUGA	0.300686	5.51157
hsa-miR-7854-3p	57.501	47.0068	0.207199	UGAGGUGACCGCAGAUGGGAA	0.683612	5.84552
hsa-miR-6798-5p	24.835	19.7699	0.284254	CCAGGGGGAUGGGCGAGCUUGGG	0.546293	4.6343
hsa-miR-6852-5p	18.9553	10.638	0.0401449	CCCUGGGGUUCUGAGGACAUG	1.39637	4.24453
hsa-miR-6865-5p	37.0844	23.244	0.774672	UAGGUGGCAGAGGAGGGACUUCA	0.110882	5.21274
hsa-miR-6823-3p	19.6381	7.52481	0.0331023	UGAGCCUCUCCUUCCCUCCAG	1.48014	4.29558
hsa-miR-6733-5p	30.7146	25.3194	0.718696	UGGGAAAGACAAACUCAGAGUU	0.143454	4.94085
hsa-miR-7641	19.3905	7.47685	0.0309789	UUGAUCUCGGAAGCUAAGC	1.50893	4.27728
hsa-miR-6847-5p	55.7977	14.63	0.0196441	ACAGAGGACAGUGGAGUGUGAGC	1.70677	5.80213
hsa-miR-6742-3p	30.2501	13.3694	0.549481	ACCUGGGUUGUCCCCUCUAG	0.260048	4.91887
hsa-miR-7161-5p	21.5898	14.8725	0.111282	UAAAGACUGUAGAGGCAACUGGU	0.953573	4.43228
hsa-miR-7158-5p	55.3006	60.6333	0.352103	GGCUCAAUCUCUGGUCCUGCAGCC	0.45333	5.78922
hsa-miR-6854-5p	34.6574	34.9223	0.982303	AAGCUCAGGUUUGAGAACUGCUGA	0.00775449	5.11509
hsa-miR-6747-5p	21.5284	12.6988	0.0893638	AGGGGUGUGGAAAGAGGCAGAACA	1.04884	4.42817
hsa-miR-6769a-5p	39.4283	39.0183	0.727074	AGGUGGGUAUGGAGGAGCCCU	0.138421	5.30116
hsa-miR-504-3p	30.6876	26.3077	0.724513	GGGAGUGCAGGGCAGGGUUUC	0.139954	4.93958
hsa-miR-6864-3p	24.8648	21.1673	0.30587	GUGAGACUUCUCUCCCUUCAG	0.514463	4.63603
hsa-miR-450a-1-3p	35.9691	30.7456	0.89174	AUUGGGAACAUUUUGCAUGUAU	0.0497619	5.16869
hsa-miR-6808-5p	77.8232	11.9126	0.000409697	CAGGCAGGGAGGUGGGACCAUG	3.38754	6.28213
hsa-miR-8070	22.9167	6.72391	0.0710442	AUGUGAUUGACGGCUGACUCCA	1.14847	4.51833
hsa-miR-6873-3p	15.4684	0.805995	0.0071591	UUCUCUCUGUCUUUCUCUCUCAG	2.14514	3.95125
hsa-miR-6516-5p	24.2405	14.4301	0.183726	UUUGCAGUAACAGGUGUGAGCA	0.735829	4.59934
hsa-miR-7856-5p	25.8646	21.9152	0.366113	UUUUAAGGACACUGAGGGAUC	0.436385	4.69291
hsa-miR-6850-3p	37.4447	40.5367	0.836871	CCCGGCCGGAACGCCGCACU	0.0773413	5.22669
hsa-miR-6836-5p	31.7651	28.3451	0.813647	CGCAGGGCCCUGGCGCAGGCAU	0.089564	4.98937
hsa-miR-1908-3p	20.8143	14.1881	0.0889449	CCGGCCGCCGGCUCCGCCCCG	1.05088	4.3795
hsa-miR-6802-5p	45.5884	32.2323	0.375927	CUAGGUGGGGGGCUUGAAGC	0.424897	5.51059
hsa-miR-6781-5p	18.5825	10.5656	0.0365733	CGGGCCGGAGGUCAAGGGCGU	1.43684	4.21587
hsa-miR-6889-5p	28.7984	16.5902	0.472881	UCGGGGAGUCUGGGGUCCGGAAU	0.325249	4.84791
hsa-miR-7114-5p	54.0539	6.11785	0.00868986	UCUGUGGAGUGGGGUGCCUGU	2.06099	5.75633
hsa-miR-6828-5p	16.7885	0.701464	0.00988191	AGGAAGCAAGAGAACCCUGUGG	2.00516	4.0694
hsa-miR-6894-3p	28.7851	10.8876	0.384852	UUGCCUGCCCUCUUCCUCCAG	0.414707	4.84725
hsa-miR-513b-3p	21.3171	11.0131	0.0719022	AAAUGUCACCUUUUUGAGAGGA	1.14326	4.41394
hsa-miR-500b-3p	25.8333	15.8241	0.27346	GCACCCAGGCAAGGAUUCUG	0.563106	4.69116
hsa-miR-8061	20.1202	8.82459	0.0428778	CUUAGAUUAGAGGAUAUUGUU	1.36777	4.33057
hsa-miR-6841-5p	17.8503	10.1988	0.0296316	UAGGGUACUCAGAGCAAGUUGU	1.52825	4.15787
hsa-miR-7107-3p	33.1702	24.2148	0.90236	UGGUCUGUUCAUUCUCUCUUUUUGGCC	0.04462	5.05182
hsa-miR-8060	38.2674	25.2193	0.699857	CCAUGAAGCAGUGGGUAGGAGGAC	0.154991	5.25804
hsa-miR-6759-3p	26.1869	10.834	0.218008	UGACCUUUGCCUCUCCCCUCAG	0.661527	4.71077
hsa-miR-6864-5p	29.0356	19.254	0.528348	UUGAAGGGACAAGUCAGAUAUGCC	0.27708	4.85975
hsa-miR-6733-3p	38.2292	11.3844	0.547346	UCAGUGUCUGGAUUUCCUAG	0.261738	5.2566
hsa-miR-8083	20.0114	3.1965	0.0251167	CAGGACUUGACGGCUGCAACU	1.60004	4.32275
hsa-miR-6893-5p	37.4616	18.6235	0.705283	CAGGCAGGUGUAGGGUGGAGC	0.151637	5.22734
hsa-miR-6804-5p	65.9095	52.0676	0.130035	UGAGGGUGUCAGCAGGUGACG	0.885939	6.04241
hsa-miR-6769b-3p	21.7945	10.8711	0.079153	CCCUCUCUGUCCCACCCAUAG	1.10153	4.44589
hsa-miR-8089	23.2636	4.23627	0.0652195	CCUGGGGACAGGGGAUUGGGGCAG	1.18562	4.54
hsa-miR-6867-3p	33.4945	18.7192	0.91487	CUCUCCCUCUUUACCCACUAG	0.0386406	5.06585
hsa-miR-7978	28.0711	17.0666	0.427164	UCUGGUGUAUAGCGUUGCUCA	0.369405	4.81101
hsa-miR-8085	16.5495	5.20332	0.0121988	UGGGAGAGAGGACUGUGAGGC	1.91368	4.04871
hsa-miR-7109-5p	49.7206	2.63263	0.0186885	CUGGGGGGAGGAGACCCUGCU	1.72843	5.63577
hsa-miR-6752-3p	21.6986	2.29079	0.0381316	UCCCUGCCCCCAUACUCCCAG	1.41872	4.43953
hsa-miR-6783-5p	27.4791	0.655502	0.195419	UAGGGGAAAAGUCCUGAUCCGG	0.709032	4.78026
hsa-miR-6730-5p	32.3787	6.25661	0.713445	AGAAAGGUGGAGGGGUUGUCAGA	0.146639	5.01697
hsa-miR-6879-3p	20.7019	0.68475	0.0276923	UGUCACCCGCUCCUUGCCCAG	1.55764	4.37169
hsa-miR-6856-3p	16.0954	0.930951	0.00835797	UACAGCCCUGUGAUCUUUCCAG	2.0779	4.00858
hsa-miR-7157-5p	16.9719	5.0269	0.0132846	UCAGCAUUCAUUGGCACCAGAGA	1.87665	4.08508
hsa-miR-6853-3p	28.7349	1.71587	0.28124	UGUUCAUUGGAACCCUGCGCAG	0.550923	4.84473
hsa-miR-8067	30.4646	9.45502	0.517575	CCUAGAAACUGUAAACUUAGUC	0.286027	4.92906
hsa-miR-6855-3p	51.6818	40.7763	0.274172	AGACUGACCUUCAACCCCACAG	0.561977	5.69158
hsa-miR-6823-5p	33.5958	15.1021	0.91469	UCAGGGUUGGUAGGGGUUGCU	0.0387263	5.07021
hsa-miR-6818-3p	36.7518	2.75355	0.637745	UUGUCUCUUGUUCCUCACACAG	0.195353	5.19974
hsa-miR-7515	27.8214	3.80506	0.229215	AGAAGGGAAGAUGGUGAC	0.639756	4.79812
hsa-miR-1468-3p	31.1797	15.8376	0.668548	AGCAAAAUAAGCAAAUGGAAAA	0.174868	4.96254
hsa-miR-372-5p	34.7363	15.9892	0.960318	CCUCAAAUGUGGAGCACUAUUCU	0.017585	5.11837
hsa-miR-7159-5p	18.719	10.0616	0.0355101	UUCAACAAGGGUGUAGGAUGG	1.44965	4.22643
hsa-miR-6813-3p	17.1673	0.292807	0.0108214	AACCUUGGCCCCUCUCCCCAG	1.96571	4.10159
hsa-miR-6893-3p	24.2765	3.05006	0.0817477	CCCUGCUGCCUUCACCUGCCAG	1.08752	4.60149
hsa-miR-3153	27.8361	7.19516	0.263709	GGGGAAAGCGAGUAGGGACAUUU	0.578876	4.79889
hsa-miR-3146	27.2506	4.05137	0.197583	CAUGCUAGGAUAGAAAGAAUGG	0.70425	4.76822
hsa-miR-4273	27.4465	1.34549	0.194917	GUGUUCUCUGAUGGACAG	0.710151	4.77855
hsa-miR-3152-3p	31.4141	0.34462	0.554953	UGUGUUAGAAUAGGGGCAAUAA	0.255744	4.97334
hsa-miR-4325	32.4579	8.14355	0.737981	UUGCACUUGUCUCAGUGA	0.131955	5.0205
hsa-miR-4255	27.4778	4.47529	0.213632	CAGUGUUCAGAGAUGGA	0.670334	4.78019
hsa-miR-4324	25.1824	14.5444	0.22361	CCCUGAGACCCUAACCUUAA	0.650509	4.65434
hsa-miR-3171	31.4208	12.0378	0.651325	AGAUGUAUGGAAUCUGUAUAUAUC	0.186202	4.97365
hsa-miR-4307	43.6537	8.93754	0.602237	AAUGUUUUUUCCUGUUUCC	0.220232	5.44803
hsa-miR-1193	52.7169	1.09527	0.726829	GGGAUGGUAGACCGGUGACGUGC	0.138568	5.72019
hsa-miR-3144-5p	39.8039	0.331731	0.366866	AGGGGACCAAAGAGAUAUAUAG	0.435492	5.31484
hsa-miR-4278	55.4171	4.70141	0.546642	CUAGGGGGUUUGCCCUUG	0.262297	5.79226
hsa-miR-548v	48.4991	0.577035	0.944942	AGCUACAGUUACUUUUGCACCA	0.0245947	5.59989
hsa-miR-4323	36.0693	2.97508	0.223659	CAGCCCCACAGCCUCAGA	0.650413	5.1727
hsa-miR-4274	50.1492	2.85173	0.92435	CAGCAGUCCCUCCCCCUG	0.0341635	5.64815
hsa-miR-3065-5p	32.2191	9.97568	0.146475	UCAACAAAAUCACUGAUGCUGGA	0.834236	5.00985
hsa-miR-3155a	47.5801	9.81383	0.879173	CCAGGCUCUGCAGUGGGAACU	0.0559256	5.57229
hsa-miR-4272	38.6719	19.7419	0.401542	CAUUCAACUAGUGAUUGU	0.396269	5.27321
hsa-miR-3166	46.871	0.321802	0.817402	CGCAGACAAUGCCUACUGGCCUA	0.0875641	5.55062
hsa-miR-3174	35.2063	3.93127	0.199821	UAGUGAGUUAGAGAUGCAGAGCC	0.699359	5.13776
hsa-miR-2909	38.3699	6.90503	0.315913	GUUAGGGCCAACAUCUCUUGG	0.500433	5.2619
hsa-miR-4266	31.6154	5.28011	0.122436	CUAGGAGGCCUUGGCC	0.912091	4.98256
hsa-miR-4321	37.7531	11.4424	0.311367	UUAGCGGUGGACCGCCCUGCG	0.506727	5.23852
hsa-miR-466	75.6333	42.4701	0.173346	AUACACAUACACGCAACACACAU	0.761086	6.24095
hsa-miR-3196	30.9519	1.05247	0.106956	CGGGGCGGCAGGGGCCUC	0.970794	4.95196
hsa-miR-1269b	37.5384	13.1362	0.312495	CUGGACUGAGCCAUGCUACUGG	0.505157	5.2303
hsa-miR-3186-3p	39.5172	14.1144	0.40113	UCACGCGGAGAGAUGGCUUUG	0.396715	5.30441
hsa-miR-3192-5p	38.9186	12.3663	0.364226	UCUGGGAGGUUGUAGCAGUGGAA	0.438629	5.28239
hsa-miR-4290	31.6841	8.13436	0.130402	UGCCCUCCUUUCUUCCCUC	0.884716	4.98569
hsa-miR-3175	39.8777	3.31579	0.373278	CGGGGAGAGAACGCAGUGACGU	0.427968	5.31751
hsa-miR-3178	39.9517	5.92558	0.383103	GGGGCGCGGCCGGAUCG	0.416685	5.32018
hsa-miR-3126-5p	74.8861	7.13563	0.0410639	UGAGGGACAGAUGCCAGAAGCA	1.38654	6.22663
hsa-miR-4263	24.3404	0.760581	0.0416426	AUUCUAAGUGCCUUGGCC	1.38046	4.60528
hsa-miR-3148	35.8138	0.0370258	0.21374	UGGAAAAAACUGGUGUGUGCUU	0.670115	5.16244
hsa-miR-3065-3p	50.9031	7.00225	0.868454	UCAGCACCAGGAUAUUGUUGGAG	0.0612532	5.66968
hsa-miR-3184-5p	80.6275	62.5024	0.219782	UGAGGGGCCUCAGACCGAGCUUUU	0.658007	6.3332
hsa-miR-3165	59.1028	11.1893	0.373891	AGGUGGAUGCAAUGUGACCUCA	0.427255	5.88515
hsa-miR-4292	37.3741	2.86149	0.267394	CCCCUGGGCCGGCCUUGG	0.572848	5.22397
hsa-miR-3179	40.063	4.90757	0.385652	AGAAGGGGUGAAAUUUAAACGU	0.413805	5.3242
hsa-miR-4271	34.2766	1.98216	0.172893	GGGGGAAGAAAAGGUGGGG	0.762222	5.09915
hsa-miR-3074-3p	58.2339	8.47228	0.40191	GAUAUCAGCUCAGUAGGCACCG	0.395871	5.86379
hsa-miR-3181	29.3082	11.1251	0.102059	AUCGGGCCCUCGGCGCCGG	0.991148	4.87323
hsa-miR-514b-5p	43.6491	22.8793	0.667494	UUCUCAAGAGGGAGGCAAUCAU	0.175553	5.44788
hsa-miR-4310	32.6896	12.0532	0.164547	GCAGCAUUCAUGUCCC	0.783709	5.03076
hsa-miR-4256	42.186	8.45333	0.510804	AUCUGACCUGAUGAAGGU	0.291746	5.39869
hsa-miR-4291	41.5743	3.17435	0.461197	UUCAGCAGGAACAGCU	0.336114	5.37762
hsa-miR-3123	48.3523	3.55133	0.933792	CAGAGAAUUGUUUAAUC	0.02975	5.59551
hsa-miR-3142	45.6456	0.449552	0.725096	AAGGCCUUUCUGAACCUUCAGA	0.139604	5.5124
hsa-miR-4305	42.2701	1.72383	0.49963	CCUAGACACCUCCAGUUC	0.301351	5.40157
hsa-miR-548u	38.7159	9.19676	0.339486	CAAAGACUGCAAUUACUUUUGCG	0.469178	5.27485
hsa-miR-3158-3p	60.6843	27.1172	0.417447	AAGGGCUUCCUCUCUGCAGGAC	0.379398	5.92325
hsa-miR-3170	56.483	2.13197	0.478379	CUGGGGUUCUGAGACAGACAGU	0.320228	5.81975
hsa-miR-4287	25.457	2.71228	0.049368	UCUCCCUUGAGGGCACUUU	1.30655	4.66999
hsa-miR-4260	38.233	15.3253	0.353214	CUUGGGGCAUGGAGUCCCA	0.451962	5.25675
hsa-miR-3176	50.7267	7.70837	0.882565	ACUGGCCUGGGACUACCGG	0.0542531	5.66467
hsa-miR-3183	24.9087	0.458741	0.045057	GCCUCUCUCGGAGUCGCUCGGA	1.34624	4.63858
hsa-miR-3129-5p	44.4018	10.776	0.657347	GCAGUAGUGUAGAGAUUGGUUU	0.182206	5.47255
hsa-miR-3188	48.6608	9.782	0.959995	AGAGGCUUUGUGCGGAUACGGGG	0.0177308	5.60469
hsa-miR-1260b	38.2018	15.2207	0.351277	AUCCCACCACUGCCACCAU	0.45435	5.25557
hsa-miR-4315	48.7194	10.9232	0.96485	CCGCUUUCUGAGCUGGAC	0.0155402	5.60642
hsa-miR-3195	34.52	1.40338	0.178525	CGCGCCGGGCCCGGGUU	0.748302	5.10936
hsa-miR-3126-3p	77.5566	30.2989	0.0882303	CAUCUGGCAUCCGUCACACAGA	1.05438	6.27718
hsa-miR-3173-3p	51.1984	12.3791	0.854322	AAAGGAGGAAAUAGGCAGGCCA	0.0683786	5.67803
hsa-miR-4326	62.9653	1.78176	0.202951	UGUUCCUCUGUCUCCCAGAC	0.692609	5.97649
hsa-miR-4322	51.2135	9.41639	0.848266	CUGUGGGCUCAGCGCGUGGGG	0.0714678	5.67845
hsa-miR-3688-3p	27.3773	0.659392	0.0639387	UAUGGAAAGACUUUGCCACUCU	1.19424	4.77491
hsa-miR-3622b-3p	35.4324	6.95178	0.213774	UCACCUGAGCUCCCGUGCCUG	0.670044	5.147
hsa-miR-3617-5p	43.7308	14.0867	0.628176	AAAGACAUAGUUGCAAGAUGGG	0.201919	5.45058
hsa-miR-3671	40.3351	2.59781	0.394551	AUCAAAUAAGGACUAGUCUGCA	0.403897	5.33396
hsa-miR-3650	38.4088	9.17263	0.326515	AGGUGUGUCUGUAGAGUCC	0.486097	5.26337
hsa-miR-3607-5p	37.6535	15.1618	0.329199	GCAUGUGAUGAAGCAAAUCAGU	0.482541	5.23471
hsa-miR-3666	40.5869	21.2981	0.49877	CAGUGCAAGUGUAGAUGCCGA	0.302099	5.34294
hsa-miR-3665	52.798	26.7589	0.792637	AGCAGGUGCGGGGCGGCG	0.100926	5.72241
hsa-miR-3610	34.8301	6.80703	0.196451	GAAUCGGAAAGGAGGCGCCG	0.706745	5.12226
hsa-miR-3616-3p	45.2959	0.155442	0.699544	CGAGGGCAUUUCAUGAUGCAGGC	0.155185	5.50131
hsa-miR-3675-3p	26.451	7.23395	0.0617016	CAUCUCUAAGGAACUCCCCCAA	1.2097	4.72525
hsa-miR-3651	44.0305	11.3098	0.635196	CAUAGCCCGGUCGCUGGUACAUGA	0.197092	5.46043
hsa-miR-487b-5p	40.9958	4.21677	0.431547	GUGGUUAUCCCUGUCCUGUUCG	0.364971	5.3574
hsa-miR-3150b-3p	56.2561	9.21013	0.510425	UGAGGAGAUCGUCGAGGUUGG	0.292068	5.81394
hsa-miR-3937	34.6787	2.73818	0.183825	ACAGGCGGCUGUAGCAAUGGGGG	0.735596	5.11598
hsa-miR-3654	54.1294	3.16206	0.628154	GACUGGACAAGCUGAGGAA	0.201934	5.75834
hsa-miR-676-5p	46.4596	12.4543	0.802993	UCUUCAACCUCAGGACUUGCA	0.0952884	5.53791
hsa-miR-3907	56.2827	1.45202	0.489433	AGGUGCUCCAGGCUGGCUCACA	0.310307	5.81462
hsa-miR-3618	44.7203	9.70859	0.674969	UGUCUACAUUAAUGAAAAGAGC	0.170716	5.48286
hsa-miR-3938	40.2624	22.5811	0.492314	AAUUCCCUUGUAGAUAACCCGG	0.307758	5.33136
hsa-miR-3681-3p	43.977	16.098	0.65266	ACACAGUGCUUCAUCCACUACU	0.185313	5.45868
hsa-miR-381-5p	49.7524	10.9553	0.958337	AGCGAGGUUGCCCUUUGUAUAU	0.0184817	5.63669
hsa-miR-3689b-3p	43.018	9.35924	0.563958	CUGGGAGGUGUGAUAUUGUGGU	0.248753	5.42687
hsa-miR-3613-5p	57.9816	19.9977	0.481071	UGUUGUACUUUUUUUUUUGUUC	0.31779	5.85752
hsa-miR-3657	38.2913	11.7771	0.334551	UGUGUCCCAUUAUUGGUGAUU	0.475537	5.25895
hsa-miR-3713	42.1705	18.1501	0.559393	GGUAUCCGUUUGGGGAUGGU	0.252283	5.39816
hsa-miR-548aa	52.3734	7.22913	0.759258	AAAAACCACAAUUACUUUUGCACCA	0.11961	5.71076
hsa-miR-3662	46.834	19.8029	0.846517	GAAAAUGAUGAGUAGUGACUGAUG	0.0723646	5.54948
hsa-miR-3682-3p	55.1173	16.2362	0.610722	UGAUGAUACAGGUGGAGGUAG	0.214156	5.78443
hsa-miR-204-3p	46.0017	5.97124	0.756407	GCUGGGAAGGCAAAGGGACGU	0.121244	5.52361
hsa-miR-3924	48.9686	1.20146	0.982249	AUAUGUAUAUGUGACUGCUACU	0.00777829	5.61379
hsa-miR-5190	42.2203	4.98177	0.000987307	CCAGUGACUGAGCUGGAGCCA	3.00555	5.39986
hsa-miR-5704	50.7635	5.29567	0.000104696	UUAGGCCAUCAUCCCAUUAUGC	3.98007	5.66572
hsa-miR-5699-3p	46.5376	8.08262	0.0010346	UCCUGUCUUUCCUUGUUGGAGC	2.98523	5.54032
hsa-miR-4999-5p	26.7009	1.56692	0.965968	UGCUGUAUUGUCAGGUAGUGA	0.0150372	4.73881
hsa-miR-5684	50.7309	4.46953	7.23778e-05	AACUCUAGCCUGAGCAACAG	4.14039	5.66479
hsa-miR-5000-5p	53.0347	7.08003	0.000144172	CAGUUCAGAAGUGUUCCUGAGU	3.84112	5.72886
hsa-miR-513c-3p	33.215	1.11806	0.0181575	UAAAUUUCACCUUUCUGAGAAGA	1.74094	5.05377
hsa-miR-548av-5p	24.7699	5.35022	0.520383	AAAAGUACUUGCGGAUUU	0.283677	4.63052
hsa-miR-5591-3p	56.5631	1.75004	7.44297e-06	AUACCCAUAGCUUAGCUCCCA	5.12825	5.82179
hsa-miR-5589-5p	66.1284	4.34679	3.91847e-06	GGCUGGGUGCUCUUGUGCAGU	5.40688	6.0472
hsa-miR-548ap-3p	34.3677	1.84363	0.010356	AAAAACCACAAUUACUUUU	1.98481	5.10298
hsa-miR-4999-3p	28.8431	5.30831	0.436923	UCACUACCUGACAAUACAGU	0.359595	4.85015
hsa-miR-4749-3p	25.2233	0.434513	0.519283	CGCCCCUCCUGCCCCCACAG	0.284596	4.65669
hsa-miR-1185-1-3p	26.7765	3.50133	0.944779	AUAUACAGGGGGAGACUCUUAU	0.0246697	4.7429
hsa-miR-4632-3p	26.3513	4.08041	0.919396	UGCCGCCCUCUCGCUGCUCUAG	0.0364975	4.7198
hsa-miR-4666b	29.7203	4.43877	0.260031	UUGCAUGUCAGAUUGUAAUUCCC	0.584975	4.89338
hsa-miR-1273g-3p	52.9923	5.36968	6.57242e-05	ACCACUGCACUCCAGCCUGAG	4.18227	5.72771
hsa-miR-548as-3p	52.948	3.86475	3.35414e-05	UAAAACCCACAAUUAUGUUUGU	4.47442	5.7265
hsa-miR-5688	22.8162	2.05465	0.125524	UAACAAACACCUGUAAAACAGC	0.901274	4.51199
hsa-miR-1247-3p	25.9973	4.18644	0.811693	CCCCGGGAACGUCGAGACUGGAGC	0.0906083	4.70029
hsa-miR-3191-5p	53.1877	5.30714	6.12086e-05	CUCUCUGGCCGUCUACCUUCCA	4.21319	5.73302
hsa-miR-548aq-5p	27.468	2.60073	0.708995	GAAAGUAAUUGCUGUUUUUGCC	0.149357	4.77968
hsa-miR-5588-5p	68.7861	13.4867	0.000139602	ACUGGCAUUAGUGGGACUUUU	3.85511	6.10404
hsa-miR-5706	58.5692	14.6617	0.000927773	UUCUGGAUAACAUGCUGAAGCU	3.03256	5.87207
hsa-miR-211-3p	26.5842	0.374349	0.990957	GCAGGGACAGCAAAGGGGUGC	0.0039452	4.7325
hsa-miR-5587-5p	33.7032	3.87226	0.0252321	AUGGUCACCUCCGGGACU	1.59805	5.07481
hsa-miR-5702	30.7638	6.37091	0.205853	UGAGUCAGCAACAUAUCCCAUG	0.686444	4.94316
hsa-miR-642a-3p	24.1537	2.34142	0.29997	AGACACAUUUGGAGAGGGAACC	0.522922	4.59417
hsa-miR-5188	17.4914	2.00065	0.0051545	AAUCGGACCCAUUUAAACCGGAG	2.28781	4.12858
hsa-miR-5093	45.3805	4.72349	0.000328603	AGGAAAUGAGGCUGGCUAGGAGC	3.48333	5.504
hsa-miR-548aq-3p	27.1359	3.35421	0.826668	CAAAAACUGCAAUUACUUUUGC	0.082669	4.76213
hsa-miR-5581-3p	29.1413	1.98404	0.278002	UUCCAUGCCUCCUAGAAGUUCC	0.555952	4.86499
hsa-miR-5004-5p	55.3404	6.11054	5.72576e-05	UGAGGACAGGGCAAAUUCACGA	4.24217	5.79026
hsa-miR-766-5p	61.2092	8.47955	5.91747e-05	AGGAGGAAUUGGUGCUGGUCUU	4.22786	5.93568
hsa-miR-5701	27.7071	1.92658	0.622424	UUAUUGUCACGUUCUGAUU	0.205914	4.79218
hsa-miR-5195-5p	26.315	1.13549	0.891155	AACCCCUAAGGCAACUGGAUGG	0.0500469	4.71781
hsa-miR-5094	42.8925	3.11928	0.000370959	AAUCAGUGAAUGCCUUGAACCU	3.43067	5.42265
hsa-miR-5586-5p	45.9654	2.96143	0.000134548	UAUCCAGCUUGUUACUAUAUGC	3.87112	5.52248
hsa-miR-548ap-5p	28.4927	2.65338	0.42526	AAAAGUAAUUGCGGUCUUU	0.371346	4.83252
hsa-miR-548ao-5p	24.9886	3.48124	0.512679	AGAAGUAACUACGGUUUUUGCA	0.290155	4.6432
hsa-miR-5693	371.726	98.7592	4.46957e-05	GCAGUGGCUCUGAAAUGAACUC	4.34973	8.5381
hsa-miR-5691	56.8999	0.344168	5.56384e-06	UUGCUCUGAGCUCCGAGAAAGC	5.25463	5.83035
hsa-miR-5000-3p	21.8712	1.49811	0.062946	UCAGGACACUUCUGAACUUGGA	1.20103	4.45096
hsa-miR-5001-5p	27.0484	4.31861	0.864886	AGGGCUGGACUCAGCGGCGGAGCU	0.0630414	4.75747
hsa-miR-5700	24.9	0.869897	0.434272	UAAUGCAUUAAAUUAUUGAAGG	0.362239	4.63807
hsa-miR-197-5p	31.6195	6.0126	0.128565	CGGGUAGAGAGGGCAGUGGGAGG	0.890877	4.98274
hsa-miR-5582-5p	56.7652	1.06534	6.18607e-06	UAGGCACACUUAAAGUUAUAGC	5.20858	5.82694
hsa-miR-1255b-2-3p	31.1559	5.59386	0.14899	AACCACUUUCUUUGCUCAUCCA	0.826844	4.96143
hsa-miR-660-3p	30.8989	1.92799	0.0891915	ACCUCCUGUGUGCAUGGAUUA	1.04968	4.94948
hsa-miR-5007-5p	36.8371	11.2724	0.0534246	UAGAGUCUGGCUGAUAUGGUUU	1.27226	5.20309
hsa-miR-548au-5p	27.9987	1.37461	0.52667	AAAAGUAAUUGCGGUUUUUGC	0.278462	4.80729
hsa-miR-584-3p	61.8776	5.07801	1.07443e-05	UCAGUUCCAGGCCAACCAGGCU	4.96882	5.95135
hsa-miR-5682	45.5901	8.55358	0.00161156	GUAGCACCUUGCAGGAUAAGGU	2.79275	5.51065
hsa-miR-5187-3p	23.267	2.15742	0.169916	ACUGAAUCCUCUUUUCCUCAG	0.769765	4.54021
hsa-miR-5091	64.9601	0.167243	1.37613e-06	ACGGAGACGACAAGACUGUGCUG	5.86134	6.02148
hsa-miR-5703	32.2237	2.10981	0.039195	AGGAGAAGUCGGGAAGGU	1.40677	5.01005
hsa-miR-5003-5p	49.9895	4.2868	7.96574e-05	UCACAACAACCUUGCAGGGUAGA	4.09877	5.64355
hsa-miR-5687	27.6956	2.02545	0.627622	UUAGAACGUUUUAGGGUCAAAU	0.202302	4.79158
hsa-miR-1-5p	57.2697	5.75993	3.34309e-05	ACAUACUUCUUUAUAUGCCCAU	4.47585	5.8397
hsa-miR-5579-5p	24.653	3.09686	0.421578	UAUGGUACUCCUUAAGCUAAC	0.375122	4.62369
hsa-miR-873-3p	29.5038	8.64584	0.441976	GGAGACUGAUGAGUUCCCGGGA	0.354601	4.88283
hsa-miR-5008-5p	49.5488	0.904473	2.96076e-05	UGAGGCCCUUGGGGCACAGUGG	4.5286	5.63078
hsa-miR-5189-5p	40.642	13.0395	0.0263404	UCUGGGCACAGGCGGAUGGACAGG	1.57938	5.3449
hsa-miR-5195-3p	66.5757	0.902058	1.14777e-06	AUCCAGUUCUCUGAGGGGGCU	5.94014	6.05692
hsa-miR-5192	64.1693	2.55645	2.52029e-06	AGGAGAGUGGAUUCCAGGUGGU	5.59855	6.00381
hsa-miR-548ax	27.7358	0.319754	0.597078	AGAAGUAAUUGCGGUUUUGCCA	0.223969	4.79368
hsa-miR-5580-5p	43.7139	4.2143	0.000438109	UGCUGGCUCAUUUCAUAUGUGU	3.35842	5.45002
hsa-miR-664b-3p	28.0003	5.30575	0.622488	UUCAUUUGCCUCCCAGCCUACA	0.205869	4.80737
hsa-miR-5006-5p	26.0523	3.9351	0.825046	UUGCCAGGGCAGGAGGUGGAA	0.0835216	4.70334
hsa-miR-450a-2-3p	27.5533	9.62599	0.811416	AUUGGGGACAUUUUGCAUUCAU	0.0907564	4.78415
hsa-miR-345-3p	28.9126	7.62436	0.504309	GCCCUGAACGAGGGGUCUGGAG	0.297303	4.85363
hsa-miR-6511b-5p	118.517	42.2049	0.000648726	CUGCAGGCAGAAGUGGGGCUGACA	3.18794	6.88895
hsa-miR-6505-3p	28.2376	4.99026	0.556205	UGACUUCUACCUCUUCCAAAG	0.254765	4.81954
hsa-miR-6500-3p	69.9809	8.13199	1.37507e-05	ACACUUGUUGGGAUGACCUGC	4.86168	6.12889
hsa-miR-892c-3p	31.8495	4.47386	0.0817503	CACUGUUUCCUUUCUGAGUGGA	1.08751	4.9932
hsa-miR-6718-5p	36.8364	1.86502	0.00287134	UAGUGGUCAGAGGGCUUAUGA	2.54192	5.20306
hsa-miR-6127	59.0355	6.19262	2.97483e-05	UGAGGGAGUGGGUGGGAGG	4.52654	5.88351
hsa-miR-6089	24.5554	3.93702	0.426568	GGAGGCCGGGGUGGGGCGGGGCGG	0.370012	4.61797
hsa-miR-4743-3p	44.5261	8.12492	0.00182127	UUUCUGUCUUUUCUGGUCCAG	2.73963	5.47658
hsa-miR-216a-3p	61.8427	4.29652	7.50682e-06	UCACAGUGGUCUCUGGGAUUAU	5.12454	5.95053
hsa-miR-6499-5p	49.0754	1.26122	3.54009e-05	UCGGGCGCAAGAGCACUGCAGU	4.45099	5.61693
hsa-miR-376a-2-5p	38.3321	2.46414	0.00169504	GGUAGAUUUUCCUUCUAUGGU	2.77082	5.26048
hsa-miR-6084	28.2343	2.13499	0.476116	UUCCGCCAGUCGGUGGCCGG	0.322287	4.81938
hsa-miR-6078	27.2781	1.52936	0.758485	CCGCCUGAGCUAGCUGUGG	0.120053	4.76967
hsa-miR-6722-3p	27.9497	0.626954	0.533064	UGCAGGGGUCGGGUGGGCCAGG	0.273221	4.80476
hsa-miR-6069	70.3189	1.27712	7.19853e-07	GGGCUAGGGCCUGCUGCCCCC	6.14276	6.13584
hsa-miR-6087	30.627	0.552232	0.0946302	UGAGGCGGGGGGGCGAGC	1.02397	4.93673
hsa-miR-6514-5p	23.4239	0.860149	0.169309	UAUGGAGUGGACUUUCAGCUGGC	0.77132	4.54991
hsa-miR-3616-5p	38.8958	12.4012	0.0742863	AUGAAGUGCACUCAUGAUAUGU	1.12909	5.28154
hsa-miR-3689a-5p	22.8906	5.80672	0.12167	UGUGAUAUCAUGGUUCCUGGGA	0.914816	4.51669
hsa-miR-3929	49.9611	7.64947	0.000916908	GAGGCUGAUGUGAGUAGACCACU	3.03767	5.64273
hsa-miR-3913-5p	35.2084	3.82083	0.0519768	UUUGGGACUGAUCUUGAUGUCU	1.28419	5.13785
hsa-miR-3943	26.8381	0.276807	0.518567	UAGCCCCCAGGCUUCACUUGGCG	0.285195	4.74621
hsa-miR-3652	33.8843	0.268525	0.0716973	CGGCUGGAGGUGUGAGGA	1.1445	5.08254
hsa-miR-3914	26.3809	2.03431	0.432633	AAGGAACCAGAAAAUGAGAAGU	0.36388	4.72142
hsa-miR-2277-5p	23.9619	1.71011	0.120292	AGCGCGGGCUGAGCGCUGCCAGUC	0.919765	4.58267
hsa-miR-152-5p	119.613	36.0124	0.000304892	AGGUUCUGUGAUACACUCCGACU	3.51585	6.90223
hsa-miR-3690	31.0055	1.16408	0.356081	ACCUGGACCCAGCGUAGACAAAG	0.448452	4.95445
hsa-miR-548h-3p	21.8438	2.47989	0.0418344	CAAAAACCGCAAUUACUUUUGCA	1.37847	4.44915
hsa-miR-3667-5p	41.7493	5.11856	0.00444437	AAAGACCCAUUGAGGAGAAGGU	2.35219	5.38368
hsa-miR-3648	30.6811	3.68491	0.461316	AGCCGCGGGGAUCGCCGAGGG	0.336001	4.93928
hsa-miR-3611	32.1795	1.21859	0.191843	UUGUGAAGAAAGAAAUUCUUA	0.717054	5.00807
hsa-miR-3939	22.6695	1.41454	0.0576948	UACGCGCAGACCACAGGAUGUC	1.23886	4.50268
hsa-miR-3912-3p	35.2732	1.20396	0.0348716	UAACGCAUAAUAUGGACAUGU	1.45753	5.1405
hsa-miR-3909	27.7423	2.76116	0.77617	UGUCCUCUAGGGCCUGCAGUCU	0.110043	4.79401
hsa-miR-3180	38.8809	1.31822	0.00597704	UGGGGCGGAGCUUCCGGAG	2.22351	5.28099
hsa-miR-3944-3p	34.3844	2.9203	0.0681398	UUCGGGCUGGCCUGCUGCUCCGG	1.1666	5.10368
hsa-miR-3689a-3p	36.4939	3.56618	0.0265076	CUGGGAGGUGUGAUAUCGUGGU	1.57663	5.18958
hsa-miR-3607-3p	30.2992	4.65546	0.562908	ACUGUAAACGCUUUCUGAUG	0.249563	4.92121
hsa-miR-3670	26.2251	5.6565	0.486031	AGAGCUCACAGCUGUCCUUCUCUA	0.313336	4.71287
hsa-miR-3658	34.6713	0.435633	0.0464356	UUUAAGAAAACACCAUGGAGAU	1.33315	5.11567
hsa-miR-3605-5p	32.3425	3.41545	0.207567	UGAGGAUGGAUAGCAAGGAAGCC	0.682842	5.01536
hsa-miR-3926	38.1506	1.76499	0.00880702	UGGCCAAAAAGCAGGCAGAGA	2.05517	5.25363
hsa-miR-3915	48.1573	2.61813	0.00028247	UUGAGGAAAAGAUGGUCUUAUU	3.54903	5.58968
hsa-miR-3663-5p	37.6882	3.13693	0.0138644	GCUGGUCUGCGUGGUGCUCGG	1.8581	5.23604
hsa-miR-3620-3p	27.8336	0.74173	0.789587	UCACCCUGCAUCCCGCACCCAG	0.1026	4.79875
hsa-miR-3672	30.8359	4.32992	0.447375	AUGAGACUCAUGUAAAACAUCUU	0.349329	4.94654
hsa-miR-3677-3p	58.8109	11.3974	0.000537863	CUCGUGGGCUCUGGCCACGGCC	3.26933	5.87801
hsa-miR-3674	76.6558	7.18364	8.15084e-06	AUUGUAGAACCUAAGAUUGGCC	5.0888	6.26032
hsa-miR-3653-3p	36.3483	5.03284	0.038914	CUAAGAAGUUGACUGAAG	1.40989	5.18381
hsa-miR-3918	144.013	1.79569	7.33444e-09	ACAGGGCCGCAGAUGGAGACU	8.13463	7.17005
hsa-miR-3941	61.7177	6.46736	5.28265e-05	UUACACACAACUGAGGAUCAUA	4.27715	5.94761
hsa-miR-3667-3p	28.5382	2.48426	0.99515	ACCUUCCUCUCCAUGGGUCUUU	0.00211141	4.83482
hsa-miR-3614-3p	24.4402	2.68158	0.169134	UAGCCUUCAGAUCUUGGUGUUUU	0.77177	4.61118
hsa-miR-410-5p	33.5801	2.96133	0.104377	AGGUUGUCUGUGAUGAGUUCG	0.981395	5.06953
hsa-miR-3621	39.011	4.0064	0.00946155	CGCGGGUCGGGGUCUGCAGG	2.02404	5.28581
hsa-miR-3911	56.6829	6.7531	0.000149354	UGUGUGGAUCCUGGAGGAGGCA	3.82578	5.82484
hsa-miR-3680-5p	30.6559	4.52658	0.486794	GACUCACUCACAGGAUUGUGCA	0.312655	4.93809
hsa-miR-3691-5p	26.6364	1.98996	0.486305	AGUGGAUGAUGGAGACUCGGUAC	0.313091	4.73533
hsa-miR-3664-5p	28.6229	6.80906	0.976851	AACUCUGUCUUCACUCAUGAGU	0.0101717	4.8391
hsa-miR-3692-5p	31.0453	0.34285	0.343958	CCUGCUGGUCAGGAGUGGAUACUG	0.463494	4.9563
hsa-miR-3679-5p	34.4677	7.16258	0.133132	UGAGGAUAUGGCAGGGAAGGGGA	0.875718	5.10717
hsa-miR-3615	27.2234	2.3825	0.632651	UCUCUCGGCUCCUCGCGGCUC	0.198836	4.76678
hsa-miR-3681-5p	38.7148	2.07832	0.00714114	UAGUGGAUGAUGCACUCUGUGC	2.14623	5.27481
hsa-miR-548y	26.8395	1.70725	0.529101	AAAAGUAAUCACUGUUUUUGCC	0.276462	4.74629
hsa-miR-3679-3p	26.6017	1.68178	0.474522	CUUCCCCCCAGUAAUCUUCAUC	0.323744	4.73345
hsa-miR-3614-5p	39.1338	1.85635	0.00573021	CCACUUGGAUCUGAAGGCUGCCC	2.24183	5.29034
hsa-miR-3680-3p	31.4462	2.15702	0.296365	UUUUGCAUGACCCUGGGAGUAGG	0.528174	4.97481
hsa-miR-3655	29.9425	0.295546	0.584019	GCUUGUCGCUGCGGUGUUGCU	0.233573	4.90412
hsa-miR-3934-5p	29.6892	1.02319	0.654164	UCAGGUGUGGAAACUGAGGCAG	0.184313	4.89187
hsa-miR-3646	32.3386	4.53661	0.233678	AAAAUGAAAUGAGCCCAGCCCA	0.631381	5.01519
hsa-miR-3927-3p	58.673	7.85071	0.00015461	CAGGUAGAUAUUUGAUAGGCAU	3.81076	5.87462
hsa-miR-3678-5p	26.9641	4.30985	0.603603	UCCGUACAAACUCUGCUGUG	0.219248	4.75297
hsa-miR-3675-5p	57.0069	6.6165	0.000133026	UAUGGGGCUUCUGUAGAGAUUUC	3.87606	5.83306
hsa-miR-3660	34.5305	4.7806	0.0858239	ACUGACAGGAGAGCAUUUUGA	1.06639	5.1098
hsa-miR-3685	25.1674	2.16411	0.237674	UUUCCUACCCUACCUGAAGACU	0.624019	4.65349
hsa-miR-3622a-5p	61.1531	14.0426	0.000829665	CAGGCACGGGAGCUCAGGUGAG	3.0811	5.93435
hsa-miR-219b-5p	23.4326	4.56619	0.128477	AGAUGUCCAGCCACAAUUCUCG	0.891175	4.55044
hsa-miR-3656	35.8242	4.67645	0.0457951	GGCGGGUGCGGGGGUGG	1.33918	5.16286
hsa-miR-642b-3p	26.8912	0.643613	0.532604	AGACACAUUUGGAGAGGGACCC	0.273595	4.74906
hsa-miR-3661	26.8577	0.825881	0.525489	UGACCUGGGACUCGGACAGCUG	0.279437	4.74726
hsa-miR-3619-5p	42.236	2.23972	0.00175058	UCAGCAGGCAGGCUGGUGCAGC	2.75682	5.4004
hsa-miR-1273e	48.2062	8.20634	0.00173406	UUGCUUGAACCCAGGAAGUGGA	2.76093	5.59115
hsa-miR-3622b-5p	60.7269	11.4151	0.000388255	AGGCAUGGGAGGUCAGGUGA	3.41088	5.92426
hsa-miR-3687	30.6259	0.481628	0.425092	CCCGGACAGGCGUUCGUGCGACGU	0.371517	4.93668
hsa-miR-208a-5p	31.7023	2.79523	0.271209	GAGCUUUUGGCCCGGGUUAUAC	0.566697	4.98651
hsa-miR-3936	39.5058	2.40264	0.00535071	UAAGGGGUGUAUGGCAGAUGCA	2.27159	5.30399
hsa-miR-3928-3p	43.4667	0.200937	0.000893795	GGAGGAACCUUGGAGCUUCGGC	3.04876	5.44184
hsa-miR-3200-5p	76.3174	2.5267	1.64965e-06	AAUCUGAGAAGGCGCACAAGGU	5.78261	6.25394
hsa-miR-3668	42.8531	2.56788	0.00149522	AAUGUAGAGAUUGAUCAAAAU	2.8253	5.42133
hsa-miR-1251-3p	44.5803	4.27806	0.00130966	CGCUUUGCUCAGCCAGUGUAG	2.88284	5.47833
hsa-miR-181b-3p	29.6371	8.06999	0.769735	CUCACUGAACAAUGAAUGCAA	0.113659	4.88933
hsa-miR-3917	35.5765	1.26091	0.0298237	GCUCGGACUGAGCAGGUGGG	1.52544	5.15285
hsa-miR-550b-3p	23.1869	1.42607	0.0767593	UCUUACUCCCUCAGGCACUG	1.11487	4.53524
hsa-miR-3945	33.5438	0.307173	0.0868868	AGGGCAUAGGAGAGGGUUGAUAU	1.06105	5.06798
hsa-miR-3908	26.3304	1.5678	0.416038	GAGCAAUGUAGGUAGACUGUUU	0.380867	4.71866
hsa-miR-374c-5p	80.458	5.92558	3.17415e-06	AUAAUACAACCUGCUAAGUGCU	5.49837	6.33016
hsa-miR-3609	43.2223	5.21029	0.00273941	CAAAGUGAUGAGUAAUACUGGCUG	2.56234	5.4337
hsa-miR-3649	39.7772	3.92112	0.00674084	AGGGACCUGAGUGUCUAAG	2.17129	5.31387
hsa-miR-3678-3p	29.9241	2.00343	0.601305	CUGCAGAGUUUGUACGGACCGG	0.220905	4.90323
hsa-miR-3613-3p	31.3984	4.41258	0.353506	ACAAAAAAAAAAGCCCAACCCUUC	0.451603	4.97262
hsa-miR-3942-5p	31.044	2.0549	0.360438	AAGCAAUACUGUUACCUGAAAU	0.44317	4.95624
hsa-miR-3606-5p	23.3736	2.38032	0.0929294	UUAGUGAAGGCUAUUUUAAUU	1.03185	4.54681
hsa-miR-3922-3p	121.641	3.10144	3.64466e-08	UCUGGCCUUGACUUGACUCUUU	7.43834	6.92649
hsa-miR-676-3p	23.6393	1.08451	0.096576	CUGUCCUAAGGUUGUUGAGUU	1.01513	4.56312
hsa-miR-3714	31.7752	2.07968	0.249193	GAAGGCAGCAGUGCUCCCCUGU	0.603465	4.98983
hsa-miR-6088	32.0838	3.39528	0.998127	AGAGAUGAAGCGGGGGGGCG	0.000814359	5.00377
hsa-miR-98-3p	33.9242	1.90074	0.757836	CUAUACAACUUACUACUUUCCC	0.120425	5.08424
hsa-miR-6165	21.3094	0.594342	0.108723	CAGCAGGAGGUGAGGGGAG	0.963679	4.41342
hsa-miR-6510-5p	43.6469	8.60726	0.120049	CAGCAGGGGAGAGAGAGGAGUC	0.920642	5.44781
hsa-miR-1227-5p	24.2732	5.33374	0.240225	GUGGGGCCAGGCGGUGG	0.619382	4.60129
hsa-miR-6086	18.5417	0.4307	0.0556849	GGAGGUUGGGAAGGGCAGAG	1.25426	4.2127
hsa-miR-6073	22.7858	5.68107	0.1738	GGUAGUGAGUUAUCAGCUAC	0.75995	4.51006
hsa-miR-128-1-5p	32.6282	12.6251	0.939801	CGGGGCCGUAGCACUGUCUGAGA	0.026964	5.02805
hsa-miR-6068	28.3925	9.31176	0.59212	CCUGCGAGUCUCCGGCGGUGG	0.22759	4.82744
hsa-miR-6132	20.7285	2.14526	0.0963073	AGCAGGGCUGGGGAUUGCA	1.01634	4.37354
hsa-miR-6129	66.2662	20.5108	0.00857282	UGAGGGAGUUGGGUGUAUA	2.06688	6.0502
hsa-miR-4632-5p	18.614	0.796843	0.0567952	GAGGGCAGCGUGGGUGUGGCGGA	1.24569	4.21832
hsa-miR-6510-3p	21.1453	0.903648	0.104698	CACCGACUCUGUCUCCUGCAG	0.980062	4.40226
hsa-miR-1229-5p	20.0299	1.5065	0.0804868	GUGGGUAGGGUUUGGGGGAGAGCG	1.09428	4.32408
hsa-miR-1178-5p	20.0986	0.747051	0.0811488	CAGGGUCAGCUGAGCAUG	1.09072	4.32903
hsa-miR-3617-3p	53.0316	1.97051	0.010755	CAUCAGCACCCUAUGUCCUUUCU	1.96839	5.72878
hsa-miR-6509-3p	22.9039	1.18112	0.160491	UUCCACUGCCACUACCUAAUUU	0.794548	4.51752
hsa-miR-6716-5p	19.5979	3.82104	0.0770711	UGGGAAUGGGGGUAAGGGCC	1.11311	4.29263
hsa-miR-6501-5p	35.652	3.26302	0.560418	AGUUGCCAGGGCUGCCUUUGGU	0.251488	5.15591
hsa-miR-6717-5p	40.7532	0.856354	0.179688	AGGCGAUGUGGGGAUGUAGAGA	0.745481	5.34884
hsa-miR-6511b-3p	14.0758	1.26339	0.0200174	CCUCACCACCCCUUCUGCCUGCA	1.69859	3.81515
hsa-miR-6513-5p	17.6847	0.758162	0.0455218	UUUGGGAUUGACGCCACAUGUCU	1.34178	4.14443
hsa-miR-6083	61.7647	18.4695	0.012277	CUUAUAUCAGAGGCUGUGGG	1.91091	5.94871
hsa-miR-3927-5p	20.2812	1.73584	0.0858242	GCCUAUCACAUAUCUGCCUGU	1.06639	4.34207
hsa-miR-6504-3p	31.647	13.0721	0.955001	CAUUACAGCACAGCCAUUCU	0.0199964	4.984
hsa-miR-6075	27.6472	0.684419	0.468495	ACGGCCCAGGCGGCAUUGGUG	0.329295	4.78906
hsa-miR-6719-3p	22.1907	2.00878	0.136617	UCUGACAUCAGUGAUUCUCCUG	0.864496	4.47188
hsa-miR-376b-5p	21.0562	0.756699	0.102347	CGUGGAUAUUCCUUCUAUGUUU	0.989924	4.39617
hsa-miR-653-3p	14.001	1.92812	0.0199719	UUCACUGGAGUUUGUUUCAAUA	1.69958	3.80745
hsa-miR-939-3p	54.9689	18.6054	0.0348234	CCCUGGGCCUCUGCUCCCCAG	1.45813	5.78054
hsa-miR-6503-5p	29.3744	1.81839	0.655454	AGGUCUGCAUUCAAAUCCCCAGA	0.183458	4.87649
hsa-miR-6515-5p	77.2613	46.6543	0.0342856	UUGGAGGGUGUGGAAGACAUC	1.46489	6.27167
hsa-miR-6507-3p	23.2927	4.81055	0.189487	CAAAGUCCUUCCUAUUUUUCCC	0.722421	4.5418
hsa-miR-6503-3p	29.2379	9.63892	0.680762	GGGACUAGGAUGCAGACCUCC	0.167005	4.86977
hsa-miR-1238-5p	77.1154	3.75229	0.00025058	GUGAGUGGGAGCCCCAGUGUGUG	3.60105	6.26895
hsa-miR-6126	16.2831	2.47777	0.0339337	GUGAAGGCCCGGCGGAGA	1.46937	4.0253
hsa-miR-6513-3p	25.046	1.7427	0.267027	UCAAGUGUCAUCUGUCCCUAG	0.573445	4.64651
hsa-miR-548ay-3p	25.8338	0.983151	0.317534	CAAAACCGCGAUUACUCUUGCA	0.49821	4.69119
hsa-miR-6715a-3p	29.075	10.7203	0.672272	CCAAACCAGUCGUGCCUGUGG	0.172455	4.86171
hsa-miR-6509-5p	42.4538	15.4223	0.225304	AUUAGGUAGUGGCAGUGGAAC	0.647231	5.40782
hsa-miR-378j	22.5472	1.2473	0.1474	ACUGGAUUUGGAGCCAGAA	0.831502	4.49488
hsa-miR-6504-5p	76.144	12.334	0.000769209	UCUGGCUGUGCUGUAAUGCAG	3.11396	6.25066
hsa-miR-376c-5p	19.492	9.71637	0.103895	GGUGGAUAUUCCUUCUAUGUU	0.983407	4.28481
hsa-miR-3606-3p	47.4273	2.25521	0.0372254	AAAAUUUCUUUCACUACUUAG	1.42916	5.56765
hsa-miR-937-5p	20.0881	0.864075	0.0810183	GUGAGUCAGGGUGGGGCUGG	1.09142	4.32827
hsa-miR-6724-5p	22.0281	2.20734	0.131826	CUGGGCCCGCGGCGGGCGUGGGG	0.88	4.46127
hsa-miR-6501-3p	18.0464	0.233835	0.0494484	CCAGAGCAGCCUGCGGUAACAGU	1.30585	4.17364
hsa-miR-6722-5p	16.9745	2.03858	0.0393501	AGGCGCACCCGACCACAUGC	1.40505	4.0853
hsa-miR-6515-3p	18.0035	1.36772	0.0494538	UCUCUUCAUCUACCCCCCAG	1.3058	4.17021
hsa-miR-6070	24.0161	5.20887	0.225984	CCGGUUCCAGUCCCUGGAG	0.645922	4.58593
hsa-miR-3934-3p	18.8694	0.49656	0.0602488	UGCUCAGGUUGCACAGCUGGGA	1.22005	4.23797
hsa-miR-3620-5p	24.0396	8.31672	0.252835	GUGGGCUGGGCUGGGCUGGGCC	0.597163	4.58734
hsa-miR-892c-5p	32.1988	15.6766	0.987222	UAUUCAGAAAGGUGCCAGUCA	0.00558512	5.00894
hsa-miR-5739	26.0466	6.13433	0.359119	GCGGAGAGAGAAUGGGGAGC	0.444762	4.70302
hsa-miR-6512-5p	26.1311	1.72396	0.340769	UACCAUUAGAAGAGCUGGAAGA	0.467541	4.7077
hsa-miR-139-3p	34.9529	7.54989	0.660375	UGGAGACGCGGCCCUGUUGGAGU	0.180209	5.12734
hsa-miR-6079	16.4357	1.11656	0.0341169	UUGGAAGCUUGGACCAACUAGCUG	1.46703	4.03876
hsa-miR-6072	13.3532	1.28026	0.0170786	UCCUCAUCACACUGCACCUUAG	1.76755	3.73912
hsa-miR-6090	21.0646	5.85716	0.118085	GGGGAGCGAGGGGCGGGGC	0.927807	4.39675
hsa-miR-548az-5p	19.3408	0.936623	0.0676978	CAAAAGUGAUUGUGGUUUUUGC	1.16943	4.27358
hsa-miR-6131	19.9852	0.543462	0.0788508	GGCUGGUCAGAUGGGAGUG	1.10319	4.32086
hsa-miR-6125	19.9795	2.19726	0.0805179	GCGGAAGGCGGAGCGGCGGA	1.09411	4.32045
hsa-miR-1237-5p	42.1742	17.7637	0.265344	CGGGGGCGGGGCCGAAGCGCG	0.57619	5.39829
hsa-miR-548az-3p	21.5046	0.431431	0.113913	AAAAACUGCAAUCACUUUUGC	0.943428	4.42658
hsa-miR-503-3p	28.9719	5.66008	0.624974	GGGGUAUUGUUUCCGCUGCCAGG	0.204138	4.85658
hsa-miR-758-5p	15.2964	1.83947	0.0266305	GAUGGUUGACCAGAGAGCACAC	1.57462	3.93512
hsa-miR-6499-3p	24.2396	10.5801	0.28768	AGCAGUGUUUGUUUUGCCCACA	0.54109	4.59929
hsa-miR-6133	109.529	53.4351	0.00607114	UGAGGGAGGAGGUUGGGUA	2.21673	6.77517
hsa-miR-6721-5p	60.3698	46.5174	0.137614	UGGGCAGGGGCUUAUUGUAGGAG	0.861336	5.91576
hsa-miR-6508-5p	24.6167	4.31107	0.252623	UCUAGAAAUGCAUGACCCACC	0.597526	4.62157
hsa-miR-6715b-3p	39.1663	9.49796	0.318861	CUCAAACCGGCUGUGCCUGUGG	0.496399	5.29154
hsa-miR-6514-3p	69.9913	56.6971	0.103159	CUGCCUGUUCUUCCACUCCAG	0.986495	6.1291
hsa-miR-5089-3p	17.6774	0.438922	0.0453432	AUGCUACUCGGAAAUCCCACUGA	1.34349	4.14384
hsa-miR-6715b-5p	130.333	12.6699	8.88156e-06	ACAGGCACGACUGGUUUGGCA	5.05151	7.02606
hsa-miR-6723-5p	26.5437	10.1231	0.43674	AUAGUCCGAGUAACGUCGGGGC	0.359777	4.7303
hsa-miR-4750-3p	32.519	1.67149	0.940116	CCUGACCCACCCCCUCCCGCAG	0.0268185	5.02321
hsa-miR-6506-3p	55.641	4.85573	0.00736085	UCGUAUCAGAGAUUCCAGACAC	2.13307	5.79808
hsa-miR-6720-3p	20.9832	1.32511	0.101096	CGCGCCUGCAGGAACUGGUAGA	0.995266	4.39117
hsa-miR-6081	56.8177	12.1012	0.0122278	AGGAGCAGUGCCGGCCAAGGCGCC	1.91265	5.82827
hsa-miR-6130	68.695	11.3328	0.00174689	UGAGGGAGUGGAUUGUAUG	2.75773	6.10213
hsa-miR-6511a-3p	23.9916	0.646808	0.207272	CCUCACCAUCCCUUCUGCCUGC	0.683459	4.58446
hsa-miR-6124	16.6924	2.33874	0.0371432	GGGAAAAGGAAGGGGGAGGA	1.43012	4.06112
hsa-miR-6085	30.9372	4.84449	0.854979	AAGGGGCUGGGGGAGCACA	0.0680446	4.95127
hsa-miR-5787	20.6083	4.17741	0.0991093	GGGCUGGGGCGCGGGGAGGU	1.00389	4.36516
hsa-miR-6508-3p	55.9506	36.6554	0.127015	UGGGCCAUGCAUUUCUAGAACU	0.896144	5.80608
hsa-miR-6128	24.6814	1.11571	0.244255	ACUGGAAUUGGAGUCAAAA	0.612156	4.62535
hsa-miR-548ad-5p	25.4482	2.80536	0.296165	AAAAGUAAUUGUGGUUUUUGCC	0.528466	4.66949
hsa-miR-6505-5p	33.6823	6.66391	0.801226	UUGGAAUAGGGGAUAUCUCAGC	0.0962447	5.07392
hsa-miR-3940-3p	33.2403	15.8898	0.659572	CAGCCCGGAUCCCAGCCCACUU	0.180738	5.05486
hsa-miR-3921	142.62	38.0413	0.000249097	UCUCUGAGUACCAUAUGCCUUGU	3.60363	7.15603
hsa-miR-3925-5p	23.0757	0.795942	0.0417038	AAGAGAACUGAAAGUGGAGCCU	1.37982	4.5283
hsa-miR-23c	45.2636	6.55473	0.18423	AUCACAUUGCCAGUGAUUACCC	0.734639	5.50028
hsa-miR-3659	70.3022	5.69418	0.000967699	UGAGUGUUGUCUACGAGGGCA	3.01426	6.1355
hsa-miR-3605-3p	66.8444	5.41874	0.00165051	CCUCCGUGUUACCUGUCCUCUAG	2.78238	6.06274
hsa-miR-3663-3p	19.8257	4.68899	0.0219742	UGAGCACCACACAGGCCGGGCGC	1.65809	4.3093
hsa-miR-3919	31.3559	1.20779	0.351038	GCAGAGAACAAAGGACUCAGU	0.454646	4.97067
hsa-miR-3622a-3p	23.3491	2.01285	0.045759	UCACCUGACCUCCCAUGCCUGU	1.33952	4.54529
hsa-miR-3916	37.526	12.8557	0.907393	AAGAGGAAGAAAUGGCUGGUUCUCAG	0.0422045	5.22982
hsa-miR-3935	57.5314	4.5987	0.00903451	UGUAGAUACGAGCACCAGCCAC	2.0441	5.84628
hsa-miR-3910	35.1678	15.2257	0.840909	AAAGGCAUAAAACCAAGACA	0.0752511	5.13618
hsa-miR-3684	26.517	3.36754	0.107745	UUAGACCUAGUACACGUCCUU	0.967604	4.72885
hsa-miR-4442	53.9143	2.29713	0.0178926	GCCGGACAAGAGGGAGG	1.74733	5.7526
hsa-miR-3135b	34.9212	18.7813	0.834996	GGCUGGAGCGAGUGCAGUGGUG	0.0783158	5.12603
hsa-miR-4733-3p	138.924	3.79045	1.43783e-06	CCACCAGGUCUAGCAUUGGGAU	5.84229	7.11816
hsa-miR-4742-3p	51.5858	23.3597	0.164555	UCUGUAUUCUCCUUUGCCUGCAG	0.783688	5.6889
hsa-miR-4650-3p	202.919	1.32769	6.91038e-08	AGGUAGAAUGAGGCCUGACAU	7.1605	7.66476
hsa-miR-3150b-5p	19.4355	0.0209499	0.0169308	CAACCUCGAGGAUCUCCCCAGC	1.77132	4.28062
hsa-miR-3140-5p	32.1795	3.85187	0.436545	ACCUGAAUUACCAAAAGCUUU	0.359971	5.00807
hsa-miR-548ae-3p	27.3693	3.39189	0.13422	CAAAAACUGCAAUUACUUUCA	0.872183	4.77449
hsa-miR-4665-3p	29.228	5.12876	0.226196	CUCGGCCGCGGCGCGUAGCCCCCGCC	0.645515	4.86928
hsa-miR-548am-3p	29.1144	0.0552106	0.200184	CAAAAACUGCAGUUACUUUUGU	0.698571	4.86366
hsa-miR-4795-3p	22.163	0.217521	0.0329718	AUAUUAUUAGCCACUUCUGGAU	1.48186	4.47008
hsa-miR-4456	60.343	16.0929	0.0199878	CCUGGUGGCUUCCUUUU	1.69923	5.91511
hsa-miR-4708-3p	24.3942	5.3845	0.0691602	AGCAAGGCGGCAUCUCUCUGAU	1.16014	4.60847
hsa-miR-4529-5p	55.0915	2.96816	0.0140031	AGGCCAUCAGCAGUCCAAUGAA	1.85378	5.78376
hsa-miR-4533	22.2025	1.23865	0.0336613	UGGAAGGAGGUUGCCGGACGCU	1.47287	4.47265
hsa-miR-4666a-3p	40.005	10.4171	0.619563	CAUACAAUCUGACAUGUAUUU	0.207914	5.32211
hsa-miR-4776-5p	32.3581	3.24966	0.450469	GUGGACCAGGAUGGCAAGGGCU	0.346335	5.01606
hsa-miR-4479	32.1157	6.96137	0.456293	CGCGCGGCCGUGCUCGGAGCAG	0.340756	5.00521
hsa-miR-4659b-5p	42.417	5.75782	0.347688	UUGCCAUGUCUAAGAAGAA	0.45881	5.40657
hsa-miR-4639-5p	34.3985	4.53016	0.68913	UUGCUAAGUAGGCUGAGAUUGA	0.161699	5.10427
hsa-miR-4524a-3p	20.8334	0.854168	0.0238428	UGAGACAGGCUUAUGCUGCUAU	1.62264	4.38083
hsa-miR-3136-3p	83.3096	1.34846	0.00011885	UGGCCCAACCUAUUCAGUUAGU	3.925	6.38041
hsa-miR-4659a-5p	45.8594	2.22914	0.136236	CUGCCAUGUCUAAGAAGAAAAC	0.865709	5.51915
hsa-miR-4420	20.7452	0.354998	0.0232262	GUCACUGAUGUCUGUAGCUGAG	1.63402	4.37471
hsa-miR-4718	38.7548	3.412	0.716574	AGCUGUACCUGAAACCAAGCA	0.144739	5.2763
hsa-miR-3117-5p	18.1855	1.87435	0.013022	AGACACUAUACGAGUCAUAU	1.88532	4.18472
hsa-miR-3682-5p	39.1683	3.23045	0.662824	CUACUUCUACCUGUGUUAUCAU	0.178602	5.29161
hsa-miR-4802-5p	20.9862	3.45921	0.0269129	UAUGGAGGUUCUAGACCAUGUU	1.57004	4.39137
hsa-miR-4424	61.2709	3.51401	0.00389555	AGAGUUAACUCAAAAUGGACUA	2.40943	5.93713
hsa-miR-4435	46.3779	8.8813	0.160659	AUGGCCAGAGCUCACACAGAGG	0.794095	5.53537
hsa-miR-4760-3p	23.0835	0.905239	0.0418397	AAAUUCAUGUUCAAUCUAAACC	1.37841	4.52879
hsa-miR-3975	24.2314	4.51161	0.0632732	UGAGGCUAAUGCACUACUUCAC	1.19878	4.5988
hsa-miR-4680-5p	29.7024	0.198845	0.23263	AGAACUCUUGCAGUCUUAGAUGU	0.633334	4.89251
hsa-miR-4758-5p	66.7425	3.60703	0.00143917	GUGAGUGGGAGCCGGUGGGGCUG	2.84189	6.06053
hsa-miR-4662a-3p	33.0927	8.13057	0.564979	AAAGAUAGACAAUUGGCUAAAU	0.247968	5.04844
hsa-miR-329-5p	40.6026	8.09501	0.534576	GAGGUUUUCUGGGUUUCUGUUUC	0.27199	5.3435
hsa-miR-4639-3p	47.8445	4.63529	0.0888925	UCACUCUCACCUUGCUUUGC	1.05113	5.58028
hsa-miR-4432	65.4908	2.18852	0.00165002	AAAGACUCUGCAAGAUGCCU	2.78251	6.03322
hsa-miR-4638-5p	19.4222	2.23632	0.0175737	ACUCGGCUGCGGUGGACAAGU	1.75514	4.27964
hsa-miR-4756-5p	25.9781	4.15955	0.0967441	CAGGGAGGCGCUCACUCUCUGCU	1.01438	4.69923
hsa-miR-4759	29.8516	9.10669	0.303193	UAGGACUAGAUGUUGGAAUUA	0.518281	4.89974
hsa-miR-4675	84.8217	3.18793	0.000108836	GGGGCUGUGAUUGACCAGCAGG	3.96323	6.40636
hsa-miR-4483	51.7398	8.11846	0.0442284	GGGGUGGUCUGUUGUUG	1.3543	5.6932
hsa-miR-499b-3p	39.961	4.24767	0.572308	AACAUCACUGCAAGUCUUAACA	0.24237	5.32052
hsa-miR-4649-3p	30.424	2.44082	0.283856	UCUGAGGCCUGCCUCUCCCCA	0.546901	4.92714
hsa-miR-4773	22.7638	7.87483	0.0557851	CAGAACAGGAGCAUAGAAAGGC	1.25348	4.50867
hsa-miR-4446-5p	32.1378	8.08837	0.470129	AUUUCCCUGCCAUUCCCUUGGC	0.327783	5.0062
hsa-miR-4423-5p	42.7489	14.0481	0.424059	AGUUGCCUUUUUGUUCCCAUGC	0.372574	5.41782
hsa-miR-4720-3p	67.0086	8.79085	0.00239354	UGCUUAAGUUGUACCAAGUAU	2.62096	6.06627
hsa-miR-4655-3p	49.0837	5.90197	0.0700735	ACCCUCGUCAGGUCCCCGGGG	1.15445	5.61717
hsa-miR-4789-5p	32.8458	10.553	0.565243	GUAUACACCUGAUAUGUGUAUG	0.247765	5.03764
hsa-miR-4696	30.9803	1.55269	0.321638	UGCAAGACGGAUACUGUCAUCU	0.492633	4.95328
hsa-miR-4641	32.4738	4.60466	0.470546	UGCCCAUGCCAUACUUUUGCCUCA	0.327398	5.0212
hsa-miR-4691-5p	62.0521	14.3069	0.011843	GUCCUCCAGGCCAUGAGCUGCGG	1.92654	5.95541
hsa-miR-4668-3p	21.2885	1.119	0.0267657	GAAAAUCCUUUUUGUUUUUCCAG	1.57242	4.412
hsa-miR-4498	16.6757	4.06213	0.0103437	UGGGCUGGCAGGGCAAGUGCUG	1.98532	4.05967
hsa-miR-4701-3p	197.504	2.00232	8.64647e-08	AUGGGUGAUGGGUGUGGUGU	7.06316	7.62574
hsa-miR-2681-5p	23.4933	0.209167	0.0462133	GUUUUACCACCUCCAGGAGACU	1.33523	4.55418
hsa-miR-4662a-5p	24.6151	5.74298	0.0746081	UUAGCCAAUUGUCCAUCUUUAG	1.12721	4.62147
hsa-miR-4746-5p	46.1017	3.66751	0.133098	CCGGUCCCAGGAGAACCUGCAGA	0.875828	5.52675
hsa-miR-3173-5p	39.3013	6.63797	0.665355	UGCCCUGCCUGUUUUCUCCUUU	0.176947	5.2965
hsa-miR-4715-3p	19.5521	0.502542	0.0174418	GUGCCACCUUAACUGCAGCCAAU	1.75841	4.28925
hsa-miR-4785	29.2221	5.3216	0.227357	AGAGUCGGCGACGCCGCCAGC	0.643292	4.86899
hsa-miR-4688	42.3355	8.05265	0.377741	UAGGGGCAGCAGAGGACCUGGG	0.422806	5.4038
hsa-miR-4723-3p	30.0289	5.58166	0.277717	CCCUCUCUGGCUCCUCCCCAAA	0.556397	4.90828
hsa-miR-4652-3p	52.824	13.6623	0.0599287	GUUCUGUUAACCCAUCCCCUCA	1.22237	5.72312
hsa-miR-1343-3p	62.7953	6.67382	0.00385145	CUCCUGGGGCCCGCACUCUCGC	2.41438	5.97259
hsa-miR-4790-3p	43.5906	2.0058	0.242521	UGAAUGGUAAAGCGAUGUCACA	0.615251	5.44594
hsa-miR-3064-5p	64.0402	6.11936	0.00289265	UCUGGCUGUUGUGGUGUGCAA	2.5387	6.00091
hsa-miR-4491	50.6044	5.14872	0.0460647	AAUGUGGACUGGUGUGACCAAA	1.33663	5.66119
hsa-miR-4467	24.4937	0.715873	0.0600121	UGGCGGCGGUAGUUAUGGGCUU	1.22176	4.61434
hsa-miR-4646-5p	26.1332	4.34478	0.101433	ACUGGGAAGAGGAGCUGAGGGA	0.993823	4.70781
hsa-miR-4419a	66.4222	4.75192	0.00166596	UGAGGGAGGAGACUGCA	2.77833	6.05359
hsa-miR-4738-5p	37.4744	2.55527	0.889702	ACCAGCGCGUUUUCAGUUUCAU	0.0507554	5.22783
hsa-miR-4417	57.0742	15.8945	0.0343864	GGUGGGCUUCCCGGAGGG	1.46361	5.83477
hsa-miR-6716-3p	36.0117	7.11705	0.0948396	UCCGAACUCUCCAUUCCUCUGC	1.02301	5.17039
hsa-miR-1233-5p	165.041	15.638	5.18576e-06	AGUGGGAGGCCAGGGCACGGCA	5.28519	7.36668
hsa-miR-6071	83.8571	9.99111	0.00163206	UUCUGCUGCCGGCCAAGGC	2.78727	6.38986
hsa-miR-548ay-5p	42.1213	5.15576	0.344981	AAAAGUAAUUGUGGUUUUUGC	0.462204	5.39648
hsa-miR-6512-3p	47.2334	13.8009	0.899404	UUCCAGCCCUUCUAAUGGUAGG	0.0460451	5.56174
hsa-miR-6076	89.8304	26.8463	0.00771907	AGCAUGACAGAGGAGAGGUGG	2.11244	6.48913
hsa-miR-6506-5p	44.7091	3.5022	0.569166	ACUGGGAUGUCACUGAAUAUGGU	0.244761	5.4825
hsa-miR-6502-3p	49.8136	6.64439	0.799507	UAGACCAUCUUUCUAGAGUAU	0.0971775	5.63847
hsa-miR-6500-5p	88.7967	11.2008	0.000983522	AGGAGCUAUCCACUCCAGGUGUCC	3.00722	6.47243
hsa-miR-6077	42.6086	5.77125	0.386947	GGGAAGAGCUGUACGGCCUUC	0.412349	5.41307
hsa-miR-6507-5p	36.5567	3.62423	0.0915861	GAAGAAUAGGAGGGACUUUGU	1.03817	5.19206
hsa-miR-6080	31.5209	6.81487	0.0342508	UCUAGUGCGGGCGUUCCCG	1.46533	4.97824
hsa-miR-1292-3p	47.3842	5.7727	0.896579	UCGCGCCCCGGCUCCCGUUC	0.0474113	5.56633
hsa-miR-495-5p	52.9098	22.3782	0.632946	GAAGUUGCCCAUGUUAUUUUCG	0.198633	5.72546
hsa-miR-6502-5p	52.3113	27.7013	0.717263	AGCUCUAGAAAGAUUGUUGACC	0.144321	5.70905
hsa-miR-6074	64.3206	5.63474	0.0356737	GAUAUUCAGAGGCUAGGUGG	1.44765	6.00721
hsa-miR-6082	50.8714	15.1514	0.736766	GAAUACGUCUGGUUGAUCC	0.13267	5.66878
hsa-miR-6134	186.726	156.444	0.0384951	UGAGGUGGUAGGAUGUAGA	1.41459	7.54478
hsa-miR-6511a-5p	92.4147	25.9724	0.00525208	CAGGCAGAAGUGGGGCUGACAGG	2.27967	6.53005
hsa-miR-1236-5p	41.8511	5.30292	0.326683	UGAGUGACAGGGGAAAUGGGGA	0.485874	5.38719
hsa-miR-7977	25.3315	15.1801	0.0237716	UUCCCAGCCAACGCACCA	1.62394	4.66286
hsa-miR-6852-3p	26.576	7.20299	0.0126806	UGUCCUCUGUUCCUCAG	1.89686	4.73205
hsa-miR-8056	36.6826	10.1199	0.131716	CGUGGAUUGUCUGGAUGCAU	0.880362	5.19703
hsa-miR-6814-3p	38.723	15.4229	0.262184	ACUCGCAUCCUUCCCUUGGCAG	0.581394	5.27512
hsa-miR-6782-3p	20.4898	2.06229	0.00285749	CACCUUUGUGUCCCCAUCCUGCA	2.54402	4.35683
hsa-miR-6810-5p	78.2396	9.00892	0.00339557	AUGGGGACAGGGAUCAGCAUGGC	2.46909	6.28983
hsa-miR-6839-3p	251.449	35.69	4.70148e-06	UUGGGUUUUCUCUUCAAUCCAG	5.32777	7.97412
hsa-miR-8066	49.702	2.5406	0.801759	CAAUGUGAUCUUUUGGAUGUA	0.0959562	5.63523
hsa-miR-6832-3p	23.5885	7.61856	0.00746196	ACCCUUUUUCUCUUUCCCAG	2.12715	4.56001
hsa-miR-6799-3p	81.6394	4.31248	0.00124441	UGCCCUGCAUGGUGUCCCCACAG	2.90504	6.35119
hsa-miR-6806-3p	15.0881	5.65342	0.00146224	UGAAGCUCUGACAUUCCUGCAG	2.83498	3.91534
hsa-miR-6822-5p	32.2058	13.6537	0.0702471	CAGGGAACCAGUUGGGGCUU	1.15337	5.00925
hsa-miR-7110-5p	48.1792	19.4757	0.998457	UGGGGGUGUGGGGAGAGAGAG	0.000670444	5.59034
hsa-miR-190a-3p	32.6229	3.72335	0.0364621	CUAUAUAUCAAACAUAUUCCU	1.43816	5.02781
hsa-miR-6734-3p	58.7722	6.14171	0.130085	CCCUUCCCUCACUCUUCUCUCAG	0.885771	5.87706
hsa-miR-656-5p	79.1605	8.23915	0.0026775	AGGUUGCCUGUGAGGUGUUCA	2.57227	6.30671
hsa-miR-494-5p	82.1078	4.84751	0.00120614	AGGUUGUCCGUGUUGUCUUCUCU	2.9186	6.35945
hsa-miR-6732-5p	83.5492	9.09088	0.00152018	UAGGGGGUGGCAGGCUGGCC	2.8181	6.38455
hsa-miR-153-5p	41.0025	11.4279	0.333009	UCAUUUUUGUGAUGUUGCAGCU	0.477544	5.35764
hsa-miR-6732-3p	29.8709	6.6719	0.023786	UAACCCUGUCCUCUCCCUCCCAG	1.62368	4.90067
hsa-miR-6841-3p	42.2762	17.6811	0.496488	ACCUUGCAUCUGCAUCCCCAG	0.304091	5.40177
hsa-miR-7845-5p	56.9199	29.4419	0.47078	AAGGGACAGGGAGGGUCGUGG	0.327182	5.83086
hsa-miR-6862-3p	19.6419	9.19657	0.0044332	CCUCACCCAGCUCUCUGGCCCUCU	2.35328	4.29587
hsa-miR-6834-3p	24.5393	7.84444	0.00910667	UAUGUCCCAUCCCUCCAUCA	2.04064	4.61702
hsa-miR-6743-3p	41.6571	10.0936	0.359773	AGCCGCUCUUCUCCCUGCCCACA	0.443971	5.38049
hsa-miR-6884-3p	23.8131	2.37077	0.00534117	CCCAUCACCUUUCCGUCUCCCCU	2.27236	4.57368
hsa-miR-6739-5p	53.1702	3.49345	0.423468	UGGGAAAGAGAAAGAACAAGUA	0.37318	5.73254
hsa-miR-6820-3p	34.982	12.3101	0.108061	UGUGACUUCUCCCCUGCCACAG	0.966333	5.12854
hsa-miR-6825-5p	138.69	45.4637	0.00139069	UGGGGAGGUGUGGAGUCAGCAU	2.85677	7.11572
hsa-miR-1199-5p	60.785	31.5663	0.332865	CCUGAGCCCGGGCCGCGCAG	0.477732	5.92564
hsa-miR-6838-3p	121.284	37.9258	0.00187501	AAGUCCUGCUUCUGUUGCAG	2.727	6.92225
hsa-miR-7153-5p	44.7877	13.0313	0.650199	UGAGAACUGACAAAUGUGGUAGG	0.186954	5.48503
hsa-miR-7162-5p	29.289	14.6968	0.0451428	UGCUUCCUUUCUCAGCUG	1.34541	4.87229
hsa-miR-6809-3p	83.6484	2.76745	0.000834336	CUUCUCUUCUCUCCUUCCCAG	3.07866	6.38627
hsa-miR-6885-3p	17.9636	3.07633	0.00193143	CUUUGCUUCCUGCUCCCCUAG	2.71412	4.16701
hsa-miR-6797-3p	63.8134	0.65501	0.0332692	UGCAUGACCCUUCCCUCCCCAC	1.47796	5.99579
hsa-miR-579-5p	43.3534	4.74702	0.442378	UCGCGGUUUGUGCCAGAUGACG	0.354206	5.43807
hsa-miR-6788-5p	69.0981	4.87964	0.0121991	CUGGGAGAAGAGUGGUGAAGA	1.91367	6.11057
hsa-miR-6757-5p	74.0399	17.4765	0.0191226	UAGGGAUGGGAGGCCAGGAUGA	1.71845	6.21023
hsa-miR-6764-5p	40.4702	2.15278	0.225401	UCCCAGGGUCUGGUCAGAGUUG	0.647045	5.33879
hsa-miR-215-3p	23.1013	0.974329	0.00449063	UCUGUCAUUUCUUUAGGCCAAUA	2.34769	4.5299
hsa-miR-6799-5p	60.5771	7.38313	0.0921819	GGGGAGGUGUGCAGGGCUGG	1.03535	5.9207
hsa-miR-7846-3p	63.888	4.35189	0.0365609	CAGCGGAGCCUGGAGAGAAGG	1.43698	5.99747
hsa-miR-6890-5p	63.7448	20.8797	0.134069	CAUGGGGUAGGGCAGAGUAGG	0.872671	5.99423
hsa-miR-6854-3p	62.2086	38.0075	0.351744	UGCGUUUCUCCUCUUGAGCAG	0.453774	5.95904
hsa-miR-7113-3p	33.3384	1.43327	0.0401427	CCUCCCUGCCCGCCUCUCUGCAG	1.39639	5.05911
hsa-miR-1301-5p	59.0423	11.4342	0.163654	CGCUCUAGGCACCGCAGCA	0.786074	5.88368
hsa-miR-6838-5p	30.8682	0.692449	0.0224638	AAGCAGCAGUGGCAAGACUCCU	1.64852	4.94805
hsa-miR-6808-3p	61.1559	0.616693	0.0625725	GUGUGACCACCGUUCCUGCAG	1.20362	5.93442
hsa-miR-6793-3p	50.4217	8.84042	0.739696	UCCCCAACCCCUGCCCGCAG	0.130947	5.65597
hsa-miR-6812-3p	59.6283	12.393	0.154464	CCGCUCUUCCCCUGACCCCAG	0.811173	5.89792
hsa-miR-585-5p	52.9097	4.95555	0.455505	CUAGCACACAGAUACGCCCAGA	0.341507	5.72546
hsa-miR-6860	113.798	15.2098	0.000134011	ACUGGGCAGGGCUGUGGUGAGU	3.87286	6.83033
hsa-miR-1250-3p	36.2106	0.904966	0.0794166	ACAUUUUCCAGCCCAUUCA	1.10009	5.17834
hsa-miR-6516-3p	33.2244	4.2636	0.0429192	AUCAUGUAUGAUACUGCAAACA	1.36735	5.05417
hsa-miR-6819-5p	33.6006	0.587288	0.0422737	UUGGGGUGGAGGGCCAAGGAGC	1.37393	5.07041
hsa-miR-6894-5p	83.3759	8.15475	0.00139125	AGGAGGAUGGAGAGCUGGGCCAGA	2.85659	6.38156
hsa-miR-6780a-3p	37.0194	10.2315	0.142289	CUCCUCUGUUUUCUUUCCUAG	0.846828	5.21021
hsa-miR-6772-3p	16.1667	3.24164	0.00145183	UUGCUCCUGACUCUGUGCCCACA	2.83808	4.01495
hsa-miR-520g-5p	37.829	8.39011	0.15232	UCUAGAGGAAGCACUUUCUGUUU	0.817243	5.24142
hsa-miR-6844	52.2383	9.04103	0.552444	UUCUUUGUUUUUAAUUCACAG	0.257712	5.70704
hsa-miR-6855-5p	63.0627	33.0769	0.275762	UUGGGGUUUGGGGUGCAGACAUUGC	0.559466	5.97872
hsa-miR-6887-3p	36.5512	7.37897	0.108672	UCCCCUCCACUUUCCUCCUAG	0.963881	5.19185
hsa-miR-5088-3p	24.336	3.95897	0.00638469	UCCCUUCUUCCUGGGCCCUCA	2.19486	4.60502
hsa-miR-8082	32.0705	0.476975	0.0295211	UGAUGGAGCUGGGAAUACUCUG	1.52987	5.00317
hsa-miR-6880-3p	43.7288	15.4089	0.580642	CCGCCUUCUCUCCUCCCCCAG	0.236092	5.45051
hsa-miR-6751-3p	119.021	9.57489	3.57402e-05	ACUGAGCCUCUCUCUCUCCAG	4.44684	6.89508
hsa-miR-7153-3p	57.2569	7.7171	0.196064	CACCAUGGACGGUUUACC	0.707602	5.83938
hsa-miR-4646-3p	36.0738	17.3379	0.254509	AUUGUCCCUCUCCCUUCCCAG	0.594297	5.17288
hsa-miR-3940-5p	23.0841	2.35891	0.450958	GUGGGUUGGGGCGGGCUCUG	0.345864	4.52882
hsa-miR-4709-5p	21.1955	3.91882	0.280758	ACAACAGUGACUUGCUCUCCAA	0.551667	4.40568
hsa-miR-4767	24.955	3.17003	0.705566	CGCGGGCGCUCCUGGCCGCCGCC	0.151463	4.64126
hsa-miR-370-5p	23.9751	14.0854	0.680124	CAGGUCACGUCUCUGCAGUUAC	0.167412	4.58347
hsa-miR-3529-5p	260.329	10.8945	1.6052e-08	AGGUAGACUGGGAUUUGUUGUU	7.79447	8.02419
hsa-miR-4703-3p	45.0668	0.0624174	0.00701712	UGUAGUUGUAUUGUAUUGCCAC	2.15384	5.49399
hsa-miR-4715-5p	26.0745	2.55164	0.879537	AAGUUGGCUGCAGUUAAGGUGG	0.055746	4.70457
hsa-miR-4459	34.0017	6.34168	0.201575	CCAGGAGGCGGAGGAGGUGGAG	0.695563	5.08753
hsa-miR-4742-5p	34.4943	0.789732	0.142659	UCAGGCAAAGGGAUAUUUACAGA	0.845701	5.10829
hsa-miR-4502	22.0085	3.02494	0.342989	GCUGAUGAUGAUGGUGCUGAAG	0.464719	4.45999
hsa-miR-4683	27.9754	3.86543	0.813046	UGGAGAUCCAGUGCUCGCCCGAU	0.0898851	4.80608
hsa-miR-4726-5p	60.4082	40.2538	0.0554025	AGGGCCAGAGGAGCCUGGAGUGG	1.25647	5.91667
hsa-miR-4697-3p	21.259	0.942208	0.269587	UGUCAGUGACUCCUGCCCCUUGGU	0.569301	4.41
hsa-miR-3187-5p	48.313	4.93785	0.00435586	CCUGGGCAGCGUGUGGCUGAAGG	2.36093	5.59434
hsa-miR-4734	38.5789	12.4119	0.104109	GCUGCGGGCUGCGGUCAGGGCG	0.982512	5.26974
hsa-miR-2681-3p	20.2152	1.21061	0.199179	UAUCAUGGAGUUGGUAAAGCAC	0.700757	4.33737
hsa-miR-4440	25.8429	8.6591	0.863967	UGUCGUGGGGCUUGCUGGCUUG	0.063503	4.6917
hsa-miR-4477a	25.3986	4.29494	0.777837	CUAUUAAGGACAUUUGUGAUUC	0.109111	4.66668
hsa-miR-4727-3p	33.946	10.0923	0.253925	AUAGUGGGAAGCUGGCAGAUUC	0.595294	5.08517
hsa-miR-4800-5p	25.4761	1.82249	0.781723	AGUGGACCGAGGAAGGAAGGA	0.106947	4.67107
hsa-miR-4692	127.03	11.8114	2.98908e-06	UCAGGCAGUGUGGGUAUCAGAU	5.52446	6.98903
hsa-miR-4797-3p	50.1763	4.77081	0.00285742	UCUCAGUAAGUGGCACUCUGU	2.54403	5.64893
hsa-miR-3120-5p	36.0132	8.0255	0.131758	CCUGUCUGUGCCUGCUGUACA	0.880222	5.17045
hsa-miR-548an	61.3383	11.1415	0.00107304	AAAAGGCAUUGUGGUUUUUG	2.96938	5.93872
hsa-miR-3619-3p	53.457	3.0806	0.00124565	GGGACCAUCCUGCCUGCUGUGG	2.9046	5.74031
hsa-miR-203b-5p	33.7382	5.6831	0.20927	UAGUGGUCCUAAACAUUUCACA	0.679292	5.07631
hsa-miR-4704-5p	64.0006	3.29192	0.0002113	GACACUAGGCAUGUGAGUGAUU	3.6751	6.00001
hsa-miR-4455	29.3501	11.3391	0.682227	AGGGUGUGUGUGUUUUU	0.166071	4.87529
hsa-miR-4747-5p	56.0989	3.82616	0.000812779	AGGGAAGGAGGCUUGGUCUUAG	3.09003	5.8099
hsa-miR-4474-5p	24.8772	2.33983	0.69058	UUAGUCUCAUGAUCAGACACA	0.160786	4.63675
hsa-miR-4736	96.7159	16.3422	6.31616e-05	AGGCAGGUUAUCUGGGCUG	4.19955	6.59568
hsa-miR-4796-5p	36.8092	28.3912	0.377603	UGUCUAUACUCUGUCACUUUAC	0.422965	5.20199
hsa-miR-4665-5p	44.6907	11.6971	0.0244969	CUGGGGGACGCGUGAGCGCGAGC	1.61089	5.4819
hsa-miR-3591-3p	24.8909	1.33452	0.689818	AAACACCAUUGUCACACUCCAC	0.161266	4.63754
hsa-miR-4485-3p	18.5389	2.39284	0.123733	UAACGGCCGCGGUACCCUAA	0.907516	4.21248
hsa-miR-4768-5p	34.3172	1.17116	0.151193	AUUCUCUCUGGAUCCCAUGGAU	0.820469	5.10086
hsa-miR-4638-3p	41.0435	6.45959	0.0300373	CCUGGACACCGCUCAGCCGGCCG	1.52234	5.35908
hsa-miR-4693-5p	45.1807	24.3425	0.0956783	AUACUGUGAAUUUCACUGUCACA	1.01919	5.49763
hsa-miR-3591-5p	32.9645	2.53813	0.231713	UUUAGUGUGAUAAUGGCGUUUGA	0.635049	5.04284
hsa-miR-4797-5p	44.0824	33.2034	0.198948	GACAGAGUGCCACUUACUGAA	0.701261	5.46213
hsa-miR-4753-3p	42.6741	0.926023	0.01316	UUCUCUUUCUUUAGCCUUGUGU	1.88074	5.41529
hsa-miR-655-5p	43.3735	1.48432	0.0111069	AGAGGUUAUCCGUGUUAUGUUC	1.95441	5.43874
hsa-miR-4445-3p	16.4223	1.496	0.0638108	CACGGCAAAAGAAACAAUCCA	1.19511	4.03758
hsa-miR-4748	29.4693	9.36526	0.646543	GAGGUUUGGGGAGGAUUUGCU	0.189402	4.88114
hsa-miR-4423-3p	38.4673	2.80308	0.045897	AUAGGCACCAAAAAGCAACAA	1.33822	5.26556
hsa-miR-3127-3p	18.7165	2.05886	0.129269	UCCCCUUCUGCAGGCCUGCUGG	0.888507	4.22624
hsa-miR-548ac	18.4147	0.263547	0.114776	CAAAAACCGGCAAUUACUUUUG	0.940149	4.20278
hsa-miR-451b	27.6968	3.49495	0.855937	UAGCAAGAGAACCAUUACCAUU	0.0675584	4.79165
hsa-miR-4486	29.3905	2.03639	0.59472	GCUGGGCGAGGCUGGCA	0.225687	4.87728
hsa-miR-3150a-5p	21.0535	4.10655	0.271551	CAACCUCGACGAUCUCCUCAGC	0.566148	4.39599
hsa-miR-4635	36.5467	4.30256	0.0872735	UCUUGAAGUCAGAACCCGCAA	1.05912	5.19167
hsa-miR-4516	31.0262	4.57984	0.413158	GGGAGAAGGGUCGGGGC	0.383884	4.95541
hsa-miR-4752	234.152	26.0988	7.34525e-07	UUGUGGAUCUCAAGGAUGUGCU	6.13399	7.8713
hsa-miR-4783-3p	25.6225	3.79657	0.810429	CCCCGGUGUUGGGGCGCGUCUGC	0.0912849	4.67934
hsa-miR-4749-5p	41.8425	2.62272	0.0175805	UGCGGGGACAGGCCAGGGCAUC	1.75497	5.3869
hsa-miR-4735-5p	24.7437	1.80169	0.668918	CCUAAUUUGAACACCUUCGGUA	0.174627	4.62899
hsa-miR-4454	16.1573	1.11919	0.0584526	GGAUCCGAGUCACGGCACCA	1.2332	4.01412
hsa-miR-4792	30.6028	10.0199	0.526289	CGGUGAGCGCUCGCUGGC	0.278775	4.93559
hsa-miR-4745-3p	28.2708	5.91629	0.777766	UGGCCCGGCGACGUCUCACGGUC	0.109151	4.82124
hsa-miR-4499	26.9241	0.747075	0.980265	AAGACUGAGAGGAGGGA	0.00865665	4.75082
hsa-miR-4774-3p	83.1569	2.97689	1.93664e-05	AUUGCCUAACAUGUGCCAGAA	4.71295	6.37776
hsa-miR-4482-5p	41.4409	7.23141	0.0294957	AACCCAGUGGGCUAUGGAAAUG	1.53024	5.37298
hsa-miR-4704-3p	29.7645	4.48112	0.559535	UCAGUCACAUAUCUAGUGUCUA	0.252172	4.89552
hsa-miR-4728-3p	29.5544	7.7808	0.618664	CAUGCUGACCUCCCUCCUGCCCCAG	0.208545	4.8853
hsa-miR-4754	32.6704	1.76075	0.248465	AUGCGGACCUGGGUUAGCGGAGU	0.604735	5.02991
hsa-miR-151b	39.5176	4.04114	0.0366154	UCGAGGAGCUCACAGUCU	1.43634	5.30442
hsa-miR-4653-5p	81.7638	3.41456	2.33257e-05	UCUCUGAGCAAGGCUUAACACC	4.63216	6.35339
hsa-miR-4466	22.049	1.78271	0.339848	GGGUGCGGGCCGGCGGGG	0.468715	4.46264
hsa-miR-3974	39.0094	1.9937	0.0378545	AAAGGUCAUUGUAAGGUUAAUGC	1.42188	5.28575
hsa-miR-4450	40.9435	25.9101	0.197742	UGGGGAUUUGGAGAAGUGGUGA	0.703902	5.35556
hsa-miR-4678	55.1892	2.88727	0.000882627	AAGGUAUUGUUCAGACUUAUGA	3.05422	5.78632
hsa-miR-4642	48.3377	2.53573	0.0034967	AUGGCAUCGUCCCCUGGUGGCU	2.45634	5.59508
hsa-miR-3977	73.0135	22.3549	0.00184366	GUGCUUCAUCGUAAUUAACCUUA	2.73432	6.19009
hsa-miR-4476	25.4209	5.18084	0.785455	CAGGAAGGAUUUAGGGACAGGC	0.104879	4.66794
hsa-miR-4501	22.5005	10.777	0.485702	UAUGUGACCUCGGAUGAAUCA	0.313631	4.49189
hsa-miR-4487	108.098	119.528	0.0890175	AGAGCUGGCUGAAGGGCAG	1.05052	6.75619
hsa-miR-4757-3p	15.1779	0.335179	0.0432204	CAUGACGUCACAGAGGCUUCGC	1.36431	3.9239
hsa-miR-4687-3p	65.1054	15.7398	0.00149456	UGGCUGUUGGAGGGGGCAGGC	2.82549	6.02471
hsa-miR-4713-3p	55.0968	1.11992	0.000814315	UGGGAUCCAGACAGUGGGAGAA	3.08921	5.7839
hsa-miR-4780	21.8365	0.461411	0.316911	ACCCUUGAGCCUGAUCCCUAGC	0.499062	4.44867
hsa-miR-4530	29.1231	6.62721	0.663097	CCCAGCAGGACGGGAGCG	0.178423	4.86409
hsa-miR-3158-5p	35.3081	2.69072	0.116509	CCUGCAGAGAGGAAGCCCUUC	0.93364	5.14193
hsa-miR-3677-5p	30.4656	7.4451	0.506707	CAGUGGCCAGAGCCCUGCAGUG	0.295243	4.92911
hsa-miR-4488	32.6972	1.71285	0.246359	AGGGGGCGGGCUCCGGCG	0.608432	5.0311
hsa-miR-4794	102.239	11.1003	1.35813e-05	UCUGGCUAUCUCACGAGACUGU	4.86706	6.67581
hsa-miR-4521	27.4621	5.50898	0.898092	GCUAAGGAAGUCCUGUGCUCAG	0.0466792	4.77937
hsa-miR-378e	43.9434	29.4929	0.164759	ACUGGACUUGGAGUCAGGA	0.783152	5.45757
hsa-miR-4778-3p	24.123	3.05691	0.0598425	UCUUCUUCCUUUGCAGAGUUGA	1.22299	4.59234
hsa-miR-4786-3p	32.5653	0.190063	0.000597545	UGAAGCCAGCUCUGGUCUGGGC	3.22363	5.02526
hsa-miR-4720-5p	26.262	2.22842	0.0148425	CCUGGCAUAUUUGGUAUAACUU	1.82849	4.7149
hsa-miR-4760-5p	21.9329	0.518744	0.177323	UUUAGAUUGAACAUGAAGUUAG	0.751235	4.45503
hsa-miR-4640-3p	14.5427	1.96944	0.109352	CACCCCCUGUUUCCUGGCCCAC	0.961172	3.86222
hsa-miR-3913-3p	34.2456	0.031522	0.000320816	AGACAUCAAGAUCAGUCCCAAA	3.49374	5.09785
hsa-miR-548ab	17.3757	1.44914	0.564443	AAAAGUAAUUGUGGAUUUUGCU	0.24838	4.119
hsa-miR-4799-3p	33.3774	7.98225	0.00496902	ACUGGCAUGCUGCAUUUAUAUA	2.30373	5.0608
hsa-miR-4524a-5p	32.812	0.740013	0.000562403	AUAGCAGCAUGAACCUGUCUCA	3.24995	5.03615
hsa-miR-4762-3p	44.113	0.499678	2.02803e-05	CUUCUGAUCAAGAUUUGUGGUG	4.69293	5.46313
hsa-miR-412-5p	13.4183	1.92969	0.0539158	UGGUCGACCAGUUGGAAAGUAAU	1.26828	3.74613
hsa-miR-4640-5p	35.9619	4.64727	0.000584525	UGGGCCAGGGAGCAGCUGGUGGG	3.2332	5.1684
hsa-miR-4769-3p	20.1218	1.61524	0.537099	UCUGCCAUCCUCCCUCCCCUAC	0.269946	4.33069
hsa-miR-4777-5p	22.2283	2.85329	0.177968	UUCUAGAUGAGAGAUAUAUAUA	0.749658	4.47432
hsa-miR-4658	22.2312	0.282972	0.145365	GUGAGUGUGGAUCCUGGAGGAAU	0.83754	4.47451
hsa-miR-4504	32.8091	13.5467	0.0299066	UGUGACAAUAGAGAUGAACAUG	1.52423	5.03602
hsa-miR-4690-3p	18.4883	3.64802	0.934826	GCAGCCCAGCUGAGGCCUCUG	0.0292691	4.20854
hsa-miR-4674	41.7662	1.61885	4.17786e-05	CUGGGCUCGGGACGCGCGGCU	4.37905	5.38426
hsa-miR-4775	20.0598	1.46604	0.552304	UUAAUUUUUUGUUUCGGUCACU	0.257822	4.32623
hsa-miR-4706	21.9441	3.72283	0.232955	AGCGGGGAGGAAGUGGGCGCUGCUU	0.632728	4.45576
hsa-miR-4698	14.8733	1.25451	0.12602	UCAAAAUGUAGAGGAAGACCCCA	0.89956	3.89466
hsa-miR-4728-5p	61.6761	44.9636	0.0295814	UGGGAGGGGAGAGGCAGCAAGCA	1.52898	5.94664
hsa-miR-4520-3p	23.414	0.0130333	0.066811	UUGGACAGAAAACACGCAGGAA	1.17515	4.5493
hsa-miR-4776-3p	33.5903	4.15204	0.00105286	CUUGCCAUCCUGGUCCACUGCAU	2.97763	5.06997
hsa-miR-4803	16.3333	1.20368	0.313675	UAACAUAAUAGUGUGGAUUGA	0.503521	4.02974
hsa-miR-4506	42.7667	2.01193	3.59814e-05	AAAUGGGUGGUCUGAGGCAA	4.44392	5.41842
hsa-miR-4740-3p	18.4477	0.413584	0.910385	GCCCGAGAGGAUCCGUCCCUGC	0.0407751	4.20537
hsa-miR-219b-3p	14.7441	0.243444	0.110581	AGAAUUGCGUUUGGACAAUCAGU	0.956318	3.88207
hsa-miR-378g	153.795	21.6243	1.89923e-06	ACUGGGCUUGGAGUCAGAAG	5.72142	7.26487
hsa-miR-4779	73.2515	7.36391	2.79075e-06	UAGGAGGGAAUAGUAAAAGCAG	5.55428	6.19479
hsa-miR-4710	22.7949	1.85308	0.111679	GGGUGAGGGCAGGUGGUU	0.952027	4.51064
hsa-miR-4447	21.0495	0.58769	0.309463	GGUGGGGGCUGUUGUUU	0.509391	4.39571
hsa-miR-4496	18.6935	3.68143	0.999202	GAGGAAACUGAAGCUGAGAGGG	0.000346676	4.22446
hsa-miR-4669	16.6718	0.00376104	0.37464	UGUGUCCGGGAAGUGGAGGAGG	0.426386	4.05934
hsa-miR-4461	15.2602	1.34783	0.162514	GAUUGAGACUAGUAGGGCUAGGC	0.789109	3.9317
hsa-miR-4701-5p	25.3873	5.01771	0.0475215	UUGGCCACCACACCUACCCCUU	1.32311	4.66603
hsa-miR-4472	20.4265	0.483852	0.444962	GGUGGGGGGUGUUGUUUU	0.351677	4.35237
hsa-miR-4436a	19.0644	1.16339	0.86936	GCAGGACAGGCAGAAGUGGAU	0.0608004	4.25281
hsa-miR-4526	17.9045	1.59816	0.728643	GCUGACAGCAGGGCUGGCCGCU	0.137485	4.16225
hsa-miR-4436b-3p	112.122	24.0017	2.88715e-05	CAGGGCAGGAAGAAGUGGACAA	4.53953	6.80892
hsa-miR-4659b-3p	38.3217	6.34649	0.000597603	UUUCUUCUUAGACAUGGCAGCU	3.22359	5.26009
hsa-miR-4732-5p	53.6068	39.8171	0.0407889	UGUAGAGCAGGGAGCAGGAAGCU	1.38946	5.74434
hsa-miR-4438	123.421	17.2989	2.59998e-06	CACAGGCUUAGAAAAGACAGU	5.58503	6.94745
hsa-miR-4519	20.9463	3.96806	0.401184	CAGCAGUGCGCAGGGCUG	0.396657	4.38862
hsa-miR-4636	23.0417	3.87095	0.129531	AACUCGUGUUCAAAGCCUUUAG	0.887626	4.52618
hsa-miR-4750-5p	14.8031	0.0296787	0.114732	CUCGGGCGGAGGUGGUUGAGUG	0.940314	3.88783
hsa-miR-4764-5p	14.0191	1.97581	0.0788333	UGGAUGUGGAAGGAGUUAUCU	1.10329	3.80932
hsa-miR-4735-3p	23.3618	5.65804	0.150405	AAAGGUGCUCAAAUUAGACAU	0.822739	4.54608
hsa-miR-4694-3p	17.5924	3.2015	0.657268	CAAAUGGACAGGAUAACACCU	0.182258	4.13688
hsa-miR-4633-5p	33.3627	1.21193	0.000486122	AUAUGCCUGGCUAGCUCCUC	3.31325	5.06017
hsa-miR-4539	18.4408	2.79263	0.915524	GCUGAACUGGGCUGAGCUGGGC	0.0383301	4.20483
hsa-miR-3152-5p	30.1719	4.57279	0.00453232	AUUGCCUCUGUUCUAACACAAG	2.34368	4.91513
hsa-miR-4644	58.7545	2.93914	2.46252e-06	UGGAGAGAGAAAAGAGACAGAAG	5.60862	5.87663
hsa-miR-4673	111.731	21.7947	1.76208e-05	UCCAGGCAGGAGCCGGACUGGA	4.75398	6.80389
hsa-miR-4787-3p	17.8923	2.01361	0.729171	GAUGCGCCGCCCACUGCCCCGCGC	0.13717	4.16127
hsa-miR-378i	25.3504	0.783246	0.0203666	ACUGGACUAGGAGUCAGAAGG	1.69108	4.66394
hsa-miR-4801	18.0477	1.1123	0.772497	UACACAAGAAAACCAAGGCUCA	0.112103	4.17374
hsa-miR-4784	26.3549	3.16317	0.0175611	UGAGGAGAUGCUGGGACUGA	1.75545	4.72
hsa-miR-3944-5p	31.32	4.06442	0.00237385	UGUGCAGCAGGCCAACCGAGA	2.62455	4.96901
hsa-miR-4671-3p	12.0297	0.543861	0.0199085	UUAGUGCAUAGUCUUUGGUCU	1.70096	3.58853
hsa-miR-4497	22.0711	0.554586	0.162338	CUCCGGGACGGCUGGGC	0.78958	4.46409
hsa-miR-4465	87.3323	18.4055	4.19895e-05	CUCAAGUAGUCUGACCAGGGGA	4.37686	6.44844
hsa-miR-4761-5p	18.6364	3.68843	0.981326	ACAAGGUGUGCAUGCCUGACC	0.00818681	4.22005
hsa-miR-4633-3p	75.9184	8.667	3.79644e-06	AGGAGCUAGCCAGGCAUAUGCA	5.42062	6.24638
hsa-miR-4790-5p	27.9062	5.02086	0.0141645	AUCGCUUUACCAUUCAUGUU	1.8488	4.80251
hsa-miR-4660	29.4877	1.76599	0.00264564	UGCAGCUCUGGUGGAAAAUGGAG	2.57747	4.88204
hsa-miR-4460	34.4732	8.10391	0.00368431	AUAGUGGUUGUGAAUUUACCUU	2.43364	5.1074
hsa-miR-4670-3p	22.5856	6.56679	0.248124	UGAAGUUACAUCAUGGUCGCUU	0.605332	4.49733
hsa-miR-4733-5p	33.6834	16.7681	0.045999	AAUCCCAAUGCUAGACCCGGUG	1.33725	5.07396
hsa-miR-4744	16.1085	1.41869	0.276792	UCUAAAGACUAGACUUCGCUAUG	0.557846	4.00975
hsa-miR-4781-5p	62.5823	5.16383	3.63373e-06	UAGCGGGGAUUCCAAUAUUGG	5.43965	5.96768
hsa-miR-4771	25.399	2.47914	0.0253901	AGCAGACUUGACCUACAAUUA	1.59534	4.6667
hsa-miR-5581-5p	18.8678	2.99714	0.943745	AGCCUUCCAGGAGAAAUGGAGA	0.0251455	4.23786
hsa-miR-5695	22.1091	1.50667	0.166807	ACUCCAAGAAGAAUCUAGACAG	0.777786	4.46657
hsa-miR-514a-5p	16.7871	1.74702	0.416881	UACUCUGGAGAGUGACAAUCAUG	0.379988	4.06928
hsa-miR-5186	22.7791	6.63676	0.230214	AGAGAUUGGUAGAAAUCAGGU	0.637868	4.50964
hsa-miR-5692b	18.1415	0.3314	0.801861	AAUAAUAUCACAGUAGGUGU	0.095901	4.18122
hsa-miR-548ah-3p	18.1579	2.46605	0.820135	CAAAAACUGCAGUUACUUUUGC	0.0861149	4.18252
hsa-miR-5690	21.3196	0.572069	0.262049	UCAGCUACUACCUCUAUUAGG	0.581618	4.41411
hsa-miR-652-5p	43.2791	1.48742	2.82072e-05	CAACCCUAGGAGAGGGUGCCAUUCA	4.54964	5.4356
hsa-miR-5011-5p	23.5469	0.583352	0.0620995	UAUAUAUACAGCCAUGCACUC	1.20691	4.55746
hsa-miR-5011-3p	26.5555	2.86729	0.0146461	GUGCAUGGCUGUAUAUAUAACA	1.83428	4.73094
hsa-miR-1304-3p	21.8892	9.14812	0.422322	UCUCACUGUAGCCUCGAACCCC	0.374356	4.45215
hsa-miR-5588-3p	18.1044	3.84326	0.818631	AAGUCCCACUAAUGCCAGC	0.0869118	4.17827
hsa-miR-5008-3p	13.9349	1.49745	0.0706023	CCUGUGCUCCCAGGGCCUCGC	1.15118	3.80063
hsa-miR-539-3p	24.4191	2.86858	0.0484895	AUCAUACAAGGACAAUUUCUUU	1.31435	4.60994
hsa-miR-1271-3p	27.917	1.82496	0.00570355	AGUGCCUGCUAUGUGCCAGGCA	2.24385	4.80307
hsa-miR-5683	68.6952	10.6466	1.92759e-05	UACAGAUGCAGAUUCUCUGACUUC	4.71498	6.10214
hsa-miR-8087	19.3832	1.29693	0.444026	GAAGACUUCUUGGAUUACAGGGG	0.352592	4.27674
hsa-miR-6824-3p	17.8636	0.00140699	0.0888038	UCUCUGGUCUUGCCACCCCAG	1.05157	4.15895
hsa-miR-6796-3p	19.109	1.3512	0.349482	GAAGCUCUCCCCUCCCCGCAG	0.456575	4.25618
hsa-miR-6739-3p	20.6637	3.51722	0.932168	AUUGUUCUGUCUUUCUCCCAG	0.0305057	4.36902
hsa-miR-6820-5p	24.342	1.25658	0.0311478	UGCGGCAGAGCUGGGGUCA	1.50657	4.60537
hsa-miR-6888-3p	18.8257	7.30234	0.564653	AUCUGUCUCGAUUGUUUCCAG	0.248218	4.23463
hsa-miR-6730-3p	15.2337	2.09737	0.0118409	CCUGACACCCCAUCUGCCCUCA	1.92662	3.92919
hsa-miR-7109-3p	23.0192	2.84581	0.170305	CAAGCCUCUCCUGCCCUUCCAG	0.768773	4.52477
hsa-miR-6727-5p	25.9816	8.60359	0.132964	CUCGGGGCAGGCGGCUGGGAGCG	0.876267	4.69942
hsa-miR-6773-3p	19.9464	0.353936	0.682789	ACUGUCACUUCUCUGCCCAUAG	0.165714	4.31806
hsa-miR-6767-3p	21.2629	3.47341	0.680173	CCACGUGCUUCUCUUUCCGCAG	0.167381	4.41027
hsa-miR-6858-5p	34.3416	10.6796	0.0107181	GUGAGGAGGGGCUGGCAGGGAC	1.96988	5.10189
hsa-miR-7156-3p	17.0846	5.57272	0.182128	CUGCAGCCACUUGGGGAACUGGU	0.739624	4.09463
hsa-miR-7150	24.3769	1.05786	0.028606	CUGGCAGGGGGAGAGGUA	1.54354	4.60744
hsa-miR-6791-5p	26.3581	2.46132	0.00898443	CCCCUGGGGCUGGGCAGGCGGA	2.04651	4.72018
hsa-miR-6790-3p	18.1605	3.43253	0.224638	CGACCUCGGCGACCCCUCACU	0.648517	4.18273
hsa-miR-7843-3p	28.9722	5.21157	0.00800916	AUGAAGCCUUCUCUGCCUUACG	2.09641	4.8566
hsa-miR-6817-5p	17.8456	1.44607	0.103856	UCUGCCAUAGGAAGCUUGGAGUGG	0.983567	4.1575
hsa-miR-6738-3p	28.3904	3.11439	0.0032231	CUUCUGCCUGCAUUCUACUCCCAG	2.49173	4.82733
hsa-miR-6748-3p	17.3096	4.07584	0.140264	UCCUGUCCCUGUCUCCUACAG	0.853053	4.1135
hsa-miR-6776-5p	46.0342	0.524417	1.21085e-06	UCUGGGUGCAGUGGGGGUU	5.91691	5.52463
hsa-miR-6787-5p	30.5043	5.64567	0.00473583	UGGCGGGGGUAGAGCUGGCUGC	2.3246	4.93094
hsa-miR-7152-3p	25.8745	4.06841	0.0290664	UCUGGUCCUGGACAGGAGGC	1.53661	4.69346
hsa-miR-6785-3p	16.3905	2.9095	0.0444111	ACAUCGCCCCACCUUCCCCAG	1.35251	4.03479
hsa-miR-6831-5p	21.6586	0.927715	0.423406	UAGGUAGAGUGUGAGGAGGAGGUC	0.373243	4.43687
hsa-miR-887-5p	16.4612	1.20427	0.0250443	CUUGGGAGCCCUGUUAGACUC	1.60129	4.04099
hsa-miR-6742-5p	121.12	8.51884	5.96336e-08	AGUGGGGUGGGACCCAGCUGUU	7.22451	6.92029
hsa-miR-6872-3p	17.339	0.839954	0.0549793	CCCAUGCCUCCUGCCGCGGUC	1.2598	4.11594
hsa-miR-7152-5p	20.604	7.87098	0.974938	UUUCCUGUCCUCCAACCAGACC	0.0110231	4.36485
hsa-miR-6870-5p	22.7081	0.943133	0.151932	UGGGGGAGAUGGGGGUUGA	0.818349	4.50514
hsa-miR-6886-5p	25.1731	1.52883	0.0157411	CCCGCAGGUGAGAUGAGGGCU	1.80296	4.65381
hsa-miR-6792-5p	19.6704	1.34633	0.565689	GUAAGCAGGGGCUCUGGGUGA	0.247422	4.29796
hsa-miR-6797-5p	38.6729	13.5366	0.00828886	AGGAGGGAAGGGGCUGAGAACAGGA	2.08151	5.27325
hsa-miR-6790-5p	26.0475	4.38647	0.0300367	GUGAGUGUGGAUUUGGCGGGGUU	1.52235	4.70307
hsa-miR-219a-5p	13.7506	1.99767	0.00362725	UGAUUGUCCAAACGCAAUUCU	2.44042	3.78142
hsa-miR-520h	12.4491	3.34737	0.00333648	ACAAAGUGCUUCCCUUUAGAGU	2.47671	3.63797
hsa-miR-208a-3p	62.4299	3.73492	4.14254e-07	AUAAGACGAGCAAAAAGCUUGU	6.38273	5.96417
hsa-miR-376b-3p	39.2182	3.34307	3.51634e-05	AUCAUAGAGGAAAAUCCAUGUU	4.45391	5.29345
hsa-miR-326	40.3761	4.8788	7.60293e-05	CCUCUGGGCCCUUCCUCCAG	4.11902	5.33543
hsa-miR-124-3p	36.0987	0.204619	2.08538e-05	UAAGGCACGCGGUGAAUGCC	4.68082	5.17388
hsa-miR-506-3p	40.8483	1.53024	6.65831e-06	UAAGGCACCCUUCUGAGUAGA	5.17664	5.3522
hsa-miR-23b-3p	17.6888	2.54349	0.119747	AUCACAUUGCCAGGGAUUACC	0.921734	4.14476
hsa-miR-338-3p	31.2293	2.8969	0.000577298	UCCAGCAUCAGUGAUUUUGUUG	3.2386	4.96483
hsa-miR-99a-5p	14.3525	0.632442	0.00345982	AACCCGUAGAUCCGAUCUUGUG	2.46095	3.84323
hsa-miR-146a-5p	20.7441	4.96551	0.914452	UGAGAACUGAAUUCCAUGGGUU	0.0388389	4.37463
hsa-miR-524-3p	21.8732	4.38749	0.511982	GAAGGCGCUUCCCUUUGGAGU	0.290746	4.45109
hsa-miR-154-3p	20.0896	1.08415	0.767464	AAUCAUACACGGUUGACCUAUU	0.114942	4.32837
hsa-miR-330-3p	19.8008	5.69947	0.769245	GCAAAGCACACGGCCUGCAGAGA	0.113935	4.30749
hsa-miR-24-3p	55.1926	7.27496	1.53138e-05	UGGCUCAGUUCAGCAGGAACAG	4.81492	5.7864
hsa-miR-34b-5p	36.7558	0.959255	1.92933e-05	UAGGCAGUGUCAUUAGCUGAUUG	4.71459	5.1999
hsa-miR-27b-3p	22.1063	1.18779	0.285146	UUCACAGUGGCUAAGUUCUGC	0.544933	4.46639
hsa-miR-524-5p	20.3661	3.91091	0.941119	CUACAAAGGGAAGCACUUUCUC	0.0263554	4.3481
hsa-miR-30d-5p	16.3831	0.462939	0.0199959	UGUAAACAUCCCCGACUGGAAG	1.69906	4.03413
hsa-miR-516a-3p	13.812	0.479999	0.00222343	UGCUUCCUUUCAGAGGGU	2.65298	3.78785
hsa-miR-433-3p	13.0088	0.136302	0.00120438	AUCAUGAUGGGCUCCUCGGUGU	2.91924	3.70142
hsa-miR-130b-3p	17.3312	1.87552	0.0703327	CAGUGCAAUGAUGAAAGGGCAU	1.15284	4.1153
hsa-let-7d-3p	23.8494	2.75674	0.0810143	CUAUACGACCUGCUGCCUUUCU	1.09144	4.57588
hsa-miR-10a-5p	15.7135	1.10214	0.0122108	UACCCUGUAGAUCCGAAUUUGUG	1.91326	3.97393
hsa-miR-433-5p	33.3566	6.49891	0.00226082	UACGGUGAGCCUGUCAUUAUUC	2.64573	5.0599
hsa-miR-485-3p	20.3716	0.821507	0.921712	GUCAUACACGGCUCUCCUCUCU	0.0354045	4.34849
hsa-miR-182-3p	215.074	41.7277	8.53826e-06	UGGUUCUAGACUUGCCAACUA	5.06863	7.74869
hsa-miR-369-3p	22.1356	2.88453	0.353749	AAUAAUACAUGGUUGAUCUUU	0.451305	4.4683
hsa-miR-195-5p	30.0386	1.89453	0.000591074	UAGCAGCACAGAAAUAUUGGC	3.22836	4.90875
hsa-miR-517c-3p	34.5468	10.5785	0.00968671	AUCGUGCAUCCUUUUAGAGUGU	2.01382	5.11048
hsa-miR-367-3p	22.9077	5.07898	0.304315	AAUUGCACUUUAGCAAUGGUGA	0.516677	4.51776
hsa-miR-485-5p	50.289	3.25865	2.19428e-06	AGAGGCUGGCCGUGAUGAAUUC	5.65871	5.65217
hsa-miR-432-3p	11.1877	1.44471	0.000533307	CUGGAUGGCUCCUCCAUGUCU	3.27302	3.48385
hsa-miR-141-3p	23.2729	0.749731	0.0823611	UAACACUGUCUGGUAAAGAUGG	1.08428	4.54058
hsa-miR-136-5p	15.3998	3.47994	0.0263681	ACUCCAUUUGUUUUGAUGAUGGA	1.57892	3.94484
hsa-miR-362-5p	33.1241	13.9038	0.0395608	AAUCCUUGGAACCUAGGUGUGAGU	1.40274	5.04981
hsa-miR-215-5p	29.861	11.926	0.0667476	AUGACCUAUGAAUUGACAGAC	1.17556	4.90019
hsa-miR-380-3p	19.9883	0.0900474	0.703925	UAUGUAAUAUGGUCCACAUCUU	0.152473	4.32108
hsa-miR-331-3p	29.3014	2.14339	0.00103852	GCCCCUGGGCCUAUCCUAGAA	2.98358	4.8729
hsa-miR-518c-5p	25.9573	0.264417	0.00587059	UCUCUGGAGGGAAGCACUUUCUG	2.23132	4.69807
hsa-miR-143-3p	17.6969	0.223145	0.0747665	UGAGAUGAAGCACUGUAGCUC	1.12629	4.14542
hsa-miR-199a-5p	17.4626	3.83933	0.146516	CCCAGUGUUCAGACUACCUGUUC	0.834113	4.1262
hsa-let-7f-5p	27.5504	3.66242	0.00759458	UGAGGUAGUAGAUUGUAUAGUU	2.1195	4.784
hsa-miR-15b-5p	19.8775	1.85684	0.677411	UAGCAGCACAUCAUGGUUUACA	0.169148	4.31307
hsa-miR-520f-3p	14.6099	1.2089	0.00496481	AAGUGCUUCCUUUUAGAGGGUU	2.3041	3.86887
hsa-miR-92a-3p	20.4961	4.03433	0.99512	UAUUGCACUUGUCCCGGCCUGU	0.00212441	4.35728
hsa-miR-382-5p	30.0925	3.2402	0.00130453	GAAGUUGUUCGUGGUGGAUUCG	2.88455	4.91133
hsa-miR-302d-3p	11.94	0.623473	0.000635603	UAAGUGCUUCCAUGUUUGAGUGU	3.19681	3.57773
hsa-miR-302a-3p	12.2263	1.13605	0.000882984	UAAGUGCUUCCAUGUUUUGGUGA	3.05405	3.61191
hsa-miR-27a-3p	25.4295	1.99533	0.0151687	UUCACAGUGGCUAAGUUCCGC	1.81905	4.66843
hsa-miR-432-5p	58.6891	37.8094	0.0235965	UCUUGGAGUAGGUCAUUGGGUGG	1.62715	5.87502
hsa-miR-512-5p	91.5425	16.9227	1.78554e-05	CACUCAGCCUUGAGGGCACUUUC	4.74823	6.51637
hsa-miR-93-5p	24.0167	1.23622	0.0425253	CAAAGUGCUGUUCGUGCAGGUAG	1.37135	4.58597
hsa-miR-369-5p	19.0783	2.32523	0.382168	AGAUCGACCGUGUUAUAUUCGC	0.417746	4.25386
hsa-miR-519e-5p	24.9934	3.36052	0.926076	UUCUCCAAAAGGGAGCACUUUC	0.0333534	4.64347
hsa-miR-20b-5p	23.9454	4.87327	0.761709	CAAAGUGCUCAUAGUGCAGGUAG	0.118211	4.58168
hsa-miR-521	20.2706	2.72608	0.29373	AACGCACUUCCCUUUAGAGUGU	0.532052	4.34132
hsa-miR-301a-3p	16.9597	0.740498	0.102497	CAGUGCAAUAGUAUUGUCAAAGC	0.989288	4.08403
hsa-miR-142-5p	28.9862	0.8434	0.450294	CAUAAAGUAGAAAGCACUACU	0.346504	4.85729
hsa-miR-30b-5p	15.3431	0.471519	0.0615281	UGUAAACAUCCUACACUCAGCU	1.21093	3.93952
hsa-miR-518b	37.699	8.40658	0.0567441	CAAAGCGCUCCCCUUUAGAGGU	1.24608	5.23645
hsa-miR-200a-3p	20.2541	3.06059	0.294661	UAACACUGUCUGGUAACGAUGU	0.530677	4.34014
hsa-miR-122-5p	29.038	2.35522	0.449949	UGGAGUGUGACAAUGGUGUUUG	0.346836	4.85987
hsa-miR-205-5p	32.3145	3.63848	0.181773	UCCUUCAUUCCACCGGAGUCUG	0.74047	5.01411
hsa-miR-99b-5p	21.2541	0.483069	0.378646	CACCCGUAGAACCGACCUUGCG	0.421767	4.40967
hsa-miR-373-3p	14.1185	0.762032	0.0422886	GAAGUGCUUCGAUUUUGGGGUGU	1.37378	3.81952
hsa-miR-34a-5p	19.655	2.04505	0.241503	UGGCAGUGUCUUAGCUGGUUGU	0.617078	4.29682
hsa-miR-376a-3p	35.7919	6.63275	0.0797725	AUCAUAGAGGAAAAUCCACGU	1.09815	5.16156
hsa-miR-508-3p	31.9384	1.76539	0.192531	UGAUUGUAGCCUUUUGGAGUAGA	0.715499	4.99722
hsa-miR-34c-5p	23.5022	2.11195	0.679651	AGGCAGUGUAGUUAGCUGAUUGC	0.167714	4.55472
hsa-let-7b-5p	32.6803	0.945916	0.150956	UGAGGUAGUAGGUUGUGUGGUU	0.821151	5.03035
hsa-miR-144-3p	16.1605	2.31455	0.082905	UACAGUAUAGAUGAUGUACU	1.08142	4.0144
hsa-miR-30c-5p	16.1269	1.54365	0.0800784	UGUAAACAUCCUACACUCUCAGC	1.09648	4.0114
hsa-miR-30a-5p	14.3802	1.10089	0.0461011	UGUAAACAUCCUCGACUGGAAG	1.33629	3.84601
hsa-miR-10b-5p	21.9008	0.249279	0.452274	UACCCUGUAGAACCGAAUUUGUG	0.344599	4.45291
hsa-miR-190a-5p	15.2487	0.304593	0.0596747	UGAUAUGUUUGAUAUAUUAGGU	1.22421	3.93062
hsa-miR-520b	18.8099	0.646828	0.182909	AAAGUGCUUCCUUUUAGAGGG	0.737766	4.23342
hsa-miR-204-5p	14.9333	2.20274	0.0565189	UUCCCUUUGUCAUCCUAUGCCU	1.24781	3.90047
hsa-miR-410-3p	29.5716	9.35429	0.47142	AAUAUAACACAGAUGGCCUGU	0.326592	4.88614
hsa-miR-498	37.8151	10.3571	0.068558	UUUCAAGCCAGGGGGCGUUUUUC	1.16394	5.24089
hsa-miR-193a-3p	78.2575	2.24187	2.18036e-05	AACUGGCCUACAAAGUCCCAGU	4.66147	6.29016
hsa-miR-135a-5p	40.0969	5.2044	0.0209917	UAUGGCUUUUUAUUCCUAUGUGA	1.67795	5.32542
hsa-miR-449a	20.8004	5.94627	0.373683	UGGCAGUGUAUUGUUAGCUGGU	0.427496	4.37854
hsa-miR-365a-3p	19.4654	0.22732	0.223342	UAAUGCCCCUAAAAAUCCUUAU	0.651029	4.28284
hsa-miR-181a-2-3p	19.242	0.347778	0.208649	ACCACUGACCGUUGACUGUACC	0.680583	4.26619
hsa-miR-455-3p	26.7123	5.85198	0.798899	GCAGUCCAUGGGCAUAUACAC	0.0975082	4.73943
hsa-miR-1323	25.8303	0.510455	0.930778	UCAAAACUGAGGGGCAUUUUCU	0.0311538	4.69099
hsa-miR-219a-2-3p	29.8777	3.78042	0.368281	AGAAUUGUGGCUGGACAUCUGU	0.433821	4.901
hsa-miR-124-5p	57.4691	35.528	0.0443008	CGUGUUCACAGCGGACCUUGAU	1.35359	5.84471
hsa-miR-708-5p	82.4622	15.3643	0.000149818	AAGGAGCUUACAAUCUAGCUGGG	3.82443	6.36566
hsa-miR-589-5p	19.6514	6.64523	0.284558	UGAGAACCACGUCUGCUCUGAG	0.545829	4.29656
hsa-miR-423-5p	45.3935	22.4083	0.0608082	UGAGGGGCAGAGAGCGAGACUUU	1.21604	5.50441
hsa-miR-488-3p	33.3282	9.55291	0.19585	UUGAAAGGCUAUUUCUUGGUC	0.708077	5.05867
hsa-let-7a-2-3p	23.5519	6.33269	0.712998	CUGUACAGCCUCCUAGCUUUCC	0.146912	4.55777
hsa-miR-361-3p	25.8651	0.878744	0.924864	UCCCCCAGGUGUGAUUCUGAUUU	0.0339222	4.69293
hsa-miR-331-5p	30.8242	1.16182	0.267331	CUAGGUAUGGUCCCAGGGAUCC	0.572951	4.94599
hsa-miR-330-5p	38.2916	15.4054	0.105753	UCUCUGGGCCUGUGUCUUAGGC	0.975706	5.25896
hsa-miR-450a-5p	12.2588	1.13872	0.024406	UUUUGCGAUGUGUUCCUAAUAU	1.6125	3.61574
hsa-miR-654-3p	33.5603	5.08999	0.135124	UAUGUCUGCUGACCAUCACCUU	0.869267	5.06868
hsa-miR-660-5p	20.4142	5.26194	0.329634	UACCCAUUGCAUAUCGGAGUUG	0.481969	4.3515
hsa-miR-487b-3p	16.7935	2.18385	0.100471	AAUCGUACAGGGUCAUCCACUU	0.997957	4.06984
hsa-miR-382-3p	21.2228	5.38191	0.409234	AAUCAUUCACGGACAACACUU	0.388029	4.40755
hsa-miR-29c-5p	28.361	4.2474	0.549152	UGACCGAUUUCUCCUGGUGUUC	0.260307	4.82583
hsa-miR-539-5p	20.6846	1.02226	0.322722	GGAGAAAUUAUCCUUGGUGUGU	0.491171	4.37048
hsa-miR-374b-5p	26.9148	6.54211	0.772631	AUAUAAUACAACCUGCUAAGUG	0.112028	4.75033
hsa-miR-542-3p	52.5152	6.47542	0.00146936	UGUGACAGAUUGAUAACUGAAA	2.83287	5.71466
hsa-miR-499a-5p	39.9333	8.83203	0.0336471	UUAAGACUUGCAGUGAUGUUU	1.47305	5.31952
hsa-miR-363-5p	51.837	29.5406	0.0498676	CGGGUGGAUCACGAUGCAAUUU	1.30218	5.69591
hsa-miR-378a-3p	18.6739	1.4746	0.177203	ACUGGACUUGGAGUCAGAAGGC	0.751529	4.22295
hsa-miR-649	21.5261	6.98016	0.461952	AAACCUGUGUUGUUCAAGAGUC	0.335403	4.42802
hsa-miR-597-5p	24.4412	1.75359	0.830514	UGUGUCACUCGAUGACCACUGU	0.0806533	4.61124
hsa-miR-648	43.7721	0.454349	0.00586574	AAGUGUGCAGGGCACUGGU	2.23168	5.45194
hsa-miR-603	20.1652	1.84332	0.279995	CACACACUGCAAUUACUUUUGC	0.55285	4.33379
hsa-miR-222-3p	27.8923	11.7677	0.690686	AGCUACAUCUGGCUACUGGGU	0.16072	4.8018
hsa-miR-623	17.5017	1.17045	0.122296	AUCCCUUGCAGGGGCUGUUGGGU	0.912589	4.12942
hsa-miR-646	30.1855	1.83395	0.32509	AAGCAGCUGCCUCUGAGGC	0.487996	4.91578
hsa-miR-632	51.2693	5.68579	0.00166408	GUGUCUGCUUCCUGUGGGA	2.77882	5.68002
hsa-miR-619-3p	23.072	0.448652	0.610676	GACCUGGACAUGUUUGUGCCCAGU	0.214189	4.52807
hsa-miR-605-5p	27.4701	0.562215	0.659372	UAAAUCCCAUGGUGCCUUCUCCU	0.18087	4.77979
hsa-miR-590-5p	36.5163	11.2144	0.10305	GAGCUUAUUCAUAAAAGUGCAG	0.986953	5.19047
hsa-miR-577	27.284	4.14668	0.701543	UAGAUAAAAUAUUGGUACCUG	0.153945	4.76998
hsa-miR-562	27.2342	3.20204	0.703995	AAAGUAGCUGUACCAUUUGC	0.152431	4.76735
hsa-miR-589-3p	15.4578	2.25703	0.0665582	UCAGAACAAAUGCCGGUUCCCAGA	1.1768	3.95027
hsa-miR-551a	20.0826	1.76583	0.272919	GCGACCCACUCUUGGUUUCCA	0.563966	4.32788
hsa-miR-602	22.178	5.26201	0.517224	GACACGGGCGACAGCUGCGGCCC	0.286321	4.47105
hsa-miR-151a-3p	23.8719	3.96492	0.745399	CUAGACUGAAGCUCCUUGAGG	0.127611	4.57724
hsa-miR-411-5p	107.576	75.3651	0.0181149	UAGUAGACCGUAUAGCGUACG	1.74196	6.74922
hsa-miR-101-3p	40.7285	29.2293	0.20233	UACAGUACUGUGAUAACUGAA	0.693941	5.34797
hsa-miR-598-3p	30.466	5.72214	0.333732	UACGUCAUCGUUGUCAUCGUCA	0.476602	4.92913
hsa-miR-563	16.7321	3.82584	0.105918	AGGUUGACAUACGUUUCCC	0.975031	4.06455
hsa-miR-607	20.9164	0.265657	0.34376	GUUCAAAUCCAGAUCUAUAAC	0.463745	4.38656
hsa-miR-557	35.0191	1.30787	0.0729138	GUUUGCACGGGUGGGCCUUGUCU	1.13719	5.13007
hsa-miR-554	28.4972	3.84966	0.527977	GCUAGUCCUGACUCAGCCAGU	0.277385	4.83275
hsa-miR-586	28.2054	0.854235	0.55196	UAUGCAUUGUAUUUUUAGGUCC	0.258093	4.8179
hsa-miR-654-5p	55.3346	0.948234	0.000499875	UGGUGGGCCGCAGAACAUGUGC	3.30114	5.79011
hsa-miR-661	71.6664	41.3574	0.0187079	UGCCUGGGUCUCUGGCCUGCGCGU	1.72797	6.16322
hsa-miR-552-3p	57.4966	15.6584	0.00332653	AACAGGUGACUGGUUAGACAA	2.47801	5.8454
hsa-miR-588	32.7181	12.3519	0.271758	UUGGCCACAAUGGGUUAGAAC	0.565817	5.03202
hsa-miR-564	59.3858	9.48691	0.000763107	AGGCACGGUGUCAGCAGGC	3.11741	5.89205
hsa-miR-618	106.453	9.4823	5.59581e-06	AAACUCUACUUGUCCUUCUGAGU	5.25214	6.73407
hsa-miR-614	27.3014	2.68063	0.691214	GAACGCCUGUUCUUGCCAGGUGG	0.160387	4.77091
hsa-miR-548a-3p	25.725	6.38171	0.954095	CAAAACUGGCAAUUACUUUUGC	0.0204085	4.6851
hsa-miR-335-3p	18.187	0.150286	0.0610098	UUUUUCAUUAUUGCUCCUGACC	1.2146	4.18484
hsa-miR-15a-3p	35.1904	3.576	0.450879	CAGGCCAUAUUGUGCUGCCUCA	0.34594	5.13711
hsa-miR-744-5p	54.1249	1.36276	0.00513739	UGCGGGGCUAGGGCUAACAGCA	2.28926	5.75822
hsa-miR-409-5p	18.2893	4.94802	0.0716512	AGGUUACCCGAGCAACUUUGCAU	1.14478	4.19293
hsa-miR-629-5p	65.2415	1.08917	0.000722744	UGGGUUUACGUUGGGAGAACU	3.14102	6.02772
hsa-let-7f-1-3p	13.4005	1.40529	0.0193291	CUAUACAAUCUAUUGCCUUCCC	1.71379	3.74422
hsa-miR-190b	38.6208	17.2535	0.355709	UGAUAUGUUUGAUAUUGGGUU	0.448905	5.27131
hsa-miR-145-3p	39.5799	3.47026	0.161429	GGAUUCCUGGAAAUACUGUUCU	0.792019	5.3067
hsa-miR-543	21.7276	5.56413	0.169354	AAACAUUCGCGGUGCACUUCUU	0.771205	4.44146
hsa-miR-19b-1-5p	24.4891	10.3951	0.372535	AGUUUUGCAGGUUUGCAUCCAGC	0.428833	4.61407
hsa-miR-135b-5p	43.402	8.88068	0.0861079	UAUGGCUUUUCAUUCCUAUGUGA	1.06496	5.43969
hsa-miR-744-3p	39.9193	9.97052	0.198254	CUGUUGCCACUAACCUCAACCU	0.702778	5.31902
hsa-miR-300	15.6806	3.07281	0.0349043	UAUACAAGGGCAGACUCUCUCU	1.45712	3.97091
hsa-miR-141-5p	25.3358	0.809363	0.362445	CAUCUUCCAGUACAGUGUUGGA	0.440758	4.6631
hsa-miR-218-1-3p	22.5584	5.66419	0.206933	AUGGUUCCGUCAAGCACCAUGG	0.684169	4.49559
hsa-miR-146a-3p	45.7222	23.0267	0.161438	CCUCUGAAAUUCAGUUCUUCAG	0.791994	5.51482
hsa-miR-342-5p	16.7755	3.99023	0.0473268	AGGGGUGCUAUCUGUGAUUGA	1.32489	4.06828
hsa-miR-935	51.6959	4.27846	0.00968979	CCAGUUACCGCUUCCGCUACCGC	2.01369	5.69198
hsa-miR-509-5p	30.7585	3.16288	0.992163	UACUGCAGACAGUGGCAAUCA	0.00341713	4.94291
hsa-miR-576-3p	73.1112	1.87201	0.000243022	AAGAUGUGGAAAAAUUGGAAUC	3.61435	6.19202
hsa-miR-920	43.9918	19.6433	0.169457	GGGGAGCUGUGGAAGCAGUA	0.770941	5.45916
hsa-miR-9-3p	70.5098	16.5438	0.00213652	AUAAAGCUAGAUAACCGAAAGU	2.67029	6.13975
hsa-miR-924	52.6648	10.4892	0.0145491	AGAGUCUUGUGAUGUCUUGC	1.83716	5.71877
hsa-miR-340-3p	37.9886	8.74363	0.282298	UCCGUCUCAGUUACUUUAUAGC	0.549292	5.24749
hsa-miR-574-5p	25.1339	6.5709	0.378943	UGAGUGUGUGUGUGUGAGUGUGU	0.421426	4.65156
hsa-miR-34a-3p	39.4397	14.0343	0.26892	CAAUCAGCAAGUAUACUGCCCU	0.570376	5.30158
hsa-miR-106a-3p	37.8594	1.57968	0.23811	CUGCAAUGUAAGCACUUCUUAC	0.623223	5.24258
hsa-miR-27a-5p	89.09	13.5668	0.000170871	AGGGCUUAGCUGCUUGUGAGCA	3.76733	6.47719
hsa-miR-519e-3p	27.4225	4.45802	0.581972	AAGUGCCUCCUUUUAGAGUGUU	0.235098	4.77729
hsa-miR-411-3p	25.6176	7.9198	0.43257	UAUGUAACACGGUCCACUAACC	0.363943	4.67906
hsa-miR-450b-5p	39.1389	0.516847	0.171974	UUUUGCAAUAUGUUCCUGAAUA	0.764537	5.29053
hsa-miR-122-3p	24.573	1.76325	0.305365	AACGCCAUUAUCACACUAAAUA	0.51518	4.619
hsa-miR-491-3p	48.5649	7.86841	0.0253309	CUUAUGCAAGAUUCCCUUCUAC	1.59635	5.60184
hsa-miR-514a-3p	21.5099	2.44082	0.145638	AUUGACACUUCUGUGAGUAGA	0.836724	4.42693
hsa-miR-541-3p	46.9208	1.34447	0.0248851	UGGUGGGCACAGAAUCUGGACU	1.60406	5.55216
hsa-miR-922	31.7601	0.752374	0.852277	GCAGCAGAGAAUAGGACUACGUC	0.0694194	4.98915
hsa-miR-302d-5p	28.4926	13.5538	0.765266	ACUUUAACAUGGAGGCACUUGC	0.116187	4.83252
hsa-miR-423-3p	51.7773	11.0855	0.0184736	AGCUCGGUCUGAGGCCCCUCAGU	1.73345	5.69425
hsa-miR-548e-3p	19.6898	3.71757	0.0957827	AAAAACUGAGACUACUUUUGCA	1.01871	4.29937
hsa-miR-548f-3p	33.4809	15.9697	0.727501	AAAAACUGUAAUUACUUUU	0.138166	5.06526
hsa-miR-548g-3p	35.421	14.6244	0.542079	AAAACUGUAAUUACUUUUGUAC	0.265937	5.14653
hsa-miR-320d	45.5416	0.541717	0.0343126	AAAAGCUGGGUUGAGAGGA	1.46455	5.50911
hsa-miR-320b	43.5849	4.86894	0.0636688	AAAAGCUGGGUUGAGAGGGCAA	1.19607	5.44576
hsa-miR-320c	38.1536	0.515941	0.219875	AAAAGCUGGGUUGAGAGGGU	0.657824	5.25375
hsa-miR-548h-5p	29.9795	0.00944445	0.89868	AAAAGUAAUCGCGGUUUUUGUC	0.0463947	4.9059
hsa-miR-548i	24.7764	7.47863	0.3602	AAAAGUAAUUGCGGAUUUUGCC	0.443457	4.63089
hsa-miR-548j-5p	18.6403	0.853806	0.0686864	AAAAGUAAUUGCGGUCUUUGGU	1.16313	4.22035
hsa-miR-548k	21.7663	3.70323	0.160212	AAAAGUACUUGCGGAUUUUGCU	0.795305	4.44402
hsa-miR-548l	28.7436	2.35789	0.733768	AAAAGUAUUUGCGGGUUUUGUC	0.134441	4.84517
hsa-miR-1243	135.178	14.6539	7.3397e-06	AACUGGAUCAAUUAUAGGAGUG	5.13432	7.07872
hsa-miR-1179	46.3097	15.3263	0.0814	AAGCAUUCUUUCAUUGGUUGG	1.08938	5.53324
hsa-miR-1244	64.9555	0.878857	0.000752266	AAGUAGUUGGUUUGUAUGAGAUGGUU	3.12363	6.02138
hsa-miR-1245a	13.6866	1.40181	0.0206576	AAGUGAUCUAAAGGCCUACAU	1.68492	3.77469
hsa-miR-1246	24.5925	4.04581	0.317403	AAUGGAUUUUUGGAGCAGG	0.498389	4.62014
hsa-miR-1247-5p	24.6906	8.44692	0.364215	ACCCGUCCCGUUCGUCCCCGGA	0.438642	4.62589
hsa-miR-1248	47.8217	6.32256	0.0261077	ACCUUCUUGUAUAAGCACUGUGCUAAA	1.58323	5.57959
hsa-miR-212-5p	60.0113	11.5082	0.00454867	ACCUUGGCUCUAGACUGCUUACU	2.34212	5.90716
hsa-miR-1249-3p	21.8796	10.4661	0.221099	ACGCCCUUCCCCCCCUUCUUCA	0.655414	4.45151
hsa-miR-1250-5p	44.4397	7.76607	0.0627244	ACGGUGCUGGAUGUGGCCUUU	1.20256	5.47378
hsa-miR-1306-3p	26.8847	11.5574	0.587626	ACGUUGGCUCUGGUGGUG	0.230899	4.74871
hsa-miR-1307-3p	26.5418	1.98323	0.476412	ACUCGGCGUGGCGUCGGUCGUG	0.322017	4.73019
hsa-miR-1251-5p	35.9937	6.32214	0.399206	ACUCUAGCUGCCAAAGGCGCU	0.398803	5.16967
hsa-miR-664a-5p	79.4632	2.29138	0.000113611	ACUGGCUAGGGAAAAUGAUUGGAU	3.94458	6.31222
hsa-miR-1252-5p	25.9296	0.69758	0.414371	AGAAGGAAAUUGAAUUCAUUUA	0.382611	4.69653
hsa-miR-1253	20.014	0.720114	0.0972453	AGAGAAGAAGAUCAGCCUGCA	1.01213	4.32294
hsa-miR-1185-5p	44.871	1.26241	0.040791	AGAGGAUACCCUUUGUAUGUU	1.38944	5.48771
hsa-miR-1254	37.0341	5.07829	0.308795	AGCCUGGAAGCUGGAGCCUGCAGU	0.510329	5.21078
hsa-miR-1255a	28.2406	6.149	0.686711	AGGAUGAGCAAAGAAAGUAGAUU	0.163226	4.8197
hsa-miR-1256	85.0638	7.28402	9.72331e-05	AGGCAUUGACUUCUCACUAGCU	4.01219	6.41047
hsa-miR-1257	64.4689	1.74765	0.000829961	AGUGAAUGAUGGGUUCUGACC	3.08094	6.01053
hsa-miR-1258	49.2417	8.86711	0.0241547	AGUUAGGAUUAGGUCGUGGAA	1.617	5.62181
hsa-miR-1260a	27.2427	13.8354	0.644806	AUCCCACCUCUGCCACCA	0.190571	4.7678
hsa-miR-1261	47.2366	2.2446	0.0236392	AUGGAUAAGGCUUUGGCUU	1.62637	5.56183
hsa-miR-1262	248.234	67.724	8.39334e-05	AUGGGUGAAUUUGUAGAAGGAU	4.07607	7.95556
hsa-miR-1263	19.112	2.39903	0.0795447	AUGGUACCCUGGCAUACUGAGU	1.09939	4.25641
hsa-miR-548n	25.571	0.112488	0.381886	CAAAAGUAAUUGUGGAUUUUGU	0.418066	4.67643
hsa-miR-548m	53.801	1.46202	0.00549724	CAAAGGUAUUUGUGGUUUUUG	2.25986	5.74956
hsa-miR-1264	15.5114	4.8649	0.0366967	CAAGUCUUAUUUGAGCACCUGUU	1.43537	3.95526
hsa-miR-6866-3p	29.3745	0.965347	0.815638	GAUCCCUUUAUCUGUCCUCUAG	0.0885025	4.87649
hsa-miR-6760-5p	31.1713	5.0085	0.936902	CAGGGAGAAGGUGGAAGUGCAGA	0.0283058	4.96215
hsa-miR-7107-5p	38.4766	8.12065	0.247858	UCGGCCUGGGGAGGAGGAAGGG	0.605797	5.26591
hsa-miR-6862-5p	108.236	11.3931	2.36395e-05	CGGGCAUGCUGGGAGAGACUUU	4.62636	6.75804
hsa-miR-7706	16.5844	2.71926	0.0428773	UGAAGCGCCUGUGCUCUGCCGAGA	1.36777	4.05176
hsa-miR-6770-5p	24.7852	0.560968	0.31865	UGAGAAGGCACAGCUUGCACGUGA	0.496686	4.63141
hsa-miR-6800-3p	31.7991	13.3446	0.881012	CACCUCUCCUGGCAUCGCCCC	0.0550183	4.99091
hsa-miR-6771-5p	53.7892	2.33306	0.00566996	CUCGGGAGGGCAUGGGCCAGGC	2.24642	5.74925
hsa-miR-6877-5p	79.2393	10.1185	0.000273164	AGGGCCGAAGGGUGGAAGCUGC	3.56358	6.30814
hsa-miR-6846-3p	47.2954	11.8109	0.0483558	UGACCCCUUCUGUCUCCCUAG	1.31555	5.56363
hsa-miR-642a-5p	31.6078	8.678	0.0397278	GUCCCUCUCCAAAUGUGUCUUG	1.4009	4.98221
hsa-miR-133a-5p	28.8003	2.63926	0.00693555	AGCUGGUAAAAUGGAACCAAAU	2.15892	4.84801
hsa-miR-491-5p	81.9531	1.60539	4.29403e-05	AGUGGGGAACCCUUCCAUGAGG	4.36713	6.35673
hsa-miR-145-5p	53.0319	1.41955	0.0417159	GUCCAGUUUUCCCAGGAAUCCCU	1.3797	5.72879
hsa-miR-601	30.6815	2.20219	0.0121465	UGGUCUAGGAUUGUUGGAGGAG	1.91555	4.9393
hsa-miR-548d-3p	27.6804	2.97377	0.00513133	CAAAAACCACAGUUUCUUUUGC	2.28977	4.79079
hsa-miR-566	36.06	0.613871	0.0785457	GGGCGCCUGUGAUCCCAAC	1.10488	5.17233
hsa-miR-610	55.3986	6.19227	0.0300198	UGAGCUAAAUGUGUGCUGGGA	1.52259	5.79178
hsa-miR-604	69.8378	1.90812	0.00037174	AGGCUGCGGAAUUCAGGAC	3.42976	6.12594
hsa-miR-559	27.2531	0.778946	0.00384847	UAAAGUAAAUAUGCACCAAAA	2.41471	4.76835
hsa-miR-593-5p	49.0215	3.76859	0.210025	AGGCACCAGCCAGGCAUUGCUCAGC	0.67773	5.61534
hsa-miR-575	41.4866	2.0309	0.570502	GAGCCAGUUGGACAGGAGC	0.243743	5.37457
hsa-miR-656-3p	26.3235	2.7243	0.00338214	AAUAUUAUACAGUCAACCUCU	2.47081	4.71828
hsa-miR-600	103.249	7.4841	9.72674e-06	ACUUACAGACAAGAGCCUUGCUC	5.01203	6.68999
hsa-miR-635	46.7462	3.47572	0.447608	ACUUGGGCACUGAAACAAUGUCC	0.349102	5.54678
hsa-miR-449b-5p	23.2971	0.251282	0.00129257	AGGCAGUGUAUUGUUAGCUGGC	2.88854	4.54208
hsa-miR-571	85.6662	2.13581	2.64422e-05	UGAGUUGGCCAUCUGAGUGAG	4.5777	6.42065
hsa-miR-495-3p	31.4707	5.93202	0.024723	AAACAAACAUGGUGCACUUCUU	1.6069	4.97594
hsa-miR-631	34.1135	2.32471	0.0404995	AGACCUGGCCCAGACCUCAGC	1.39255	5.09227
hsa-miR-613	75.418	21.2957	0.00720645	AGGAAUGUUCCUUCUUUGCC	2.14228	6.23684
hsa-miR-591	51.812	10.335	0.153411	AGACCAUGGGUUCUCAUUGU	0.814143	5.69521
hsa-miR-620	145.583	13.6103	2.15278e-06	AUGGAGAUAGAUAUAGAAAU	5.667	7.1857
hsa-miR-151a-5p	57.1347	4.55444	0.013635	UCGAGGAGCUCACAGUCUAGU	1.86534	5.83629
hsa-miR-634	20.5195	2.92928	0.000797042	AACCAGCACCCCAACUUUGGAC	3.09852	4.35893
hsa-miR-561-3p	25.2031	4.83268	0.00335068	CAAAGUUUAAGAUCCUUGAAGU	2.47487	4.65553
hsa-miR-606	24.9496	0.463091	0.0019976	AAACUACUGAAAAUCAAAGAU	2.69949	4.64095
hsa-miR-637	64.6787	17.0317	0.0204394	ACUGGGGGCUUUCGGGCUCUGCGU	1.68953	6.01522
hsa-miR-573	28.6161	2.97759	0.00678983	CUGAAGUGAUGUGUAACUGAUCAG	2.16814	4.83875
hsa-miR-626	35.645	7.50599	0.116133	AGCUGUCUGAAAAUGUCUU	0.935044	5.15563
hsa-miR-658	28.1252	8.89162	0.0156153	GGCGGAGGGAAGUAGGUCCGUUGGU	1.80645	4.81379
hsa-miR-595	28.5364	3.19463	0.00679138	GAAGUGUGCCGUGGUGUGUCU	2.16804	4.83473
hsa-miR-630	82.7364	17.7327	0.00132321	AGUAUUCUGUACCAGGGAAGGU	2.87837	6.37045
hsa-miR-532-5p	45.0152	1.48922	0.725338	CAUGCCUUGAGUGUAGGACCGU	0.13946	5.49234
hsa-miR-585-3p	55.9822	6.01015	0.0242934	UGGGCGUAUCUGUAUGCUA	1.61451	5.8069
hsa-miR-553	24.8019	2.45587	0.00217084	AAAACGGUGAGAUUUUGUUUU	2.66337	4.63238
hsa-miR-647	22.4193	5.99863	0.00207239	GUGGCUGCACUCACUUCCUUC	2.68353	4.48667
hsa-miR-643	24.7151	0.678571	0.00188587	ACUUGUAUGCUAGCUCAGGUAG	2.72449	4.62732
hsa-miR-425-5p	22.02	4.53268	0.00143588	AAUGACACGAUCACUCCCGUUGA	2.84288	4.46074
hsa-miR-663a	31.703	0.153378	0.0157382	AGGCGGGGCGCCGCGGGACCGC	1.80304	4.98655
hsa-miR-659-3p	54.9958	6.61818	0.036332	CUUGGUUCAGGGAGGGUCCCCA	1.43971	5.78125
hsa-miR-550a-3p	25.7533	4.36582	0.00359677	UGUCUUACUCCCUCAGGCACAU	2.44409	4.68668
hsa-miR-617	28.051	3.4045	0.0060223	AGACUUCCCAUUUGAAGGUGGC	2.22024	4.80998
hsa-miR-582-5p	118.518	5.71901	1.66016e-06	UUACAGUUGUUCAACCAGUUACU	5.77985	6.88896
hsa-miR-638	47.7013	0.656121	0.306571	AGGGAUCGCGGGCGGGUGGCGGCCU	0.513469	5.57596
hsa-miR-641	16.9921	0.960049	0.000312906	AAAGACAUAGGAUAGAGUCACCUC	3.50459	4.08679
hsa-miR-650	74.0677	7.79195	0.000474371	AGGAGGCAGCGCUCUCAGGAC	3.32388	6.21077
hsa-miR-587	27.7543	3.10276	0.00532152	UUUCCAUAGGUGAUGAGUCAC	2.27396	4.79464
hsa-miR-596	58.0213	7.02394	0.0155248	AAGCCUGCCCGGCUCCUCGGG	1.80897	5.85851
hsa-miR-621	23.7892	3.79336	0.00197119	GGCUAGCAACAGCGCUUACCU	2.70527	4.57224
hsa-miR-629-3p	48.132	7.54908	0.349241	GUUCUCCCAACGUAAGCCCAGC	0.456875	5.58892
hsa-miR-421	33.1306	2.63753	0.0290953	AUCAACAGACAUUAAUUGGGCGC	1.53618	5.05009
hsa-miR-609	47.6408	4.20335	0.343931	AGGGUGUUUCUCUCAUCUCU	0.463529	5.57413
hsa-miR-655-3p	54.399	7.3612	0.0488593	AUAAUACAUGGUUAACCUCUUU	1.31105	5.76551
hsa-miR-627-5p	20.3458	0.803791	0.000643184	GUGAGUCUCUAAGAAAAGAGGA	3.19166	4.34666
hsa-miR-320a	41.0624	1.95697	0.500408	AAAAGCUGGGUUGAGAGGGCGA	0.300675	5.35975
hsa-miR-645	43.9297	2.69723	0.948383	UCUAGGCUGGUACUGCUGA	0.0230164	5.45712
hsa-miR-608	33.0603	0.246924	0.02544	AGGGGUGGUGUUGGGACAGCUCCGU	1.59448	5.04703
hsa-miR-640	27.969	1.1052	0.0048205	AUGAUCCAGGAACCUGCCUCU	2.31691	4.80576
hsa-miR-592	37.2601	5.0464	0.156714	UUGUGUCAAUAUGCGAUGAUGU	0.804892	5.21956
hsa-miR-583	50.2604	15.731	0.340443	CAAAGAGGAAGGUCCCAUUAC	0.467955	5.65135
hsa-miR-651-5p	55.273	9.03144	0.0482327	UUUAGGAUAAGCUUGACUUUUG	1.31666	5.7885
hsa-miR-555	194.939	43.3149	5.2718e-05	AGGGUAAGCUGAACCUCUGAU	4.27804	7.60688
hsa-miR-657	58.1986	8.60739	0.019617	GGCAGGUUCUCACCCUCUCUAGG	1.70737	5.86291
hsa-miR-616-5p	26.239	4.56043	0.00423297	ACUCAAAACCCUUCAGUGACUU	2.37335	4.71364
hsa-miR-6756-5p	65.4854	9.45471	0.00383936	AGGGUGGGGCUGGAGGUGGGGCU	2.41574	6.0331
hsa-miR-549a	25.6791	1.11916	0.00249223	UGACAACUAUGGAUGAGCUCU	2.60341	4.68253
hsa-miR-639	22.9444	2.33724	0.00133021	AUCGCUGCGGUUGCGAGCGCUGU	2.87608	4.52007
hsa-miR-581	50.0988	0.518465	0.124557	UCUUGUGUUCUCUAGAUCAGU	0.904632	5.64671
hsa-miR-580-3p	65.3583	1.31678	0.000973136	UUGAGAAUGAUGAAUCAUUAGG	3.01183	6.0303
hsa-miR-662	31.1395	1.37467	0.013424	UCCCACGUUGUGGCCCAGCAG	1.87212	4.96067
hsa-miR-568	40.5512	6.86526	0.490339	AUGUAUAAAUGUAUACACAC	0.309504	5.34167
hsa-miR-551b-3p	41.4129	4.69628	0.583997	GCGACCCAUACUUGGUUUCAG	0.233589	5.37201
hsa-miR-611	42.7339	8.27082	0.841452	GCGAGGACCCCUCGGGGUCUGAC	0.0749708	5.41731
hsa-miR-633	38.3651	4.30201	0.218576	CUAAUAGUAUCUACCACAAUAAA	0.660398	5.26172
hsa-miR-624-5p	18.5395	2.07495	0.000468073	UAGUACCAGUACCUUGUGUUCA	3.32969	4.21253
hsa-miR-644a	43.3997	2.43721	0.941854	AGUGUGGCUUUCUUAGAGC	0.0260163	5.43961
hsa-miR-622	99.8805	1.02317	4.43664e-06	ACAGUCUGCUGAGGUUGGAGC	5.35295	6.64213
hsa-miR-578	22.4267	2.83751	0.00123645	CUUCUUGUGCUCUAGGAUUGU	2.90782	4.48715
hsa-miR-567	69.8977	2.93002	0.000409838	AGUAUGUUCUUCCAGGACAGAAC	3.38739	6.12717
hsa-miR-569	32.4028	1.61997	0.0210049	AGUUAAUGAAUCCUGGAAAGU	1.67768	5.01805
hsa-miR-6880-5p	15.7204	0.464656	0.045473	UGGUGGAGGAAGAGGGCAGCUC	1.34225	3.97456
hsa-miR-6868-5p	28.2786	2.57966	0.819964	ACUGGCAGAACACUGAAGCAGC	0.0862051	4.82164
hsa-miR-8077	108.302	45.2593	0.00271285	GGCUGAGUGGGGUUCUGACUCC	2.56657	6.75891
hsa-miR-6775-5p	16.4808	0.503176	0.0548454	UCGGGGCAUGGGGGAGGGAGGCUGG	1.26086	4.04271
hsa-miR-6751-5p	32.1198	4.03199	0.67333	UUGGGGGUGAGGUUGGUGUCUGG	0.171772	5.00539
hsa-miR-7849-3p	32.4123	6.78997	0.654389	GACAAUUGUUGAUCUUGGGCCU	0.184164	5.01847
hsa-miR-4433b-3p	35.854	1.38386	0.301957	CAGGAGUGGGGGGUGGGACGU	0.520054	5.16406
hsa-miR-552-5p	22.835	3.83624	0.27679	GUUUAACCUUUUGCCUGUUGG	0.55785	4.51317
hsa-miR-6819-3p	22.5071	4.33427	0.259472	AAGCCUCUGUCCCCACCCCAG	0.585909	4.49231
hsa-miR-6720-5p	31.1812	3.86438	0.790197	UUCCAGCCCUGGUAGGCGCCGCG	0.102265	4.9626
hsa-miR-6744-5p	25.1519	8.44969	0.499024	UGGAUGACAGUGGAGGCCU	0.301879	4.6526
hsa-miR-6740-5p	32.6969	0.185363	0.595415	AGUUUGGGAUGGAGAGAGGAGA	0.22518	5.03108
hsa-miR-7106-3p	18.2629	3.13513	0.0897841	AGCUCCCUGAAUCCCUGUCCCAG	1.0468	4.19084
hsa-miR-6774-5p	90.832	4.25956	3.82503e-05	ACUUGGGCAGGAGGGACCCUGUAUG	4.41737	6.50513
hsa-miR-548ba	24.3573	8.20106	0.426541	AAAGGUAACUGUGAUUUUUGCU	0.370039	4.60628
hsa-miR-6891-3p	29.3473	8.43725	0.96806	CCCUCAUCUUCCCCUCCUUUC	0.0140979	4.87516
hsa-miR-6769b-5p	47.2789	5.29987	0.0224525	UGGUGGGUGGGGAGGAGAAGUGC	1.64873	5.56313
hsa-miR-128-2-5p	21.1815	2.44109	0.18147	GGGGGCCGAUACACUGUACGAGA	0.741195	4.40473
hsa-miR-6887-5p	44.6365	10.2819	0.0598579	UGGGGGGACAGAUGGAGAGGACA	1.22288	5.48015
hsa-miR-1273h-5p	119.912	3.22126	3.68419e-06	CUGGGAGGUCAAGGCUGCAGU	5.43366	6.90584
hsa-miR-210-5p	29.8518	9.56922	0.970435	AGCCCCUGCCCACCGCACACUG	0.0130336	4.89975
hsa-miR-6795-5p	22.2668	0.145146	0.231596	UGGGGGGACAGGAUGAGAGGCUGU	0.635268	4.47682
hsa-miR-6826-5p	43.1357	3.87797	0.0541168	UCAAUAGGAAAGAGGUGGGACCU	1.26667	5.43081
hsa-miR-6827-5p	42.5073	6.57869	0.0726615	UGGGAGCCAUGAGGGUCUGUGC	1.1387	5.40964
hsa-miR-1910-3p	72.6322	1.27999	0.00023758	GAGGCAGAAGCAGGAUGACA	3.62419	6.18254
hsa-miR-6875-5p	98.6014	8.77241	3.26259e-05	UGAGGGACCCAGGACAGGAGA	4.48644	6.62354
hsa-miR-1298-3p	18.3901	4.02763	0.0955375	CAUCUGGGCAACUGACUGAAC	1.01983	4.20086
hsa-miR-4433b-5p	22.7295	6.43515	0.289321	AUGUCCCACCCCCACUCCUGU	0.53862	4.50649
hsa-miR-6878-3p	56.4263	6.15835	0.00385879	CUGGCCUCUUCUUUCUCCUAG	2.41355	5.8183
hsa-miR-6805-5p	34.3842	7.6336	0.461337	UAGGGGGCGGCUUGUGGAGUGU	0.335982	5.10367
hsa-miR-1288-5p	36.0718	0.523021	0.285635	GCAGAUCAGGACUGUAACUCACC	0.544189	5.1728
hsa-miR-6875-3p	64.037	1.08935	0.000790882	AUUCUUCCUGCCCUGGCUCCAU	3.10189	6.00083
hsa-miR-6756-3p	24.5553	9.8542	0.461322	UCCCCUUCCUCCCUGCCCAG	0.335996	4.61796
hsa-miR-6750-3p	54.4312	1.49388	0.00417631	GAACUCACCCUCUGCUCCCAG	2.37921	5.76636
hsa-miR-627-3p	18.0028	1.29561	0.0807413	UCUUUUCUUUGAGACUCACU	1.0929	4.17015
hsa-miR-6743-5p	39.2493	0.498295	0.131057	AAGGGGCAGGGACGGGUGGCCC	0.882539	5.2946
hsa-miR-548j-3p	19.6604	1.01004	0.121931	CAAAAACUGCAUUACUUUUGC	0.913884	4.29722
hsa-miR-6829-3p	22.7919	0.938775	0.263469	UGCCUCCUCCGUGGCCUCAG	0.579271	4.51045
hsa-miR-7974	54.1453	5.10706	0.00536836	AGGCUGUGAUGCUCUCCUGAGCCC	2.27016	5.75876
hsa-miR-8071	42.5611	3.52084	0.0612806	CGGUGGACUGGAGUGGGUGG	1.21268	5.41146
hsa-miR-7973	28.8841	3.16411	0.901929	UGUGACCCUAGAAUAAUUAC	0.0448277	4.8522
hsa-miR-6857-3p	29.6218	0.980481	0.997773	UGACUGAGCUUCUCCCCACAG	0.000968059	4.88859
hsa-miR-8074	27.463	1.47914	0.712094	CUAUGGCGAGACUGGCAUGUACUC	0.147462	4.77942
hsa-miR-7108-5p	23.7043	3.03753	0.333075	GUGUGGCCGGCAGGCGGGUGG	0.477458	4.56708
hsa-miR-6758-3p	21.2683	0.280026	0.18137	ACUCAUUCUCCUCUGUCCAG	0.741434	4.41064
hsa-miR-6813-5p	37.1059	2.23088	0.226362	CAGGGGCUGGGGUUUCAGGUUCU	0.645197	5.21358
hsa-miR-6845-5p	53.7243	14.7259	0.0171006	CGGGGCCAGAGCAGAGAGC	1.76699	5.7475
hsa-miR-6863	37.4083	2.8397	0.212607	UAGACGUGGUGAAGGAUUGAGUG	0.672422	5.22529
hsa-miR-6791-3p	20.0926	1.28136	0.136232	UGCCUCCUUGGUCUCCGGCAG	0.86572	4.32859
hsa-miR-6803-5p	50.9577	6.18482	0.0110074	CUGGGGGUGGGGGGCUGGGCGU	1.95832	5.67123
hsa-miR-6861-5p	61.6695	6.22298	0.00159913	ACUGGGUAGGUGGGGCUCCAGG	2.79612	5.94649
hsa-miR-7850-5p	83.3418	3.58145	7.64452e-05	GUUUGGACAUAGUGUGGCUGG	4.11665	6.38097
hsa-miR-6769a-3p	25.1127	4.04482	0.458815	GAGCCCCUCUCUGCUCUCCAG	0.338362	4.65034
hsa-miR-6840-5p	21.056	7.22131	0.205162	ACCCCCGGGCAAAGACCUGCAGAU	0.687904	4.39616
hsa-miR-6726-3p	13.6379	0.119641	0.0274946	CUCGCCCUGUCUCCCGCUAG	1.56075	3.76955
hsa-miR-6746-3p	19.7053	1.09256	0.123408	CAGCCGCCGCCUGUCUCCACAG	0.908656	4.30051
hsa-miR-6827-3p	27.4559	3.69112	0.716683	ACCGUCUCUUCUGUUCCCCAG	0.144673	4.77904
hsa-miR-6727-3p	19.1176	1.05496	0.106456	UCCUGCCACCUCCUCCGCAG	0.972832	4.25683
hsa-miR-6876-5p	31.1428	3.05524	0.793207	CAGGAAGGAGACAGGCAGUUCA	0.100614	4.96082
hsa-miR-6777-5p	41.0973	0.18424	0.0823068	ACGGGGAGUCAGGCAGUGGUGGA	1.08456	5.36097
hsa-miR-6804-3p	16.6498	2.00911	0.0584575	CGCACCUGCCUCUCACCCACAG	1.23316	4.05743
hsa-miR-7151-3p	395.08	55.818	1.44761e-06	CUACAGGCUGGAAUGGGCUCA	5.83935	8.626
hsa-miR-6883-5p	76.7789	2.39794	0.000148431	AGGGAGGGUGUGGUAUGGAUGU	3.82848	6.26264
hsa-miR-6749-5p	61.1445	7.31421	0.00195569	UCGGGCCUGGGGUUGGGGGAGC	2.7087	5.93415
hsa-miR-7851-3p	49.6426	9.12441	0.0190364	UACCUGGGAGACUGAGGUUGGA	1.72042	5.63351
hsa-miR-5699-5p	41.5249	7.04229	0.0938816	UGCCCCAACAAGGAAGGACAAG	1.02742	5.3759
hsa-miR-8081	23.6425	2.52283	0.326174	CUUGAGUCGUGCCUUUCUGAAUG	0.48655	4.56331
hsa-miR-6847-3p	15.5158	0.474761	0.0432562	GGCUCAUGUGUCUGUCCUCUUC	1.36395	3.95566
hsa-miR-8086	22.1882	3.56087	0.236537	UGCUAGUCUGGACUGAUAUGGU	0.626101	4.47172
hsa-miR-6883-3p	22.1418	9.69748	0.287235	UUCCCUAUCUCACUCUCCUCAG	0.541762	4.4687
hsa-miR-6892-3p	20.6916	2.12132	0.159977	UCCCUCUCCCACCCCUUGCAG	0.795942	4.37097
hsa-miR-487a-5p	30.116	1.11733	0.929442	GUGGUUAUCCCUGCUGUGUUCG	0.0317777	4.91246
hsa-miR-8059	27.8227	2.33879	0.759709	GGGGAACUGUAGAUGAAAAGGC	0.119353	4.79819
hsa-miR-7159-3p	24.1097	3.13325	0.36528	UUUCUAUGUUAGUUGGAAG	0.437374	4.59154
hsa-miR-8088	20.8566	2.65548	0.168272	CCUCGGUACUGGAAAGGGGUA	0.773988	4.38243
hsa-miR-6780a-5p	32.6282	8.23658	0.641103	UUGGGAGGGAAGACAGCUGGAGA	0.193073	5.02805
hsa-miR-7156-5p	18.0533	5.41812	0.0936044	UUGUUCUCAAACUGGCUGUCAGA	1.0287	4.17419
hsa-miR-6734-5p	49.3198	17.082	0.0473503	UUGAGGGGAGAAUGAGGUGGAGA	1.32468	5.62409
hsa-miR-7112-5p	104.152	48.634	0.00480469	ACGGGCAGGGCAGUGCACCCUG	2.31833	6.70254
hsa-miR-6729-5p	23.2302	0.735974	0.292013	UGGGCGAGGGCGGCUGAGCGGC	0.534598	4.53793
hsa-miR-6889-3p	24.3079	8.27688	0.423235	UCUGUGCCCCUACUUCCCAG	0.373419	4.60335
hsa-miR-6888-5p	31.2543	2.11883	0.776821	AAGGAGAUGCUCAGGCAGAU	0.109679	4.96598
hsa-miR-6772-5p	33.0685	5.2251	0.571217	UGGGUGUAGGCUGGAGCUGAGG	0.243199	5.04739
hsa-miR-8080	36.5332	0.0300192	0.255734	GAAGGACACUGGUGUCAACGGCU	0.592211	5.19114
hsa-miR-6851-3p	36.6843	5.2947	0.267345	UGGCCCUUUGUACCCCUCCAG	0.572929	5.19709
hsa-miR-6815-5p	25.2168	6.94458	0.490713	UAGGUGGCGCCGGAGGAGUCAUU	0.309172	4.65631
hsa-miR-6870-3p	23.3717	2.56121	0.30665	GCUCAUCCCCAUCUCCUUUCAG	0.513357	4.54669
hsa-miR-7847-3p	80.7872	14.7234	0.0004461	CGUGGAGGACGAGGAGGAGGC	3.35057	6.33606
hsa-miR-3151-3p	10.5875	0.757433	0.000339369	CCUGAUCCCACAGCCCACCU	3.46933	3.40429
hsa-miR-6826-3p	16.0412	2.38258	0.00606126	CUCCCCUCUCUUUCCUGUUCAG	2.21744	4.00371
hsa-miR-8054	11.5595	0.247989	0.000481025	GAAAGUACAGAUCGGAUGGGU	3.31783	3.531
hsa-miR-6735-3p	69.2477	20.4137	0.000732402	AGGCCUGUGGCUCCUCCCUCAG	3.13525	6.11369
hsa-miR-8058	22.5536	16.4214	0.738017	CUGGACUUUGAUCUUGCCAUAA	0.131934	4.49529
hsa-miR-7112-3p	81.679	5.07396	5.14601e-07	UGCAUCACAGCCUUUGGCCCUAG	6.28853	6.35189
hsa-miR-5088-5p	17.7633	0.771602	0.0120481	CAGGGCUCAGGGAUUGGAUGGAGG	1.91908	4.15083
hsa-miR-6814-5p	21.3306	1.93261	0.156504	UCCCAAGGGUGAGAUGCUGCCA	0.805474	4.41485
hsa-miR-605-3p	19.6401	0.368633	0.0410803	AGAAGGCACUAUGAGAUUUAGA	1.38637	4.29573
hsa-miR-6746-5p	22.95	7.36327	0.617638	CCGGGAGAAGGAGGUGGCCUGG	0.209266	4.52042
hsa-miR-6761-3p	22.8593	1.65286	0.41745	UCCUACGCUGCUCUCUCACUCC	0.379396	4.51471
hsa-miR-6839-5p	18.9238	3.10963	0.0400175	UCUGGAUUGAAGAGACGACCCA	1.39775	4.24213
hsa-miR-6801-5p	18.7649	0.92735	0.0234544	UGGUCAGAGGCAGCAGGAAAUGA	1.62978	4.22997
hsa-miR-6782-5p	29.5965	0.469888	0.0393362	UAGGGGUGGGGGAAUUCAGGGGUGU	1.40521	4.88735
hsa-miR-7844-5p	17.1803	4.10114	0.0195743	AAAACUAGGACUGUGUGGUGUA	1.70831	4.10269
hsa-miR-6789-3p	25.2295	3.36215	0.779996	CGGCGCCCGUGUCUCCUCCAG	0.107908	4.65704
hsa-miR-6817-3p	26.7168	4.96448	0.430203	UCUCUCUGACUCCAUGGCA	0.366326	4.73968
hsa-miR-6763-3p	29.7348	7.67653	0.157419	CUCCCCGGCCUCUGCCCCCAG	0.802943	4.89408
hsa-miR-8063	16.7635	3.97577	0.0150007	UCAAAAUCAGGAGUCGGGGCUU	1.82389	4.06725
hsa-miR-891a-3p	31.5397	6.82878	0.0575112	AGUGGCACAUGUUUGUUGUGAG	1.24025	4.9791
hsa-miR-6881-3p	15.7322	1.59354	0.00419284	AUCCUCUUUCGUCCUUCCCACU	2.37749	3.97565
hsa-miR-6726-5p	25.7919	1.34813	0.559536	CGGGAGCUGGGGUCUGCAGGU	0.252172	4.68885
hsa-miR-6781-3p	19.3716	2.64852	0.0475099	UGCCUCUUUUCCACGGCCUCAG	1.32322	4.27587
hsa-miR-520f-5p	11.9995	1.10671	0.000635609	CCUCUAAAGGGAAGCGCUUUCU	3.19681	3.5849
hsa-miR-7110-3p	15.4058	0.802341	0.00307642	UCUCUCUCCCACUUCCCUGCAG	2.51195	3.94541
hsa-miR-6845-3p	23.1894	0.84759	0.49579	CCUCUCCUCCCUGUGCCCCAG	0.304702	4.5354
hsa-miR-134-3p	34.3264	3.95154	0.00562855	CCUGUGGGCCACCUAGUCACCAA	2.2496	5.10125
hsa-miR-3192-3p	30.9263	2.00104	0.0199457	CUCUGAUCGCCCUCUCAGCUC	1.70015	4.95076
hsa-miR-519d-5p	15.4475	1.56416	0.0035773	CCUCCAAAGGGAAGCGCUUUCUGUU	2.44644	3.9493
hsa-miR-6761-5p	22.5737	4.89782	0.453239	UCUGAGAGAGCUCGAUGGCAG	0.343673	4.49657
hsa-miR-6766-5p	25.0468	0.55307	0.816887	CGGGUGGGAGCAGAUCUUAUUGAG	0.0878379	4.64656
hsa-miR-6780b-5p	78.6508	5.63854	9.52541e-07	UGGGGAAGGCUUGGCAGGGAAGA	6.02112	6.29739
hsa-miR-8076	20.0937	1.87718	0.0662178	UAUAUGGACUUUUCUGAUACAAUG	1.17903	4.32867
hsa-miR-6849-5p	12.5707	0.983587	0.000797353	GAGUGGAUAGGGGAGUGUGUGGA	3.09835	3.65199
hsa-miR-6865-3p	13.0537	1.72653	0.00115232	ACACCCUCUUUCCCUACCGCC	2.93843	3.70639
hsa-miR-8079	6.7233	0.323669	8.38554e-05	CAGUGAUCGUCUCUGCUGGC	4.07647	2.74917
hsa-miR-8055	18.6042	3.84678	0.0403439	CUUUGAGCACAUGAGCAGACGGA	1.39422	4.21755
hsa-miR-6856-5p	32.3698	0.330063	0.00647313	AAGAGAGGAGCAGUGGUGCUGUGG	2.18889	5.01657
hsa-miR-6747-3p	13.3933	0.444204	0.00108908	UCCUGCCUUCCUCUGCACCAG	2.96294	3.74344
hsa-miR-7703	21.9272	4.06506	0.298793	UUGCACUCUGGCCUUCUCCCAGG	0.524629	4.45465
hsa-miR-6877-3p	37.5382	0.537804	0.000504748	CAGCCUCUGCCCUUGGCCUCC	3.29693	5.23029
hsa-miR-6749-3p	20.0401	3.27691	0.0837931	CUCCUCCCCUGCCUGGCCCAG	1.07679	4.32482
hsa-miR-6755-5p	141.172	22.0018	4.76204e-06	UAGGGUAGACACUGACAACGUU	5.32221	7.14131
hsa-miR-6850-5p	11.7277	1.32966	0.00059163	GUGCGGAACGCUGGCCGGGGCG	3.22795	3.55185
hsa-miR-6778-3p	11.3138	2.41382	0.00067304	UGCCUCCCUGACAUUCCACAG	3.17196	3.50001
hsa-miR-6811-5p	44.4866	2.90005	8.62286e-05	AUGCAGGCCUGUGUACAGCACU	4.06435	5.4753
hsa-miR-511-3p	20.9155	1.65909	0.113617	AAUGUGUAGCAAAAGACAGA	0.944557	4.3865
hsa-miR-6842-3p	51.4756	2.45319	1.28633e-05	UUGGCUGGUCUCUGCUCCGCAG	4.89065	5.68582
hsa-miR-6788-3p	12.1547	0.877594	0.000655063	UUCGCCACUUCCCUCCCUGCAG	3.18372	3.60345
hsa-miR-580-5p	21.3867	2.74738	0.180815	UAAUGAUUCAUCAGACUCAGAU	0.742767	4.41864
hsa-miR-6753-3p	28.3888	4.56596	0.169489	UGGUCUGUCUCUGCCCUGGCAC	0.770858	4.82725
hsa-miR-6890-3p	12.3305	0.911767	0.000710169	CCACUGCCUAUGCCCCACAG	3.14864	3.62416
hsa-miR-6776-3p	19.362	2.64605	0.0471899	CAACCACCACUGUCUCUCCCCAG	1.32615	4.27516
hsa-miR-6829-5p	25.3159	6.02004	0.800194	UGGGCUGCUGAGAAGGGGCA	0.0968045	4.66197
hsa-miR-6879-5p	18.6509	4.39135	0.0483813	CAGGGCAGGGAAGGUGGGAGAG	1.31532	4.22118
hsa-miR-1287-3p	9.46218	0.57452	0.000217291	CUCUAGCCACAGAUGCAGUGAU	3.66296	3.24217
hsa-miR-7113-5p	14.7613	5.58047	0.0101956	UCCAGGGAGACAGUGUGUGAG	1.99159	3.88374
hsa-miR-6731-3p	18.6575	4.41869	0.0489373	UCUAUUCCCCACUCUCCCCAG	1.31036	4.22168
hsa-miR-6848-3p	15.5238	1.45271	0.00363949	GUGGUCUCUUGGCCCCCAG	2.43896	3.95641
hsa-miR-8052	20.9358	2.08861	0.121899	CGGGACUGUAGAGGGCAUGAGC	0.914	4.3879
hsa-miR-3912-5p	8.98408	0.430868	0.000180584	AUGUCCAUAUUAUGGGUUAGU	3.74332	3.16737
hsa-miR-6881-5p	56.2908	6.55702	3.46213e-05	UGGGGUAAGGAUAGGAGGGUCA	4.46066	5.81483
hsa-miR-7154-3p	32.2612	9.67485	0.0862285	AGGAGGACAAGUUGUGGGAU	1.06435	5.01173
hsa-miR-6762-5p	17.4232	0.528208	0.00954739	CGGGGCCAUGGAGCAGCCUGUGU	2.02012	4.12293
hsa-miR-597-3p	76.8946	8.93481	5.98246e-06	UGGUUCUCUUGUGGCUCAAGCGU	5.22312	6.26481
hsa-miR-95-5p	17.2576	4.79196	0.0256551	UCAAUAAAUGUCUGUUGAAUU	1.59083	4.10916
hsa-miR-7160-3p	20.1686	0.900328	0.0617944	CAGGGCCCUGGCUUUAGCAGA	1.20905	4.33404
hsa-miR-6834-5p	47.677	2.37329	3.01809e-05	GUGAGGGACUGGGAUUUGUGG	4.52027	5.57522
hsa-miR-7162-3p	37.5006	3.76092	0.00129792	UCUGAGGUGGAACAGCAGC	2.88675	5.22884
hsa-miR-6740-3p	10.6926	0.470403	0.00034347	UGUCUUCUCUCCUCCCAAACAG	3.46411	3.41854
hsa-miR-6824-5p	18.566	1.03431	0.0208086	GUAGGGGAGGUUGGGCCAGGGA	1.68176	4.21459
[truncated: 470 more rows]
