# Supplementary material for: Host-directed microRNA-based intervention against intracellular Staphylococcus aureus: high-throughput screening identifies miR-4430, miR-147a, and miR-1249-5p as multifunctional antimicrobial candidates
Source: Front Cell Infect Microbiol. 2026 Mar 25;16:1772100. doi: 10.3389/fcimb.2026.1772100 (PMC13057319; doi:10.3389/fcimb.2026.1772100)
Supplement: Supplementary Table S3 — Differential gene expression profile following miR-4430 transfection. List of host genes with corresponding base mean expression values, log2 fold changes, standard error (lfcSE), test statistic, raw p-values, and adjusted p-values (padj) obtained from DESeq2 analysis [file Table3.xlsx]

## Sheet: A549_SA_C_vs_A_SA_4430_DESeq2_r
Gene ID	baseMean	log2FoldChange	lfcSE	stat	pvalue	padj
novel.1183	185.154.894.946.581	-553.353.394.216.743	0.190109	-291.071.307.440.782	2,92E-172	5,74E-168
novel.1715	43.934.307.817.198	412.605.558.138.518	0.230164	179.265.988.200.959	7,31E-58	7,20E-54
ENSG00000104518	966.486.361.526.438	-432.184.383.387.162	0.261202	-165.459.946.048.845	1,71E-47	1,12E-45
ENSG00000182179	479.301.187.765.497	-313.973.067.801.333	0.223636	-140.394.844.183.551	8,94E-31	4,40E-27
ENSG00000117226	107.674.489.526.665	-225.152.673.286.988	0.164025	-137.266.936.873.067	7,03E-29	2,77E-25
novel.1285	13.846.975.383.415	-472.148.242.618.642	0.353019	-133.746.026.977.091	8,51E-27	2,79E-23
ENSG00000131378	834.502.906.111.523	-251.212.953.228.191	0.193312	-129.951.997.122.707	1,30E-24	3,66E-21
ENSG00000142173	166.928.166.270.157	-216.371.012.563.854	0.167951	-128.829.813.638.666	5,61E-24	1,38E-20
novel.1720	30.824.181.806.402	-368.380.117.462.911	0.28743	-128.163.519.449.555	1,33E-23	2,90E-20
ENSG00000189143	820.723.767.157.106	-299.511.485.068.691	0.241397	-124.074.068.910.221	2,38E-22	4,69E-18
ENSG00000236609	667.347.940.292.327	-223.483.691.287.072	0.190174	-117.515.510.573.633	6,93E-18	1,24E-14
ENSG00000152689	853.414.359.521.992	-217.673.969.983.033	0.186052	-116.996.164.038.659	1,28E-17	2,10E-14
ENSG00000166592	624.733.772.808.475	-275.052.173.179.645	0.236703	-116.201.330.827.268	3,26E-17	4,93E-14
ENSG00000113140	124.364.673.348.579	-188.788.900.303.777	0.16273	-116.013.250.759.015	4,06E-19	5,71E-14
ENSG00000175130	161.064.963.288.814	155.575.230.754.882	0.139814	111.273.243.457.163	9,24E-16	1,21E-11
ENSG00000148344	530.797.565.351.705	-160.376.842.926.617	0.148244	-108.184.422.786.959	2,82E-13	3,46E-10
ENSG00000137965	78.882.972.998.792	-27.678.848.491.184	0.256041	-108.103.184.409.028	3,08E-13	3,56E-10
ENSG00000181381	105.344.572.609.321	-182.394.230.678.546	0.169838	-107.393.051.796.057	6,65E-13	7,28E-10
ENSG00000156587	170.315.302.208.024	-205.675.821.128.754	0.194585	-105.699.737.696.301	4,11E-12	4,25E-09
ENSG00000134215	153.085.505.885.389	181.163.154.882.102	0.176911	102.403.646.048.584	1,31E-10	1,29E-07
ENSG00000059378	90.968.989.533.061	-199.871.812.408.202	0.196424	-101.755.501.113.568	2,55E-10	2,39E-07
ENSG00000222000	745.289.495.154.301	-543.401.415.703.082	0.545534	-996.089.951.081.697	2,26E-09	2,02E-06
ENSG00000124762	985.410.924.982.724	-157.718.375.321.756	0.158564	-994.668.223.278.588	2,61E-09	2,23E-06
ENSG00000145476	141.741.461.497.641	-142.913.585.251.925	0.144797	-986.994.702.116.177	5,62E-09	4,61E-06
ENSG00000141753	813.432.866.400.665	120.460.266.049.819	0.122102	986.554.046.040.836	5,87E-09	4,62E-06
ENSG00000101347	220.831.839.067.467	-187.462.473.040.134	0.190947	-981.753.524.249.216	9,46E-09	7,16E-06
ENSG00000173193	222.296.499.086.044	-204.913.048.646.641	0.20884	-98.119.481.596.597	1,00E-08	7,29E-06
ENSG00000184979	305.311.165.138.666	-211.883.541.810.575	0.216045	-98.073.853.698.129	1,05E-09	7,36E-06
ENSG00000186480	561.529.705.687.199	-177.070.343.686.087	0.18102	-978.182.861.872.446	1,35E-08	9,15E-06
ENSG00000167986	161.139.054.654.243	118.959.999.550.892	0.122262	97.299.449.071.372	2,25E-08	1,47E-05
ENSG00000163131	617.924.593.793.492	-137.912.284.600.692	0.146598	-940.752.021.674.805	5,08E-07	3,13E-04
ENSG00000155629	422.268.772.037.939	-194.521.296.722.651	0.20674	-940.898.318.366.221	5,01E-07	3,13E-04
ENSG00000178802	3.017.516.400.731	147.893.485.633.399	0.158304	934.235.593.473.601	9,42E-07	5,62E-04
ENSG00000163565	576.462.652.457.458	-234.824.141.967.113	0.251537	-933.556.105.056.017	1,00E-06	5,82E-04
ENSG00000136319	289.264.977.087.731	256.263.538.425.142	0.2793	91.752.015.101.113	4,51E-06	2,54E-03
ENSG00000050165	322.407.537.903.074	-125.272.730.558.559	0.13692	-914.934.299.260.681	5,73E-06	3,13E-03
ENSG00000109452	305.495.338.735.826	-119.003.406.826.572	0.13022	-913.865.054.558.237	6,32E-06	3,36E-03
ENSG00000149212	489.224.861.131.029	-224.872.965.690.423	0.246998	-910.424.675.837.101	8,69E-06	4,50E-03
novel.1268	115.794.756.031.873	200.655.673.457.435	0.220605	909.568.660.021.125	9,40E-06	4,74E-03
ENSG00000039139	454.253.378.398.922	-156.051.460.123.923	0.171649	-909.131.878.620.116	9,78E-06	4,82E-03
ENSG00000102547	873.890.543.612.646	-149.287.330.366.836	0.164395	-908.103.721.422.475	1,08E-05	5,16E-03
ENSG00000186907	799.402.551.508.442	182.001.202.457.127	0.201418	903.598.743.784.816	1,63E-05	7,62E-03
ENSG00000142156	127.391.908.268.024	-14.330.273.947.125	0.159153	-900.410.139.955.373	2,17E-05	9,95E-03
ENSG00000125726	119.336.045.120.087	-161.602.942.543.251	0.181748	-889.160.525.005.676	6,02E-05	2,69E-02
ENSG00000174775	410.256.607.579.159	-268.794.376.882.176	0.303081	-886.874.189.531.305	7,40E-05	3,24E-02
ENSG00000197702	250.077.270.906.678	-114.015.960.624.599	0.12864	-886.321.481.465.426	7,77E-05	3,33E-02
ENSG00000160211	251.294.303.906.419	111.312.196.612.938	0.126457	880.235.646.877.309	1,34E-04	5,61E-03
ENSG00000163071	905.167.326.835.171	-142.170.320.627.044	0.162535	-874.703.236.603.104	2,19E-04	8,98E-02
ENSG00000164211	29.275.267.993.523	-117.479.568.654.845	0.135202	-868.917.503.984.835	3,65E-05	1,45E-01
ENSG00000118705	416.365.485.327.553	-368.218.873.848.691	0.423827	-868.794.272.851.147	3,69E-04	1,45E-01
ENSG00000085662	169.878.043.404.865	-112.130.105.092.703	0.129437	-866.289.644.370.038	4,60E-04	1,78E-01
ENSG00000155016	778.741.310.873.236	-138.330.132.789.929	0.159866	-865.289.867.114.531	5,02E-05	1,90E-01
ENSG00000185261	352.015.218.661.302	-155.889.651.502.376	0.18202	-856.444.037.388.843	1,09E-03	4,03E-01
ENSG00000111052	481.638.320.454.281	148.964.228.718.003	0.174641	852.976.076.184.318	1,47E-03	5,35E-01
ENSG00000076706	643.876.683.799.252	-145.054.556.960.775	0.170879	-848.870.892.114.486	2,09E-03	7,48E-01
ENSG00000164938	722.543.986.296.312	-15.527.718.137.721	0.18343	-846.521.965.962.395	2,56E-03	8,99E-02
ENSG00000233030	52.159.731.871.955	-430.548.463.506.769	0.510493	-843.397.686.801.798	3,34E-03	1,15E+00
ENSG00000123609	16.506.933.644.946	-177.249.102.346.435	0.210419	-842.364.134.233.146	3,65E-03	1,24E+00
ENSG00000133321	271.379.673.253.902	-213.719.442.983.519	0.254155	-840.901.359.418.696	4,13E-03	1,38E+00
ENSG00000170006	267.353.421.814.413	-219.636.942.234.212	0.262556	-836.534.143.283.547	5,99E-04	1,97E+00
ENSG00000197208	883.038.012.973.086	-138.123.841.182.407	0.165302	-835.586.135.554.069	6,50E-03	2,10E+00
ENSG00000112972	418.989.187.846.717	-106.757.170.971.756	0.127833	-835.132.133.885.258	6,75E-03	2,14E+00
novel.2751	799.901.703.100.632	431.138.812.559.653	0.517146	833.689.380.595.655	7,63E-03	2,38E+00
ENSG00000152778	100.285.929.514.434	-146.496.191.105.569	0.176848	-828.375.403.366.937	1,19E-02	3,67E+00
ENSG00000068079	204.336.764.332.698	-184.469.231.434.574	0.223237	-82.633.790.878.932	1,42E-02	4,29E+00
ENSG00000215105	171.870.193.675.527	-205.170.743.315.954	0.249576	-822.077.796.693.517	2,02E-02	6,03E+00
ENSG00000152926	26.807.655.598.505	-20.199.749.251.274	0.246058	-820.934.718.976.075	2,22E-02	6,53E+00
ENSG00000107798	153.371.110.554.591	-0.990851	0.120857	-819.854.701.132.601	2,43E-02	7,04E+00
ENSG00000290837	210.896.183.714.322	-190.494.279.519.624	0.2342	-813.382.834.797.567	4,16E-02	1,19E+01
ENSG00000108771	12.663.541.176.251	-249.447.993.047.035	0.306921	-812.743.726.080.511	4,38E-03	1,23E+01
ENSG00000163840	138.977.890.562.502	-174.706.736.860.622	0.215338	-811.315.418.304.727	4,93E-02	1,37E+01
ENSG00000151012	384.831.365.810.025	-133.455.300.948.866	0.164802	-809.792.763.351.819	5,59E-02	1,52E+01
ENSG00000127528	71.754.163.499.833	140.821.978.286.378	0.173919	809.698.452.753.019	5,63E-02	1,52E+01
ENSG00000163644	123.883.503.821.582	-198.554.068.733.671	0.246956	-804.006.862.618.746	8,98E-02	2,39E+01
ENSG00000112139	552.531.222.443.924	-180.863.345.321.745	0.225247	-802.956.547.996.729	9,78E-02	2,57E+01
ENSG00000052802	651.923.325.435.738	-112.772.651.852.637	0.140562	-802.297.435.841.347	1,03E-01	2,67E+01
ENSG00000269729	220.893.624.860.539	-210.038.049.440.061	0.263345	-797.577.723.379.439	1,51E-01	3,87E+01
ENSG00000135679	187.076.445.156.028	-123.835.456.219.245	0.155781	-794.931.932.335.982	1,88E-01	4,73E+01
ENSG00000186198	542.053.913.234.449	225.464.049.972.726	0.284678	791.996.260.121.658	2,38E-02	5,92E+01
ENSG00000106927	498.344.060.172.224	-188.577.461.954.831	0.239531	-787.277.665.904.086	3,47E-01	8,54E+01
ENSG00000131747	433.871.235.723.749	0.881123	0.112779	781.281.025.739.381	5,59E-01	1,36E+02
ENSG00000019186	105.134.280.431.261	0.888793	0.114102	778.946.062.709.402	6,73E-01	1,62E+02
ENSG00000132842	258.834.269.566.291	-104.060.511.595.644	0.133663	-778.527.022.735.554	6,96E-01	1,65E+02
ENSG00000138642	892.598.359.785.612	-172.151.541.866.473	0.221578	-776.934.551.550.698	7,89E-01	1,85E+02
ENSG00000177409	341.363.135.424.838	-295.077.422.391.249	0.380013	-776.493.669.760.726	8,17E-01	1,87E+02
novel.1518	557.970.180.280.875	-430.135.395.090.166	0.553931	-776.514.763.953.163	8,16E-01	1,87E+02
ENSG00000131203	886.671.563.339.546	-394.777.047.094.284	0.5094	-774.983.718.042.055	9,20E-01	2,08E+02
ENSG00000158125	482.061.105.394.971	-165.766.078.860.628	0.21404	-774.463.582.728.136	9,59E-01	2,14E+02
ENSG00000100985	117.356.325.357.367	-319.439.619.144.666	0.412605	-774.202.056.226.167	9,78E-01	2,16E+02
ENSG00000156804	830.374.291.908.409	-146.260.315.749.081	0.189321	-772.554.019.940.586	1,11E+00	2,44E+02
ENSG00000103196	120.256.438.594.995	-234.910.465.972.945	0.304511	-771.435.909.639.445	1,22E+00	2,63E+02
ENSG00000174808	62.159.184.127.938	-161.763.528.826.874	0.209945	-770.503.263.177.827	1,31E+00	2,80E+02
ENSG00000221955	103.339.017.102.294	-244.886.656.009.052	0.318708	-768.372.602.732.851	1,55E+00	3,27E+02
ENSG00000111802	325.590.957.740.339	-151.614.077.316.042	0.197648	-767.089.851.868.447	1,71E+00	3,58E+02
ENSG00000106785	323.289.981.325.555	-134.858.688.535.217	0.175887	-766.736.735.816.559	1,76E+00	3,64E+01
ENSG00000196104	780.060.016.605.099	-320.715.311.207.328	0.418546	-766.260.830.492.325	1,82E+00	3,74E+02
ENSG00000145979	104.539.449.679.812	-130.417.010.517.317	0.17026	-765.986.808.540.595	1,86E+00	3,78E+02
ENSG00000196116	698.163.386.680.269	-163.226.575.692.557	0.213719	-763.742.727.107.434	2,22E+00	4,45E+02
ENSG00000111331	133.740.077.533.994	-16.171.738.180.628	0.212137	-762.325.212.231.592	2,47E+00	4,92E+02
ENSG00000138035	114.980.852.570.177	-125.959.839.515.033	0.16528	-762.101.230.376.351	2,52E+00	4,95E+01
ENSG00000147003	27.678.117.857.059	-155.949.521.291.793	0.204809	-761.438.418.267.343	2,65E+00	5,16E+02
ENSG00000164611	479.154.851.670.925	102.264.811.483.326	0.134612	759.699.124.925.438	3,03E+00	5,80E+02
ENSG00000296366	112.220.374.985.477	228.422.553.792.808	0.300678	759.691.645.194.937	3,03E+00	5,80E+02
ENSG00000060971	206.989.558.271.029	-104.048.180.484.785	0.1371	-758.921.593.451.275	3,22E+00	6,09E+02
novel.314	172.391.485.630.822	-20.929.150.147.383	0.276056	-758.149.853.470.858	3,42E+00	6,40E+02
ENSG00000138311	160.136.977.291.221	-222.491.513.619.032	0.293703	-75.753.847.560.611	3,58E+00	6,65E+02
ENSG00000164855	314.324.386.126.729	117.106.887.730.908	0.154976	755.646.625.364.844	4,14E-01	7,62E+02
ENSG00000137628	473.361.320.038.517	-170.491.377.693.733	0.225841	-754.917.585.569.487	4,38E+00	7,98E+02
ENSG00000115415	154.298.237.312.503	-139.339.281.110.111	0.184826	-75.389.466.877.093	4,74E+00	8,56E+02
ENSG00000140545	809.568.026.634.477	-122.807.514.648.226	0.16329	-752.080.158.203.928	5,44E+00	9,74E+02
ENSG00000186469	103.125.168.651.821	-243.601.642.999.638	0.32492	-749.726.934.140.405	6,52E+00	1,16E+03
ENSG00000166920	553.974.243.172.863	-166.764.952.356.255	0.224107	-744.130.672.707.002	9,97E+00	1,75E+03
ENSG00000138646	468.875.037.379.867	-272.778.141.522.421	0.369241	-738.753.605.194.923	1,50E+01	2,61E+03
ENSG00000174125	712.667.990.044.277	-116.913.593.247.069	0.158657	-736.894.861.642.745	1,72E+01	2,97E+03
ENSG00000137200	459.289.404.181.065	-101.638.718.801.603	0.138256	-735.150.034.043.506	1,96E+01	3,36E+03
ENSG00000184357	130.594.263.791.643	103.782.206.472.993	0.141573	733.063.404.709.606	2,29E+01	3,89E+03
ENSG00000168306	370.270.610.701.311	166.602.824.918.069	0.2283	729.755.360.126.143	2,93E+00	4,93E+03
ENSG00000144452	201.104.273.568.221	-156.833.865.213.877	0.215058	-729.263.961.685.572	3,04E+01	5,07E+03
ENSG00000140511	756.946.327.300.355	-140.022.683.824.868	0.192248	-728.344.361.512.041	3,25E+01	5,38E+03
ENSG00000104361	805.594.760.638.259	-120.213.629.522.499	0.16547	-726.497.572.376.674	3,73E-01	6,12E+03
ENSG00000151892	224.902.278.153.485	-152.443.301.817.504	0.210033	-725.805.066.708.173	3,93E+01	6,39E+03
ENSG00000152763	254.927.059.000.408	-166.438.475.954.292	0.230335	-722.592.516.308.981	4,98E+01	8,03E+03
ENSG00000135451	92.160.813.586.797	113.290.127.601.197	0.156906	722.024.378.355.979	5,19E+01	8,31E+03
ENSG00000240849	934.292.680.498.577	105.484.937.420.553	0.146139	721.814.741.680.058	5,27E+01	8,37E+03
ENSG00000162734	117.641.978.074.416	-132.231.389.667.454	0.184622	-716.226.953.352.195	7,94E+01	1,24E+04
ENSG00000174837	191.784.642.098.891	-0.973708	0.135951	-716.221.602.026.874	7,94E+01	1,24E+04
ENSG00000286522	315.994.964.251.385	0.931043	0.130109	715.588.266.641.525	8,31E+01	1,29E+04
ENSG00000137752	502.900.783.848.966	-385.670.367.981.403	0.539954	-714.264.915.713.706	9,15E+01	1,41E+02
ENSG00000128872	273.870.369.380.302	-182.188.116.804.269	0.255176	-713.970.447.253.218	9,35E+01	1,43E+04
ENSG00000198796	159.997.138.285.421	-112.912.258.439.444	0.158365	-712.985.784.812.196	1,00E+02	1,52E+04
ENSG00000106366	845.138.032.073.965	-125.926.869.140.734	0.17668	-712.741.283.187.755	1,02E+01	1,54E+02
ENSG00000115363	758.838.774.274.709	-135.650.143.303.848	0.190796	-710.969.546.285.998	1,16E+02	1,73E+04
ENSG00000173706	925.511.435.011.119	-120.130.018.485.718	0.169032	-710.694.771.848.768	1,19E+02	1,76E+03
ENSG00000106868	206.944.556.233.476	-0.958258	0.13526	-708.454.032.543.906	1,40E+02	2,05E+04
ENSG00000198832	247.604.196.979.274	-0.926419	0.131073	-70.679.408.685.269	1,57E+02	2,29E+04
ENSG00000168079	183.036.087.897.311	245.719.800.947.676	0.34843	705.220.049.273.548	1,76E+02	2,55E+04
ENSG00000175215	309.741.800.747.175	109.909.996.491.496	0.156135	703.940.124.413.863	1,93E+02	2,77E+03
ENSG00000198286	16.720.271.019.173	-16.698.421.005.606	0.237778	-702.270.419.959.977	2,18E+02	3,10E+04
ENSG00000050344	785.086.605.205.899	-128.175.657.458.262	0.18297	-700.527.483.939.319	2,47E+02	3,49E+04
ENSG00000172936	761.460.914.950.759	-157.036.187.007.065	0.224386	-699.848.027.188.998	2,59E+01	3,64E+04
ENSG00000132561	141.807.517.506.364	-148.014.044.181.978	0.212058	-697.987.422.925.199	2,95E+02	4,12E+04
ENSG00000112343	246.674.231.703.233	-120.492.152.275.002	0.173044	-696.307.470.838.286	3,33E+02	4,61E+04
ENSG00000010404	24.685.741.913.459	-0.90394	0.129836	-696.215.907.865.511	3,35E+02	4,61E+04
ENSG00000240891	235.215.932.046.626	-113.321.857.895.163	0.163066	-694.946.832.295.123	3,67E+02	5,01E+03
ENSG00000103316	549.355.374.293.687	418.162.611.603.513	0.601936	694.696.194.345.255	3,73E+02	5,06E+04
ENSG00000166750	207.110.615.338.449	-133.514.101.156.372	0.192242	-694.510.090.592.601	3,78E+02	5,06E+04
ENSG00000183287	509.627.459.283.955	-135.454.308.246.456	0.195035	-69.451.224.624.086	3,78E+02	5,06E+04
ENSG00000205220	545.056.534.599.419	-139.126.998.753.483	0.200417	-694.188.741.744.591	3,87E+02	5,15E+04
ENSG00000162946	151.819.566.976.864	-175.078.881.962.833	0.252665	-692.928.203.930.195	4,23E+02	5,59E+04
ENSG00000070540	137.759.345.050.108	-125.657.046.299.326	0.181949	-690.618.575.459.991	4,98E+02	6,53E+04
ENSG00000142235	54.057.789.285.119	125.214.098.841.444	0.181516	689.824.112.222.672	5,27E+02	6,86E+03
ENSG00000172748	144.342.131.158.886	-250.470.043.414.862	0.363224	-689.574.189.626.547	5,36E+02	6,94E+04
ENSG00000124664	197.515.952.741.172	235.594.198.786.581	0.342797	687.270.320.565.172	6,30E+02	8,11E+04
ENSG00000100911	273.936.593.288.532	-110.175.390.510.226	0.160498	-686.460.628.172.263	6,67E+02	8,52E+04
ENSG00000111224	573.840.870.431.194	-124.194.760.127.802	0.180971	-686.270.410.180.679	6,76E+02	8,58E+04
ENSG00000159335	113.279.945.407.403	0.915432	0.133558	685.417.044.709.687	7,17E+02	9,05E+04
ENSG00000196611	157.537.867.656.531	227.825.259.430.203	0.332747	684.679.924.711.965	7,55E+02	9,41E+04
novel.2338	331.148.589.940.352	870.424.366.824.321	127.115.029.052.234	684.753.308.333.544	7,51E+02	9,41E+04
ENSG00000170581	677.656.591.418.979	-144.689.537.625.497	0.211391	-684.464.705.669.565	7,67E+02	9,49E+04
ENSG00000169252	147.588.403.918.221	-167.643.746.123.262	0.244981	-684.312.881.272.881	7,75E+02	9,53E+04
ENSG00000132334	145.818.911.004.269	-206.080.513.560.546	0.301555	-683.392.460.851.781	8,26E+02	1,01E+05
ENSG00000180398	86.863.177.933.147	-111.714.133.971.111	0.163568	-682.983.858.588.787	8,50E+02	1,03E+05
ENSG00000067167	304.253.990.232.444	-0.968468	0.141908	-682.461.202.535.178	8,82E+02	1,06E+05
ENSG00000105289	246.928.098.617.576	216.077.888.759.522	0.31707	681.482.901.177.613	9,44E+02	1,13E+04
ENSG00000136147	112.131.372.905.273	-115.274.530.858.883	0.169323	-680.798.490.262.817	9,90E+02	1,18E+05
ENSG00000158109	189.647.941.190.389	-106.295.326.368.555	0.156259	-680.250.676.332.962	1,03E+03	1,22E+05
ENSG00000106348	405.040.526.035.146	0.805928	0.118535	679.907.493.633.542	1,05E+03	1,24E+05
ENSG00000184661	390.067.862.346.304	0.97867	0.144008	679.593.650.217.775	1,08E+03	1,26E+05
ENSG00000167508	288.024.520.486.668	-0.986435	0.145271	-679.032.297.579.554	1,12E+03	1,30E+05
ENSG00000138463	333.557.925.425.573	-0.909763	0.134575	-676.026.294.372.046	1,38E+03	1,60E+05
ENSG00000133636	148.702.289.364.304	106.784.773.166.147	0.158097	675.439.558.206.061	1,43E+03	1,65E+04
ENSG00000122643	702.415.732.610.287	-143.199.122.084.931	0.212375	-674.275.673.189.358	1,55E+03	1,78E+05
ENSG00000002549	111.326.779.957.817	-169.035.763.599.436	0.250838	-673.884.694.925.944	1,60E+03	1,82E+05
ENSG00000130270	633.901.090.126.804	117.453.844.313.992	0.174432	673.349.232.351.075	1,66E+02	1,87E+04
ENSG00000135919	518.384.806.434.741	-104.902.302.725.319	0.155925	-672.775.041.061.782	1,72E+03	1,94E+05
ENSG00000276966	458.197.331.395.188	0.80245	0.119367	672.256.762.407.612	1,79E+03	2,00E+05
ENSG00000184916	23.362.112.423.286	10.463.025.147.695	0.155698	672.008.530.205.098	1,82E+03	2,02E+05
ENSG00000111087	545.355.928.809.193	119.767.154.323.632	0.178382	671.409.083.686.078	1,89E+03	2,09E+05
ENSG00000117114	254.401.464.907.909	104.221.307.664.987	0.155291	671.134.740.437.412	1,93E+03	2,10E+05
ENSG00000067066	358.806.071.274.947	-13.868.642.889.409	0.206621	-671.213.106.796.639	1,92E+03	2,10E+05
ENSG00000109511	60.450.052.937.743	-169.544.361.229.854	0.252621	-671.140.491.232.095	1,93E+03	2,10E+05
ENSG00000116016	89.166.027.623.922	118.081.476.899.943	0.176227	670.053.528.998.309	2,08E+03	2,25E+05
ENSG00000186310	829.838.776.388.826	-261.044.960.210.592	0.390757	-668.048.638.579.129	2,38E+03	2,56E+05
ENSG00000102218	269.953.670.001.635	-0.901361	0.135319	-666.101.495.832.152	2,72E+03	2,91E+05
ENSG00000173227	488.393.943.846.529	186.555.206.343.891	0.280182	665.836.199.872.869	2,77E+03	2,95E+05
ENSG00000115129	695.704.722.003.739	-11.435.809.094.544	0.171827	-665.543.944.608.831	2,82E+03	2,99E+05
ENSG00000188015	128.493.030.436.062	-12.218.737.796.276	0.183822	-664.703.558.881.446	2,99E+03	3,15E+05
ENSG00000135318	954.937.394.199.158	-0.84792	0.127579	-664.625.807.104.747	3,01E+03	3,15E+05
ENSG00000135917	420.720.382.625.539	11.520.375.301.892	0.173665	663.368.027.263.945	3,27E+02	3,41E+05
ENSG00000138829	181.061.609.161.187	-115.869.173.973.348	0.174766	-662.994.653.828.341	3,36E+03	3,47E+05
ENSG00000187266	382.548.067.677.175	149.684.238.774.219	0.225782	662.958.091.672.314	3,37E+02	3,47E+05
ENSG00000179913	694.164.534.009.278	149.170.093.588.074	0.225641	661.096.158.661.726	3,82E+03	3,91E+05
ENSG00000001561	765.356.569.723.131	-103.570.095.096.821	0.156762	-660.683.719.141.999	3,93E+03	4,00E+05
ENSG00000168298	263.192.490.053.506	0.845115	0.128106	659.697.955.722.934	4,20E+03	4,26E+05
ENSG00000236969	97.005.387.773.109	-232.405.940.230.943	0.35288	-658.597.482.100.628	4,52E+03	4,56E+05
ENSG00000104951	816.766.937.177.368	-225.265.043.412.971	0.342521	-657.667.345.280.613	4,81E+02	4,83E+05
ENSG00000138162	835.926.111.220.504	117.140.561.619.203	0.178174	657.451.793.388.574	4,88E+03	4,88E+05
ENSG00000187608	106.336.414.513.931	-27.406.255.593.179	0.417136	-657.010.570.986.799	5,03E+02	4,99E+05
ENSG00000196562	127.677.875.958.077	-107.551.130.617.396	0.163709	-656.964.068.371.757	5,04E+03	4,99E+05
ENSG00000168256	137.240.969.922.414	0.939577	0.143143	656.391.324.695.847	5,24E+03	5,16E+05
ENSG00000293413	202.153.939.936.644	181.804.052.824.894	0.278606	652.548.801.630.787	6,78E+02	6,64E+05
ENSG00000026103	356.734.339.678.002	-100.237.216.106.899	0.153737	-652.006.095.721.145	7,03E+03	6,85E+05
ENSG00000111846	785.055.868.050.505	217.405.517.384.667	0.334205	650.515.517.761.985	7,76E+03	7,53E+05
ENSG00000067064	244.739.126.030.638	-10.337.507.573.672	0.159351	-648.726.081.977.699	8,74E+03	8,44E+05
ENSG00000173786	100.199.392.306.082	-0.849195	0.131084	-64.782.290.785.755	9,28E+02	8,91E+05
ENSG00000144837	53.091.084.598.693	-306.991.420.049.823	0.47429	-647.265.158.215.794	9,63E+03	9,20E+05
ENSG00000136783	237.772.219.236.835	-0.956336	0.147933	-646.463.338.892.953	1,02E+03	9,66E+05
ENSG00000078018	309.830.437.843.772	-418.846.810.458.122	0.648334	-64.603.523.978.801	1,04E+04	9,89E+05
ENSG00000169679	536.863.430.505.037	0.839083	0.129905	645.918.175.606.777	1,05E+04	9,92E+05
ENSG00000275126	129.919.254.941.981	104.414.543.827.632	0.16179	64.537.184.663.733	1,09E+04	1,02E+06
ENSG00000137842	242.464.761.176.491	-0.997892	0.155278	-642.647.834.013.489	1,31E+04	1,22E+06
ENSG00000143772	149.644.179.910.588	-106.528.398.530.522	0.16614	-641.195.071.822.944	1,44E+04	1,33E+06
ENSG00000160606	149.668.079.073.974	0.935446	0.146044	640.521.768.578.302	1,50E+04	1,38E+06
ENSG00000130821	889.007.873.150.757	136.266.451.240.445	0.21272	640.590.048.190.196	1,49E+04	1,38E+06
ENSG00000196159	104.106.027.282.499	126.307.859.035.924	0.197931	638.142.220.667.784	1,75E+04	1,61E+06
ENSG00000153294	168.253.665.364.681	-106.649.823.856.358	0.167199	-637.861.780.815.271	1,79E+04	1,63E+06
ENSG00000142937	320.642.211.416.479	0.826212	0.129621	637.404.561.197.202	1,84E+04	1,66E+06
ENSG00000151917	325.797.695.075.603	-145.600.947.109.472	0.228449	-637.346.358.106.937	1,85E+04	1,66E+06
ENSG00000173530	419.404.419.497.732	0.965749	0.151507	637.427.190.332.785	1,84E+04	1,66E+06
ENSG00000126803	178.019.000.124.814	152.728.450.721.358	0.239698	637.170.143.700.945	1,87E+04	1,67E+06
ENSG00000184985	388.405.592.601.683	-136.371.378.073.626	0.214387	-636.099.592.700.276	2,00E+04	1,79E+06
ENSG00000011426	142.408.540.407.131	0.791547	0.124843	634.033.394.861.294	2,29E+04	2,03E+06
ENSG00000129474	303.124.674.255.437	-0.875464	0.138086	-63.399.935.991.772	2,30E+04	2,03E+06
ENSG00000172575	304.785.525.616.768	-146.693.795.259.842	0.231612	-633.360.092.054.175	2,40E+02	2,10E+06
ENSG00000140451	868.412.769.654.301	112.220.822.730.813	0.177166	63.342.272.444.885	2,39E+04	2,10E+06
ENSG00000117475	331.316.975.685.811	-0.95736	0.151312	-632.707.856.801.874	2,50E+04	2,18E+06
ENSG00000169621	612.686.389.725.072	-103.558.010.789.904	0.16378	-632.301.221.159.801	2,57E+04	2,22E+06
novel.941	441.179.097.383.546	-233.706.631.339.486	0.369849	-631.898.096.461.988	2,63E+04	2,27E+06
ENSG00000105976	216.563.847.083.276	-113.424.275.558.752	0.179795	-630.853.003.032.253	2,82E+04	2,42E+06
ENSG00000203411	449.095.005.295.799	-132.461.338.721.442	0.209993	-630.788.113.709.559	2,83E+03	2,42E+06
ENSG00000166225	409.849.581.037.656	-0.791173	0.125442	-630.708.080.362.133	2,84E+04	2,42E+06
ENSG00000079931	384.963.108.403.351	-146.964.407.812.171	0.233177	-630.268.638.186.141	2,93E+04	2,48E+06
ENSG00000175264	879.075.262.872.038	-22.817.889.445.785	0.36207	-630.207.351.124.013	2,94E+04	2,48E+06
ENSG00000173599	295.328.614.725.389	10.795.750.003.345	0.171964	627.791.176.348.726	3,43E+04	2,89E+06
ENSG00000087303	22.672.592.779.063	150.891.170.501.122	0.240511	627.377.295.482.245	3,52E+04	2,95E+06
ENSG00000258602	445.329.090.684.803	-301.542.808.938.382	0.480885	-62.705.844.132.104	3,60E+04	3,00E+06
ENSG00000136048	296.721.429.796.129	-0.862875	0.137714	-626.570.048.716.935	3,71E+04	3,08E+06
ENSG00000119514	637.057.745.368.924	-139.204.979.717.008	0.222654	-625.206.619.119.648	4,05E+03	3,35E+06
ENSG00000133106	725.009.941.076.474	-300.240.913.378.782	0.480491	-624.862.757.481.772	4,14E+04	3,41E+05
ENSG00000167771	166.170.485.290.326	166.928.125.427.758	0.267332	624.423.286.769.832	4,26E+04	3,49E+06
ENSG00000125968	213.403.588.119.937	102.830.996.507.294	0.164711	624.310.234.600.551	4,29E+04	3,50E+06
ENSG00000119681	10.432.532.414.974	-116.687.017.328.193	0.187026	-623.907.229.214.331	4,40E+04	3,58E+06
ENSG00000126787	444.285.245.677.701	0.774901	0.124307	623.376.925.550.798	4,55E+04	3,69E+05
novel.990	383.541.274.459.042	-575.570.147.439.079	0.923648	-623.148.719.035.081	4,62E+04	3,73E+06
ENSG00000048392	1.011.260.099.771	-0.713651	0.114775	-621.783.377.983.081	5,04E+04	4,03E+06
ENSG00000173894	150.447.874.646.031	0.803938	0.129293	621.793.733.484.916	5,04E+04	4,03E+06
ENSG00000168495	723.681.696.489.941	0.927253	0.149222	62.139.185.241.641	5,17E+04	4,11E+06
ENSG00000105737	799.436.224.786.855	-214.391.620.941.513	0.345028	-621.374.859.629.247	5,17E+04	4,11E+06
ENSG00000137807	788.274.593.965.089	0.845912	0.136178	621.181.150.441.528	5,24E+04	4,14E+06
ENSG00000101265	658.208.122.111.234	-0.949877	0.153145	-620.245.127.680.677	5,56E+04	4,38E+06
ENSG00000174669	541.778.139.668.551	116.145.932.389.804	0.187521	619.377.019.540.301	5,87E+04	4,61E+06
ENSG00000132274	276.075.376.003.824	-327.556.451.987.251	0.53047	-617.483.368.998.291	6,62E+04	5,17E+06
ENSG00000171533	329.750.589.723.983	-133.651.913.587.681	0.216602	-617.039.300.485.422	6,81E+04	5,30E+06
ENSG00000115590	125.852.076.381.415	215.626.247.013.514	0.350148	615.813.937.355.679	7,36E+04	5,70E+06
ENSG00000213853	225.281.509.789.097	0.776633	0.126196	615.416.389.843.303	7,55E+04	5,83E+06
ENSG00000105402	154.907.599.761.792	-0.802181	0.130489	-614.748.410.087.154	7,87E+04	6,05E+06
ENSG00000095752	517.272.460.048.952	-12.321.487.943.618	0.201015	-61.296.412.964.609	8,81E+03	6,75E+06
ENSG00000188747	89.379.954.867.805	101.748.872.208.702	0.16612	6.125.013.508.739	9,07E+04	6,92E+06
ENSG00000264230	135.819.883.658.838	-116.504.406.534.765	0.190544	-611.429.494.289.391	9,70E+04	7,37E+06
ENSG00000149571	858.453.354.022.028	-0.910521	0.149009	-611.051.349.018.659	9,93E+04	7,52E+06
ENSG00000157456	310.491.593.695.232	0.76823	0.125825	610.552.359.916.633	1,02E+05	7,73E+06
ENSG00000132434	132.146.668.184.962	-0.852253	0.139617	-610.423.704.257.855	1,03E+05	7,76E+06
ENSG00000173821	149.034.064.862.547	-124.323.488.311.853	0.203735	-610.221.243.798.025	1,05E+05	7,83E+06
ENSG00000173744	146.114.690.263.249	0.719251	0.11794	609.844.330.720.544	1,07E+05	7,96E+06
ENSG00000213445	197.777.423.561.995	10.060.672.466.851	0.164972	609.841.764.638.377	1,07E+05	7,96E+06
ENSG00000227640	145.273.916.200.416	208.074.655.491.624	0.341866	608.643.798.312.724	1,15E+05	8,54E+06
ENSG00000102996	306.362.165.274.923	0.859252	0.141216	608.467.974.485.164	1,17E+05	8,61E+06
ENSG00000088002	40.002.684.500.296	175.036.241.049.299	0.287709	608.379.727.175.499	1,17E+05	8,62E+06
ENSG00000197140	175.797.910.826.468	-188.978.440.882.039	0.310948	-607.748.480.619.372	1,22E+05	8,93E+06
ENSG00000162430	131.643.109.844.515	0.923755	0.152059	607.498.688.062.465	1,24E+05	9,01E+06
ENSG00000130638	965.395.424.491.808	-0.774737	0.127528	-607.505.305.643.843	1,24E+05	9,01E+06
ENSG00000112984	522.162.666.871.814	0.803504	0.132331	607.192.391.114.853	1,26E+05	9,11E+06
ENSG00000103202	787.823.878.733.874	0.709105	0.116782	607.204.067.039.387	1,26E+05	9,11E+06
ENSG00000165323	304.970.655.669.756	-127.089.687.353.786	0.20939	-60.695.110.002.407	1,28E+05	9,21E+06
ENSG00000139597	51.413.255.496.478	-249.316.256.274.453	0.410798	-606.906.581.034.023	1,29E+05	9,21E+06
ENSG00000247809	176.802.718.476.049	17.607.736.659.881	0.290424	606.277.440.599.037	1,34E+05	9,54E+06
ENSG00000066279	717.435.037.246.558	0.873009	0.144089	605.880.299.494.451	1,37E+05	9,75E+06
ENSG00000104853	238.318.122.507.205	0.896831	0.148226	605.042.831.503.859	1,44E+05	1,02E+06
novel.1877	7.501.095.979.763	-101.185.613.741.684	0.167731	-603.262.831.482.052	1,61E+05	1,14E+07
novel.2731	254.831.452.445.057	-486.943.893.733.574	0.807537	-602.998.860.916.043	1,64E+05	1,15E+07
ENSG00000136379	324.521.055.093.206	0.855672	0.141922	602.915.951.832.938	1,65E+05	1,15E+07
ENSG00000130813	109.834.092.219.532	-129.064.191.223.165	0.214787	-600.895.220.980.179	1,87E+05	1,30E+07
novel.978	721.554.024.747.732	-131.772.395.343.417	0.219367	-600.692.974.092.984	1,89E+05	1,32E+07
ENSG00000197061	103.098.150.021.989	0.816414	0.135962	600.471.368.088.423	1,92E+05	1,33E+07
novel.2151	295.513.787.673.886	-0.973711	0.162254	-60.011.368.138.566	1,96E+05	1,35E+07
ENSG00000122694	72.527.838.831.877	-11.683.408.159.248	0.19481	-599.734.645.397.663	2,01E+05	1,38E+07
ENSG00000167037	154.245.249.615.649	142.272.213.301.642	0.237394	599.308.702.405.404	2,06E+04	1,41E+07
ENSG00000140105	526.850.243.402.823	-0.967017	0.161385	-599.199.922.127.314	2,07E+04	1,42E+07
ENSG00000198435	18.483.526.655.744	144.437.609.368.504	0.241675	597.653.298.469.791	2,28E+03	1,55E+07
ENSG00000010310	164.050.822.191.108	145.821.139.213.655	0.244455	596.514.171.802.441	2,44E+05	1,66E+07
ENSG00000168874	157.347.236.411.136	194.695.189.752.086	0.326594	596.137.425.026.842	2,50E+04	1,69E+07
ENSG00000250565	465.451.754.633.604	0.994934	0.167125	595.323.929.696.879	2,63E+05	1,77E+07
ENSG00000114771	116.874.423.450.469	-10.670.188.382.069	0.17938	-594.837.749.890.382	2,71E+04	1,82E+07
ENSG00000215481	293.979.698.515.372	-115.003.579.154.096	0.193382	-594.697.651.306.679	2,73E+04	1,83E+07
ENSG00000108691	354.268.936.604.521	-110.266.874.393.132	0.18551	-594.398.310.577.852	2,78E+05	1,86E+06
ENSG00000160991	271.986.686.638.746	-0.7793	0.131224	-593.869.573.897.306	2,87E+05	1,91E+07
ENSG00000178573	130.805.896.657.839	226.272.333.767.839	0.381216	593.554.766.618.355	2,93E+05	1,94E+07
ENSG00000038210	335.701.619.171.953	-0.949185	0.160185	-592.557.358.106.179	3,11E+04	2,06E+07
ENSG00000140379	183.821.293.299.512	0.915972	0.154957	591.113.133.130.223	3,40E+05	2,24E+07
ENSG00000162616	187.953.208.316.351	-105.093.923.603.881	0.177934	-590.633.482.587.049	3,50E+05	2,29E+07
ENSG00000135363	105.210.093.596.494	-243.127.320.103.593	0.41165	-590.616.083.446.736	3,50E+05	2,29E+07
ENSG00000115163	191.025.388.298.606	0.876387	0.148551	589.956.296.143.225	3,64E+05	2,38E+06
ENSG00000180758	131.478.177.989.423	0.931035	0.157901	589.630.331.744.472	3,72E+04	2,42E+07
ENSG00000106003	133.976.242.592.086	-0.964423	0.163793	-588.807.126.451.572	3,91E+05	2,53E+07
ENSG00000163710	22.866.293.752.278	0.916656	0.155751	588.539.589.211.576	3,97E+05	2,56E+07
ENSG00000196177	614.328.485.367.173	-0.971607	0.165091	-588.526.829.717.159	3,97E+05	2,56E+07
novel.1253	365.993.661.805.298	137.363.783.726.813	0.233436	588.444.233.759.209	3,99E+05	2,56E+06
ENSG00000168546	762.565.675.833.145	207.394.467.554.267	0.352503	588.347.833.939.001	4,02E+05	2,57E+07
ENSG00000213694	248.943.170.119.897	-0.878474	0.149326	-58.829.399.297.836	4,03E+05	2,57E+07
ENSG00000221963	684.365.246.857.157	-227.006.699.397.395	0.386171	-587.840.413.270.385	4,14E+05	2,63E+07
ENSG00000249992	214.488.639.601.528	125.026.365.528.662	0.212888	587.286.805.180.563	4,28E+05	2,71E+07
ENSG00000105520	379.684.871.729.234	119.224.230.584.756	0.203104	587.009.488.891.105	4,36E+04	2,75E+06
ENSG00000181804	451.023.008.973.209	-268.174.060.575.156	0.457021	-586.787.685.635.986	4,41E+05	2,78E+07
ENSG00000005700	122.977.716.855.119	-131.942.773.392.265	0.225256	-58.574.461.824.743	4,70E+05	2,95E+07
ENSG00000152377	399.501.998.067.787	-13.789.807.836.776	0.235526	-585.490.413.133.855	4,77E+05	2,98E+07
ENSG00000150456	203.228.263.078.956	-130.078.736.909.353	0.222185	-585.453.564.057.969	4,78E+05	2,98E+07
ENSG00000170312	819.257.142.353.533	0.746807	0.12759	585.315.836.428.828	4,82E+05	3,00E+07
ENSG00000166546	239.888.704.671.022	-134.858.054.995.319	0.230551	-584.938.970.866.113	4,93E+05	3,05E+07
ENSG00000086548	202.120.095.368.648	120.517.337.348.983	0.206269	584.271.459.396.528	5,14E+05	3,17E+07
ENSG00000101187	210.181.775.814.091	128.436.124.177.762	0.219984	583.842.937.836.852	5,27E+05	3,24E+07
ENSG00000177283	533.836.816.708.426	0.931902	0.159815	583.112.375.669.149	5,51E+05	3,38E+07
novel.1702	14.345.452.254.542	123.860.954.697.249	0.212559	582.713.590.930.858	5,64E+05	3,45E+07
ENSG00000154330	107.115.040.106.929	-207.074.559.280.804	0.355447	-582.575.766.630.805	5,69E+05	3,47E+07
ENSG00000182985	196.277.775.317.467	-0.867358	0.14901	-582.079.662.923.889	5,86E+05	3,56E+07
ENSG00000165105	342.373.188.441.918	-0.855495	0.1474	-580.389.513.236.956	6,48E+05	3,92E+07
ENSG00000089220	156.779.128.720.035	-0.741974	0.128057	-579.406.914.240.007	6,87E+05	4,15E+07
ENSG00000184270	840.487.604.848.351	0.776576	0.134176	578.774.307.249.853	7,13E+05	4,28E+07
ENSG00000198018	153.559.724.510.077	-0.884164	0.152755	-578.810.617.648.718	7,12E+05	4,28E+07
ENSG00000035499	146.950.170.019.344	0.815458	0.140942	578.578.489.592.141	7,22E+05	4,32E+05
ENSG00000186185	1.987.075.129.545	0.996676	0.172353	578.276.614.399.844	7,35E+05	4,38E+07
ENSG00000197889	969.733.602.822.087	-194.534.673.543.306	0.33715	-576.997.147.998.459	7,93E+05	4,72E+07
ENSG00000065717	176.383.409.131.383	164.515.039.014.354	0.285334	57.656.932.463.109	8,13E+05	4,82E+07
ENSG00000142945	190.544.699.436.677	0.760516	0.132018	576.070.060.387.721	8,38E+05	4,94E+07
ENSG00000173801	102.842.003.324.733	0.97261	0.168838	576.061.684.825.305	8,38E+05	4,94E+07
ENSG00000154451	257.339.931.491.284	-426.912.537.088.336	0.741765	-575.536.111.110.138	8,65E+05	5,07E+07
ENSG00000114698	659.825.466.328.447	-109.873.316.018.309	0.190904	-575.543.419.863.848	8,64E+05	5,07E+07
ENSG00000103642	432.074.750.602.115	-0.751266	0.130616	-575.170.014.489.999	8,84E+05	5,16E+07
ENSG00000132170	316.362.029.676.078	-0.726563	0.126542	-574.167.169.373.878	9,37E+05	5,46E+07
ENSG00000103021	222.050.335.577.772	-120.507.060.206.908	0.210159	-573.410.331.535.767	9,80E+05	5,69E+07
ENSG00000010030	522.847.068.098.378	-3.243.253.584.035	0.565856	-573.159.268.278.683	9,95E+04	5,76E+07
ENSG00000183722	234.150.574.790.493	-128.494.146.783.878	0.224702	-571.841.830.899.982	1,08E+06	6,21E+07
ENSG00000137198	399.447.873.384.774	-296.447.889.713.536	0.518596	-571.635.897.387.071	1,09E+06	6,26E+07
ENSG00000189431	602.824.576.780.448	-0.99001	0.173264	-571.388.235.854.253	1,10E+06	6,34E+07
ENSG00000174738	163.596.766.368.825	-0.868618	0.152288	-570.378.632.817.893	1,17E+06	6,71E+07
ENSG00000066032	895.218.247.893.678	-188.907.949.699.766	0.331939	-569.104.299.789.019	1,26E+06	7,20E+07
ENSG00000167552	100.731.772.812.097	-0.802117	0.141051	-56.867.136.843.925	1,30E+06	7,37E+07
ENSG00000138028	399.559.078.753.164	115.340.513.851.388	0.203345	567.216.983.765.212	1,41E+05	8,00E+07
ENSG00000146054	154.057.188.094.187	0.776652	0.137006	566.875.017.224.517	1,44E+05	8,13E+07
ENSG00000123810	161.594.481.409.498	-0.911117	0.160734	-56.684.945.427.231	1,44E+06	8,13E+07
ENSG00000185477	650.422.138.217.215	0.950271	0.167981	565.701.462.128.808	1,54E+06	8,66E+06
ENSG00000203797	335.194.675.822.542	-285.169.261.884.294	0.504436	-565.322.664.165.796	1,57E+06	8,83E+07
ENSG00000111911	134.317.166.052.831	-0.730009	0.12933	-564.456.339.082.187	1,66E+06	9,21E+07
ENSG00000172922	211.125.710.603.228	0.744208	0.131836	56.449.501.053.617	1,65E+06	9,21E+07
ENSG00000101447	569.834.922.186.935	0.792918	0.140457	564.526.593.734.744	1,65E+05	9,21E+07
ENSG00000083720	153.209.973.452.932	-15.856.763.174.831	0.281383	-563.528.893.719.569	1,75E+06	9,69E+07
ENSG00000140678	294.680.372.863.567	-157.415.133.067.387	0.279527	-563.148.958.408.765	1,79E+06	9,88E+07
ENSG00000180479	124.582.887.463.127	-144.812.472.106.052	0.257484	-562.412.709.162.987	1,86E+06	1,03E+08
ENSG00000088826	727.586.669.703.764	120.765.590.866.537	0.215275	560.982.797.795.344	2,03E+06	1,11E+08
ENSG00000101224	475.263.666.309.338	0.874795	0.15615	56.022.609.002.981	2,12E+06	1,16E+08
ENSG00000114054	105.113.820.668.183	-0.764812	0.136676	-559.579.053.639.242	2,20E+04	1,20E+08
ENSG00000105438	111.508.116.981.338	0.683379	0.122209	559.191.136.441.505	2,25E+06	1,22E+08
ENSG00000114446	257.193.165.146.533	-0.787453	0.141191	-557.723.128.607.254	2,44E+05	1,33E+08
ENSG00000068366	109.760.026.529.622	-0.718416	0.128807	-55.774.696.500.762	2,44E+06	1,33E+08
ENSG00000132326	672.324.956.240.544	116.256.581.551.581	0.208877	556.580.309.194.395	2,61E+06	1,41E+08
ENSG00000178537	108.725.233.641.245	-0.864857	0.155432	-556.421.719.814.644	2,63E+06	1,42E+08
ENSG00000170525	134.900.482.548.075	0.947426	0.170374	55.608.680.835.077	2,68E+06	1,44E+08
ENSG00000172137	860.229.676.772.297	250.016.381.484.172	0.449599	556.087.695.999.936	2,68E+06	1,44E+08
ENSG00000165695	163.087.050.094.769	-130.725.433.970.536	0.2356	-554.861.119.153.582	2,88E+06	1,54E+06
ENSG00000213347	803.760.970.235.043	0.898465	0.161964	554.729.740.256.754	2,90E+06	1,55E+08
ENSG00000091622	384.255.780.885.091	-126.779.869.444.132	0.22917	-55.321.244.418.641	3,16E+05	1,68E+08
ENSG00000168453	250.569.764.583.982	130.872.594.061.382	0.23674	552.812.301.137.314	3,24E+06	1,72E+07
ENSG00000306831	231.460.959.503.674	-105.765.877.082.964	0.191526	-552.227.527.591.947	3,35E+06	1,77E+08
ENSG00000281856	173.040.008.791.518	776.727.537.074.022	140.698.427.061.984	552.051.329.423.774	3,38E+06	1,78E+08
ENSG00000109674	21.925.265.463.085	0.758213	0.137397	551.841.310.253.499	3,42E+06	1,79E+07
ENSG00000240376	629.134.069.263.839	0.976766	0.176992	551.869.891.023.642	3,42E+06	1,79E+07
ENSG00000147536	767.991.761.444.541	0.845922	0.153281	551.875.847.246.931	3,41E+06	1,79E+07
ENSG00000135636	134.914.964.824.249	-235.323.653.713.455	0.426776	-551.398.637.598.424	3,51E+06	1,82E+08
ENSG00000265735	39.306.667.769.555	-0.898671	0.162984	-551.386.959.212.655	3,51E+06	1,82E+08
ENSG00000171877	672.659.263.857.315	-0.853808	0.154853	-55.136.557.968.757	3,51E+06	1,82E+08
ENSG00000089685	634.945.395.320.619	0.730346	0.132454	55.139.458.457.954	3,51E+05	1,82E+08
ENSG00000120217	635.935.717.015.176	-131.088.667.049.837	0.237982	-550.834.797.497.071	3,62E+05	1,87E+08
ENSG00000171303	321.183.658.368.706	131.563.617.924.099	0.239023	550.423.366.392.147	3,71E+06	1,91E+08
ENSG00000115596	537.573.070.752.873	-29.964.880.241.331	0.544502	-55.031.761.127.439	3,73E+06	1,92E+08
ENSG00000185745	448.061.220.531.607	-298.548.375.844.907	0.542993	-549.820.082.754.642	3,84E+06	1,97E+08
ENSG00000091129	133.389.765.828.056	-0.76739	0.139689	-549.355.435.772.773	3,94E+06	2,01E+08
ENSG00000271643	566.278.438.524.617	-126.990.425.226.422	0.231198	-549.272.218.073.702	3,96E+06	2,02E+08
ENSG00000289911	496.633.123.699.861	106.679.934.796.276	0.194248	549.194.796.114.271	3,98E+06	2,02E+08
ENSG00000176170	340.055.809.911.429	-0.886852	0.16175	-548.286.752.614.185	4,18E+06	2,12E+08
ENSG00000121653	918.280.119.385.703	-0.799699	0.145874	-548.212.999.036.588	4,20E+06	2,13E+08
ENSG00000018408	991.748.844.884.502	-0.7084	0.129383	-547.520.725.749.822	4,37E+06	2,20E+07
ENSG00000146166	135.444.201.022.094	105.621.302.149.508	0.192927	547.466.887.979.329	4,38E+06	2,20E+07
ENSG00000162063	198.763.671.727.154	0.678443	0.123928	547.451.408.300.523	4,39E+06	2,20E+07
ENSG00000101197	598.233.874.099.436	-107.768.005.547.384	0.196841	-547.488.168.454.248	4,38E+06	2,20E+07
ENSG00000205268	190.486.917.975.942	0.73922	0.135045	547.389.641.339.477	4,40E+06	2,20E+08
ENSG00000116663	320.483.604.308.788	-10.927.788.400.967	0.199822	-546.876.890.100.076	4,53E+06	2,25E+07
ENSG00000119655	152.971.787.482.667	-0.847754	0.155017	-546.877.355.234.691	4,53E+06	2,25E+07
ENSG00000163453	326.644.074.111.844	-0.952083	0.174238	-546.425.431.243.935	4,65E+06	2,30E+08
ENSG00000116032	563.255.973.907.525	131.758.455.426.906	0.241161	546.350.675.347.002	4,67E+06	2,30E+08
ENSG00000147100	140.455.179.289.941	-0.993544	0.181853	-546.344.461.928.315	4,67E+06	2,30E+08
ENSG00000114279	207.490.744.508.862	-122.219.325.226.812	0.223884	-545.904.726.897.138	4,79E+06	2,36E+08
ENSG00000151490	941.387.068.376.259	-18.071.583.920.395	0.331308	-545.461.346.373.265	4,91E+06	2,41E+08
ENSG00000170430	269.354.190.861.738	-119.147.204.953.929	0.218621	-544.993.473.811.384	5,04E+06	2,47E+08
ENSG00000134324	123.271.803.601.032	-0.770154	0.141413	-544.612.156.186.256	5,15E+06	2,51E+08
ENSG00000283526	794.365.381.468.483	212.976.767.289.851	0.391412	544.124.616.556.092	5,29E+06	2,58E+08
ENSG00000179163	533.693.821.907.276	-0.961418	0.176751	-543.939.758.754.135	5,35E+06	2,60E+08
ENSG00000151090	383.597.049.429.095	121.598.507.919.843	0.223687	543.610.524.575.363	5,45E+06	2,64E+08
ENSG00000124226	19.082.136.377.552	-0.704697	0.129761	-543.072.630.615.546	5,61E+06	2,71E+08
ENSG00000136155	93.883.980.911.427	19.686.844.336.822	0.362924	542.451.614.366.153	5,81E+06	2,79E+08
ENSG00000184564	381.353.182.842.505	12.529.509.369.475	0.230949	542.523.888.396.612	5,79E+06	2,79E+08
ENSG00000121060	503.159.050.155.191	-0.995205	0.18347	-542.434.599.658.638	5,82E+06	2,79E+08
novel.2272	660.874.426.078.776	-112.490.221.143.284	0.20736	-542.486.302.818.318	5,80E+06	2,79E+08
ENSG00000117758	100.331.147.764.413	-0.767915	0.141743	-541.765.340.811.147	6,04E+06	2,89E+08
ENSG00000162654	183.460.833.638.126	-37.898.373.311.902	0.700803	-540.784.916.037.089	6,38E+06	3,04E+08
ENSG00000085117	130.576.632.784.989	-157.264.892.679.449	0.291103	-540.237.867.820.697	6,58E+06	3,13E+08
ENSG00000145743	144.550.409.876.887	-0.86227	0.159683	-539.989.022.106.044	6,67E+06	3,16E+08
ENSG00000186106	217.236.367.314.702	-0.826315	0.153145	-539.563.543.184.811	6,83E+06	3,23E+08
ENSG00000188313	12.925.170.107.374	-117.161.516.839.446	0.217177	-539.473.830.936.721	6,86E+06	3,24E+08
ENSG00000160447	170.127.018.206.251	0.791091	0.146799	538.894.751.071.607	7,09E+06	3,33E+07
novel.79	13.023.375.973.238	-201.397.274.490.337	0.373737	-538.874.927.594.107	7,09E+06	3,33E+07
ENSG00000129195	284.547.680.417.987	0.715436	0.132768	538.861.322.323.768	7,10E+06	3,33E+07
ENSG00000117228	34.980.156.694.258	-306.155.758.006.887	0.568891	-538.162.338.465.471	7,38E+06	3,45E+08
ENSG00000263740	117.800.215.501.236	-0.978933	0.181977	-537.943.912.778.535	7,47E+06	3,49E+08
ENSG00000205413	118.744.003.889.574	-238.236.296.509.732	0.443104	-53.765.344.744.514	7,59E+05	3,53E+08
ENSG00000140961	27.308.067.961.338	-0.908857	0.169064	-537.581.928.605.965	7,62E+06	3,54E+08
ENSG00000186897	440.844.137.714.515	127.443.003.867.212	0.237276	53.710.817.802.034	7,83E+06	3,63E+08
ENSG00000109738	501.407.477.697.606	-0.876628	0.163268	-536.926.260.605.481	7,91E+06	3,65E+08
ENSG00000229656	205.613.886.015.467	0.87696	0.16401	5.347.007.142.147	8,94E+06	4,11E+08
ENSG00000148655	212.746.118.596.206	-114.549.046.417.763	0.214222	-534.720.259.444.843	8,93E+06	4,11E+08
ENSG00000108679	128.626.457.348.015	-106.975.663.609.428	0.200289	-534.107.291.238.083	9,24E+06	4,24E+08
ENSG00000274290	291.656.818.460.887	0.729521	0.13681	533.238.009.474.469	9,69E+06	4,44E+08
ENSG00000198431	132.172.154.475.051	-0.641193	0.120294	-533.023.783.761.859	9,81E+06	4,48E+08
ENSG00000175182	618.618.248.590.313	0.81982	0.153865	532.816.785.131.569	9,92E+06	4,52E+08
ENSG00000056558	105.133.980.721.389	-102.047.087.174.854	0.191548	-532.749.320.233.649	9,96E+06	4,53E+07
ENSG00000144847	11.718.325.704.079	108.778.032.535.936	0.204534	53.183.334.248.166	1,05E+07	4,75E+07
ENSG00000161091	904.538.245.218.614	-0.624519	0.117454	-531.712.988.777.131	1,05E+07	4,77E+08
ENSG00000168487	76.687.024.193.798	-0.838146	0.157699	-531.483.709.121.228	1,07E+07	4,81E+08
ENSG00000104549	772.483.939.361.069	-0.724156	0.136246	-531.504.459.462.477	1,07E+07	4,81E+08
ENSG00000170961	427.532.391.291.802	11.111.582.528.628	0.209558	530.240.052.150.099	1,14E+07	5,14E+08
ENSG00000244187	239.197.870.474.602	113.002.360.661.016	0.213545	529.172.836.561.462	1,21E+07	5,43E+08
novel.1106	842.239.936.508.413	-0.694959	0.131342	-529.121.607.503.262	1,22E+07	5,44E+08
ENSG00000089101	52.046.581.765.209	-212.960.960.728.664	0.402692	-528.843.086.903.604	1,23E+07	5,51E+08
ENSG00000172893	603.352.599.585.237	-0.731952	0.138445	-528.693.988.154.351	1,24E+07	5,54E+07
ENSG00000106609	867.197.804.148.481	0.603922	0.114246	528.616.117.375.134	1,25E+07	5,55E+08
ENSG00000203697	373.139.580.843.707	245.570.464.091.759	0.464647	528.509.745.131.127	1,26E+07	5,56E+08
ENSG00000163629	296.562.377.974.464	-0.630872	0.119362	-528.536.610.351.359	1,25E+06	5,56E+08
novel.777	706.218.342.012.949	232.259.974.268.122	0.439526	528.432.316.322.248	1,26E+07	5,57E+08
ENSG00000258733	299.627.228.483.283	-325.570.061.102.595	0.616743	-527.885.710.977.366	1,30E+07	5,72E+08
ENSG00000130669	251.519.328.457.829	0.856514	0.162372	527.501.879.384.604	1,33E+07	5,83E+08
ENSG00000123240	346.347.904.878.126	-0.856937	0.162478	-527.415.758.809.212	1,33E+07	5,85E+08
ENSG00000100918	565.480.142.936.886	-252.774.617.866.987	0.479686	-526.958.999.087.736	1,37E+07	5,97E+08
ENSG00000167619	737.415.009.091.979	182.442.385.475.696	0.346217	526.960.385.482.429	1,37E+07	5,97E+08
novel.2527	168.866.164.986	-298.247.727.380.568	0.566557	-526.421.596.091.505	1,41E+07	6,13E+08
ENSG00000139354	129.170.824.129.353	0.697561	0.132528	526.349.938.249.082	1,41E+07	6,14E+08
ENSG00000104885	546.899.867.960.719	0.84036	0.159732	526.105.405.092.014	1,43E+07	6,21E+08
ENSG00000121064	924.114.194.909.886	-0.833258	0.158408	-526.019.955.104.219	1,44E+07	6,23E+08
ENSG00000270673	127.178.321.912.554	-140.084.060.580.429	0.266585	-525.475.421.852.383	1,48E+07	6,40E+07
ENSG00000167900	623.853.417.890.114	0.629781	0.119891	525.292.334.204.119	1,50E+07	6,45E+08
ENSG00000180596	76.278.984.942.433	-196.764.578.941.782	0.374824	-524.952.115.929.485	1,52E+07	6,54E+08
ENSG00000135454	254.368.501.781.821	0.652956	0.124382	524.960.446.846.572	1,52E+07	6,54E+08
ENSG00000112541	435.117.725.349.002	0.885697	0.168757	524.835.948.474.605	1,53E+07	6,57E+08
ENSG00000185942	137.507.903.436.705	-146.565.929.689.729	0.27969	-524.029.655.469.821	1,60E+07	6,83E+08
ENSG00000167680	108.045.275.448.651	129.888.098.223.982	0.247846	524.067.766.918.249	1,60E+07	6,83E+08
ENSG00000265190	640.846.258.260.175	-11.408.252.154.139	0.217776	-523.851.811.693.917	1,62E+07	6,88E+07
ENSG00000196072	400.433.688.195.948	-0.665492	0.127127	-523.484.577.852.382	1,65E+07	7,00E+08
ENSG00000088247	540.455.743.165.828	0.645009	0.123218	52.346.888.411.633	1,65E+07	7,00E+08
ENSG00000005469	105.123.476.189.775	-0.788556	0.150673	-523.355.739.989.105	1,66E+07	7,01E+07
ENSG00000130203	113.147.687.620.379	-122.445.923.388.357	0.233954	-5.233.759.288.249	1,66E+07	7,01E+07
ENSG00000115468	361.256.701.522.661	258.949.678.242.264	0.495085	523.040.713.645.725	1,69E+07	7,11E+08
ENSG00000242265	496.609.223.659.432	0.909532	0.173988	522.754.658.183.013	1,72E+07	7,21E+08
ENSG00000081087	654.641.653.528.139	-0.655242	0.125408	-522.490.108.610.943	1,74E+07	7,30E+08
ENSG00000142669	211.574.343.532.549	-0.765219	0.146475	-522.423.258.244.388	1,75E+07	7,31E+08
ENSG00000196396	26.063.134.099.907	-0.765711	0.146963	-521.023.538.911.276	1,89E+07	7,87E+07
ENSG00000160691	148.052.367.845.894	-0.635373	0.121974	-520.909.998.735.802	1,90E+07	7,90E+08
ENSG00000174343	112.087.743.047.774	-179.221.216.286.583	0.344093	-520.851.605.144.665	1,90E+07	7,91E+08
ENSG00000164197	505.340.471.534.997	-206.860.964.553.275	0.39731	-5.206.544.096.148	1,92E+07	7,97E+08
ENSG00000275379	246.277.999.148.665	0.770055	0.148075	52.004.510.451.151	1,99E+07	8,22E+08
ENSG00000136840	135.841.176.808.492	0.693767	0.133412	520.018.891.429.811	1,99E+07	8,22E+08
ENSG00000162643	163.722.725.323.034	-149.394.238.831.172	0.287712	-519.248.968.682.102	2,08E+07	8,55E+08
ENSG00000163491	316.420.613.428.702	-107.955.470.346.985	0.207974	-519.081.606.252.411	2,09E+07	8,60E+08
ENSG00000013588	193.984.785.646.718	110.800.024.975.053	0.213465	519.053.749.491.345	2,10E+07	8,60E+08
ENSG00000076382	206.503.728.192.873	0.71904	0.138545	518.995.126.590.508	2,10E+07	8,60E+08
ENSG00000175063	26.269.353.958.214	0.701915	0.135248	51.898.297.086.355	2,10E+07	8,60E+08
ENSG00000023909	12.089.894.341.895	-0.6449	0.124344	-518.642.319.281.127	2,14E+06	8,74E+08
ENSG00000115252	369.378.124.524.717	248.632.698.425.343	0.479461	518.567.333.686.161	2,15E+05	8,75E+08
ENSG00000164885	952.312.534.854.858	-0.761612	0.147045	-517.945.544.240.091	2,23E+07	9,03E+08
ENSG00000102554	391.850.879.177.114	0.755154	0.145928	517.483.500.977.326	2,28E+06	9,24E+08
ENSG00000153551	747.655.024.579.854	0.765859	0.148019	517.407.290.309.281	2,29E+07	9,26E+08
ENSG00000178999	408.587.642.440.594	0.81637	0.15782	517.277.640.675.841	2,31E+07	9,30E+08
ENSG00000273703	219.694.151.056.824	0.816361	0.158135	516.242.820.319.177	2,44E+07	9,81E+08
ENSG00000165905	104.885.352.983.183	169.068.260.525.739	0.327556	516.150.221.291.369	2,45E+07	9,84E+08
ENSG00000135083	129.960.754.013.967	0.721357	0.140023	515.171.215.665.143	2,58E+07	1,03E+09
ENSG00000163735	219.899.691.327.456	-0.740988	0.143876	-515.018.815.150.259	2,60E+07	1,04E+09
ENSG00000103260	138.353.445.846.326	-0.690683	0.134105	-51.502.993.563.473	2,60E+07	1,04E+09
ENSG00000124575	962.813.944.092.969	0.696465	0.135293	514.781.168.101.904	2,64E+07	1,05E+09
ENSG00000139211	321.103.530.288.684	-0.61652	0.11979	-514.665.935.944.724	2,65E+07	1,05E+09
ENSG00000101057	222.816.420.081.983	0.783528	0.152281	514.527.199.910.508	2,67E+07	1,06E+09
ENSG00000140464	998.010.592.685.048	-111.602.341.039.569	0.216945	-514.427.501.385.895	2,69E+07	1,06E+09
ENSG00000184925	192.517.597.934.395	136.948.061.903.515	0.266259	514.340.742.287.022	2,70E+07	1,07E+09
novel.71	626.034.197.652.389	-182.392.390.930.746	0.354738	-51.416.052.332.663	2,72E+07	1,07E+09
ENSG00000178301	293.523.257.465.508	-127.568.348.642.687	0.248359	-513.645.612.838.116	2,80E+07	1,10E+09
ENSG00000145246	833.917.660.015.323	-0.779442	0.151777	-513.544.943.828.131	2,81E+05	1,11E+09
ENSG00000168615	897.335.942.933.466	-0.690507	0.134554	-513.182.102.610.512	2,87E+07	1,12E+08
ENSG00000132535	539.894.324.303.203	0.971967	0.189395	513.195.410.754.689	2,87E+07	1,12E+08
ENSG00000156976	162.644.543.894.267	0.865947	0.168928	512.612.899.269.038	2,96E+06	1,16E+09
ENSG00000108984	157.547.321.228.243	-0.849072	0.165774	-512.186.989.477.209	3,03E+07	1,18E+09
ENSG00000255302	154.131.846.758.507	-0.720752	0.140737	-512.128.075.926.618	3,03E+07	1,18E+08
ENSG00000174099	442.846.498.178.572	-0.754744	0.147418	-511.976.362.238.893	3,06E+07	1,19E+09
novel.2085	240.208.971.947.388	-109.698.967.320.778	0.214359	-511.753.494.210.405	3,10E+07	1,20E+09
ENSG00000086065	150.386.562.327.826	-0.737737	0.14417	-511.711.770.757.173	3,10E+07	1,20E+09
ENSG00000164342	107.760.618.226.449	-251.725.801.395.912	0.492505	-511.113.341.903.696	3,20E+07	1,24E+09
ENSG00000123992	331.190.156.051.019	-0.694611	0.135926	-511.021.819.910.708	3,22E+07	1,24E+08
ENSG00000170458	204.411.426.953.145	153.823.929.373.577	0.301006	511.032.885.868.979	3,22E+07	1,24E+08
ENSG00000203811	544.774.943.351.467	0.804475	0.157512	510.738.913.439.399	3,27E+07	1,25E+09
ENSG00000141682	138.915.779.507.763	-0.713297	0.139663	-510.727.733.416.946	3,27E+07	1,25E+09
ENSG00000122507	805.977.582.253.151	-0.820105	0.160656	-510.473.481.856.563	3,31E+07	1,27E+09
ENSG00000132196	152.461.713.877.601	-0.728412	0.142912	-50.969.201.301.142	3,45E+07	1,32E+09
ENSG00000160710	154.588.470.431.477	-0.807039	0.158387	-509.537.024.488.523	3,48E+07	1,33E+09
ENSG00000055332	124.333.416.806.114	-105.559.678.179.134	0.207198	-509.462.112.220.883	3,49E+07	1,33E+09
ENSG00000135899	202.394.537.444.761	-205.319.210.332.804	0.403466	-508.888.410.277.925	3,60E+07	1,37E+09
ENSG00000112742	402.476.982.969.754	0.710563	0.13987	508.018.286.199.048	3,77E+07	1,43E+09
ENSG00000237377	290.075.917.639.252	-152.500.869.829.057	0.300233	-507.942.032.048.581	3,79E+07	1,43E+09
ENSG00000126709	204.451.309.924.742	-211.373.285.299.634	0.416227	-507.831.652.531.888	3,81E+07	1,44E+09
novel.1437	471.476.389.999.673	0.95618	0.188375	507.594.162.249.266	3,86E+07	1,45E+09
ENSG00000068489	379.215.708.159.458	0.640858	0.126387	507.062.135.208.161	3,97E+07	1,49E+08
ENSG00000145362	630.557.653.733.862	-105.101.340.936.731	0.207408	-506.737.308.810.749	4,03E+07	1,51E+07
ENSG00000074201	638.426.993.000.072	0.580448	0.114545	506.740.902.352.643	4,03E+07	1,51E+07
ENSG00000090612	999.141.281.172.618	-0.717411	0.141825	-505.844.133.661.653	4,23E+07	1,58E+08
ENSG00000225886	736.696.872.073.597	-179.407.073.484.018	0.354806	-505.648.350.452.356	4,27E+07	1,59E+09
ENSG00000066629	934.614.208.187.964	-0.838524	0.166067	-504.929.627.164.771	4,43E+07	1,65E+09
ENSG00000159840	712.093.685.176.372	-22.185.071.848.852	0.439545	-504.728.596.547.974	4,48E+07	1,66E+09
ENSG00000119711	105.802.665.470.756	-0.940102	0.186362	-504.449.694.370.059	4,55E+07	1,69E+09
ENSG00000072571	28.720.488.775.076	0.731552	0.1451	504.172.238.087.997	4,61E+07	1,71E+08
ENSG00000305154	418.437.360.468.166	0.965533	0.19162	50.387.875.610.591	4,68E+07	1,73E+09
ENSG00000050438	6.651.833.290.957	-1.950.211.353.906	0.387073	-503.835.102.492.937	4,70E+07	1,73E+09
ENSG00000081913	119.212.785.130.038	0.825693	0.16396	503.594.775.896.389	4,75E+07	1,75E+09
ENSG00000075945	340.204.875.220.432	-0.701609	0.139391	-503.339.097.395.312	4,82E+07	1,77E+09
ENSG00000234741	959.324.423.604.083	0.576341	0.114665	502.630.098.491.928	5,00E+07	1,83E+08
ENSG00000090924	21.294.783.422.431	0.715185	0.142289	502.628.430.839.612	5,00E+07	1,83E+08
ENSG00000262001	594.935.610.975.794	-113.049.313.928.749	0.225091	-502.237.610.483.648	5,10E+06	1,86E+09
ENSG00000103876	726.884.446.384.287	-0.799772	0.159309	-502.026.168.090.845	5,16E+07	1,88E+09
ENSG00000187244	72.671.553.586.769	118.470.454.681.342	0.236117	501.745.422.234.206	5,24E+07	1,91E+09
ENSG00000143344	361.865.543.642.698	-123.342.544.913.587	0.245885	-501.625.946.388.686	5,27E+07	1,91E+09
ENSG00000136643	20.150.786.824.811	-0.673237	0.134258	-501.450.404.454.148	5,32E+07	1,93E+09
ENSG00000071575	910.993.246.516.203	162.674.736.548.346	0.324624	501.117.245.638.975	5,41E+07	1,95E+09
ENSG00000132824	131.095.409.479.119	-0.608527	0.121426	-501.149.840.857.158	5,40E+07	1,95E+09
ENSG00000180155	303.434.493.766.286	-126.935.709.483.849	0.253535	-500.664.392.320.289	5,54E+07	2,00E+09
ENSG00000170439	528.485.939.272.666	0.867937	0.17339	500.568.732.197.488	5,57E+07	2,00E+09
ENSG00000147251	154.674.949.609.423	-0.838055	0.167412	-500.593.057.410.147	5,56E+07	2,00E+09
ENSG00000294749	421.376.894.066.867	123.444.474.118.018	0.246707	500.369.208.846.515	5,62E+07	2,02E+09
ENSG00000148408	976.700.446.151.735	213.259.893.037.478	0.426405	500.134.892.398.961	5,69E+07	2,04E+09
ENSG00000173926	115.176.443.366.952	140.953.162.974.922	0.281983	499.864.805.422.581	5,77E+07	2,06E+09
ENSG00000143878	663.588.659.722.098	0.710413	0.142215	499.533.798.639.181	5,87E+07	2,09E+09
ENSG00000180043	214.975.977.044.152	-381.766.899.284.572	0.764978	-499.055.955.171.278	6,02E+07	2,14E+09
ENSG00000137210	624.264.545.848.002	-0.72855	0.14605	-498.834.607.218.022	6,09E+07	2,16E+09
ENSG00000120885	295.496.684.690.871	0.639262	0.128172	498.753.692.365.503	6,12E+07	2,17E+09
ENSG00000120690	184.143.154.105.664	-0.728472	0.146249	-498.103.282.547.224	6,32E+07	2,24E+09
ENSG00000138685	736.695.933.213.559	-0.875504	0.175856	-497.854.002.038.731	6,41E+07	2,26E+09
ENSG00000102007	542.971.584.402.475	0.585261	0.117643	49.748.990.132.521	6,53E+07	2,30E+09
ENSG00000059377	467.258.572.628.713	-10.159.608.446.888	0.204249	-497.411.762.870.912	6,55E+07	2,31E+09
ENSG00000033170	295.016.175.133.144	-0.685392	0.137897	-497.032.327.885.668	6,68E+07	2,35E+09
ENSG00000173890	570.589.151.695.248	0.839144	0.168879	496.889.674.386.122	6,73E+06	2,36E+09
ENSG00000171703	10.999.991.253.446	-0.86795	0.174713	-496.786.117.724.392	6,77E+07	2,37E+09
ENSG00000166801	375.848.031.566.984	-0.605845	0.122017	-496.524.653.635.997	6,86E+06	2,40E+09
ENSG00000249396	118.293.481.951.238	164.520.301.356.747	0.331448	496.368.269.739.679	6,92E+07	2,41E+09
ENSG00000197380	259.216.378.622.448	-28.196.739.761.358	0.568058	-496.370.596.748.554	6,92E+07	2,41E+09
ENSG00000277157	103.696.367.343.038	0.724364	0.146091	495.829.825.479.203	7,11E+07	2,47E+09
ENSG00000260260	109.559.267.159.995	-0.771304	0.155593	-495.718.973.851.855	7,15E+07	2,48E+08
ENSG00000134569	412.886.345.729.499	-0.949787	0.191675	-495.518.764.339.357	7,23E+07	2,50E+09
ENSG00000076344	49.173.507.520.569	108.705.582.515.665	0.219403	495.459.771.477.909	7,25E+07	2,51E+09
ENSG00000125637	11.957.086.471.708	113.472.989.067.073	0.229096	495.308.592.021.908	7,30E+07	2,52E+09
novel.214	942.937.542.021.496	-17.627.912.863.415	0.35605	-49.509.673.045.348	7,38E+07	2,55E+09
ENSG00000165556	799.220.835.057.476	18.413.362.710.185	0.371992	494.993.102.182.908	7,42E+07	2,56E+08
ENSG00000137135	112.571.498.583.228	0.882162	0.178272	494.841.540.622.922	7,48E+07	2,57E+09
ENSG00000106415	223.501.548.012.101	-120.716.859.425.642	0.244051	-494.638.712.661.515	7,56E+06	2,59E+09
ENSG00000136999	269.513.536.307.778	-104.083.729.812.506	0.210451	-494.574.067.111.652	7,59E+07	2,59E+09
ENSG00000105556	474.690.826.078.602	0.890897	0.180129	494.588.189.578.093	7,58E+07	2,59E+09
ENSG00000165644	165.523.513.991.558	0.711192	0.143819	494.503.185.403.611	7,61E+07	2,60E+09
ENSG00000137959	622.353.885.643.537	-329.187.018.662.683	0.66591	-494.341.477.257.536	7,68E+07	2,61E+09
ENSG00000128185	250.443.794.650.554	-0.732605	0.148287	-494.045.430.180.181	7,79E+07	2,65E+09
ENSG00000196458	121.735.450.382.685	-0.671694	0.136062	-493.667.340.869.663	7,95E+07	2,70E+08
ENSG00000057019	126.320.168.620.422	-0.546616	0.110791	-493.377.905.374.441	8,07E+07	2,73E+09
ENSG00000116678	64.587.239.216.884	-0.81359	0.165094	-492.805.012.484.386	8,31E+05	2,80E+09
ENSG00000106404	112.615.150.434.753	0.736543	0.149455	492.819.916.083.515	8,30E+07	2,80E+09
ENSG00000221944	104.084.236.658.371	-0.845484	0.171712	-492.385.515.447.244	8,49E+07	2,86E+09
ENSG00000065923	451.234.874.987.661	-0.608865	0.1237	-492.211.761.567.621	8,56E+07	2,88E+09
ENSG00000274997	190.065.153.575.872	0.672097	0.136613	491.970.083.685.143	8,67E+07	2,91E+09
ENSG00000180537	776.461.293.217.041	-101.212.488.012.465	0.205801	-491.797.330.851.803	8,74E+07	2,93E+09
ENSG00000109072	12.191.988.065.354	100.912.273.175.988	0.205308	49.151.746.647.182	8,87E+07	2,97E+09
ENSG00000198517	101.334.000.150.905	0.793886	0.161578	491.332.756.732.295	8,95E+07	2,99E+09
ENSG00000197714	268.972.803.982.384	-0.688647	0.140201	-491.185.342.640.861	9,02E+07	3,01E+09
ENSG00000128394	241.594.142.419.332	-118.904.149.119.608	0.242137	-491.061.500.491.916	9,08E+07	3,02E+09
ENSG00000229140	15.838.394.867.545	-1.441.805.460.574	0.293758	-490.814.443.182.075	9,19E+07	3,06E+09
ENSG00000178718	259.877.716.760.893	0.612062	0.124711	490.784.652.944.568	9,21E+07	3,06E+09
ENSG00000154065	134.696.078.141.401	-0.780894	0.159147	-490.675.922.756.645	9,26E+07	3,07E+09
novel.1145	229.860.158.826.856	375.659.338.558.583	0.765805	490.541.713.974.389	9,32E+07	3,08E+09
ENSG00000111335	187.279.831.978.409	-331.662.646.512.313	0.676363	-490.361.944.311.031	9,41E+07	3,11E+08
ENSG00000197261	148.458.191.687.198	-0.787241	0.160613	-49.014.654.902.438	9,51E+07	3,13E+09
ENSG00000196954	681.267.334.341.636	-1.760.730.633.643	0.359238	-490.129.881.658.115	9,52E+07	3,13E+09
ENSG00000198440	223.659.965.587.817	-10.550.906.348.014	0.215379	-489.876.522.665.407	9,64E+07	3,17E+09
ENSG00000158373	343.909.132.260.563	0.649066	0.13254	489.711.774.713.662	9,73E+07	3,19E+09
ENSG00000163235	188.957.969.169.493	-0.871381	0.178268	-488.803.521.578.958	1,02E+08	3,34E+09
ENSG00000137563	555.632.912.459.296	0.657174	0.134475	488.696.820.008.315	1,02E+08	3,34E+09
ENSG00000067221	13.581.102.465.733	-0.764322	0.156398	-488.703.625.270.357	1,02E+08	3,34E+09
ENSG00000115295	755.842.763.191.803	-0.649714	0.13298	-488.578.509.171.149	1,03E+08	3,36E+09
ENSG00000179820	186.123.257.780.297	0.92012	0.188382	488.431.744.242.839	1,04E+08	3,38E+09
ENSG00000171298	710.897.929.674.503	-302.099.898.410.352	0.618634	-488.333.769.238.588	1,04E+08	3,39E+09
ENSG00000310532	427.727.211.233.822	-0.934417	0.191361	-488.300.522.315.133	1,04E+08	3,39E+09
ENSG00000200087	148.244.910.053.683	-0.741675	0.15193	-488.167.932.351.695	1,05E+08	3,41E+09
ENSG00000258667	675.309.647.350.522	108.314.169.299.415	0.22196	487.989.360.583.738	1,06E+08	3,43E+09
ENSG00000158402	825.063.913.406.221	0.710047	0.145566	487.782.286.595.044	1,07E+08	3,46E+09
ENSG00000172572	14.905.738.740.149	0.681253	0.139767	487.420.345.582.252	1,09E+08	3,52E+09
ENSG00000123485	890.608.789.979.991	0.661189	0.135819	486.817.110.645.096	1,13E+08	3,62E+09
novel.552	276.303.391.841.876	-284.637.907.088.227	0.584799	-486.727.351.283.727	1,13E+08	3,63E+08
ENSG00000125845	171.685.255.519.655	129.864.230.111.025	0.267092	486.215.120.065.294	1,16E+08	3,72E+09
ENSG00000151470	115.225.526.591.652	-0.846266	0.174122	-486.017.997.815.329	1,17E+08	3,75E+09
ENSG00000185924	203.907.302.532.922	-116.652.410.149.317	0.240021	-486.009.196.577.563	1,17E+08	3,75E+09
ENSG00000186994	497.387.689.022.171	0.977639	0.201217	485.864.102.509.905	1,18E+08	3,77E+09
ENSG00000140538	100.385.479.142.199	0.758968	0.156342	485.452.218.520.641	1,21E+08	3,84E+09
ENSG00000125731	117.531.124.276.647	0.79834	0.164697	484.731.840.731.854	1,25E+08	3,98E+09
ENSG00000123999	133.860.766.696.174	181.460.793.011.118	0.374687	484.300.070.693.078	1,28E+08	4,06E+09
ENSG00000270276	551.524.032.309.964	0.766288	0.158255	484.211.747.236.051	1,28E+07	4,07E+09
ENSG00000188483	765.468.520.935.877	0.787204	0.162591	484.161.331.096.151	1,29E+08	4,08E+09
ENSG00000299483	281.901.739.151.293	-287.253.698.223.737	0.593454	-484.037.116.725.848	1,30E+08	4,10E+09
ENSG00000254635	564.513.030.290.334	-0.77106	0.159318	-483.975.040.963.981	1,30E+08	4,10E+09
ENSG00000287001	216.457.554.512.565	-12.928.665.545.299	0.267143	-483.959.985.304.645	1,30E+08	4,10E+09
ENSG00000165169	388.206.265.143.505	-0.763047	0.157692	-483.884.395.850.584	1,31E+08	4,11E+09
ENSG00000134321	999.590.373.910.626	-317.580.161.426.606	0.656709	-483.593.133.086.228	1,33E+08	4,16E+09
ENSG00000116711	433.939.465.072.564	110.517.310.915.272	0.228646	483.355.031.448.716	1,34E+08	4,20E+09
ENSG00000180667	171.784.518.662.398	-0.752576	0.155726	-483.268.798.092.875	1,35E+08	4,22E+09
ENSG00000118193	300.111.917.757.605	0.668019	0.138272	483.118.805.600.005	1,36E+08	4,23E+09
ENSG00000277775	471.667.026.040.358	0.669604	0.138597	483.129.897.006.554	1,36E+08	4,23E+09
ENSG00000135828	289.040.488.952.193	-0.974727	0.202025	-482.477.686.482.902	1,40E+08	4,37E+09
ENSG00000213983	194.166.767.617.797	0.688143	0.142719	48.216.618.117.067	1,42E+08	4,43E+09
ENSG00000136630	115.024.542.802.727	-133.479.397.589.987	0.276867	-482.107.315.356.738	1,43E+08	4,43E+09
ENSG00000164951	131.358.341.911.873	-0.711596	0.147674	-481.868.132.972.877	1,45E+08	4,48E+09
ENSG00000064205	183.527.432.100.166	116.729.292.467.118	0.242362	481.631.277.337.155	1,46E+08	4,53E+09
novel.1640	448.676.064.285.582	0.870627	0.180817	481.496.890.086.337	1,47E+07	4,55E+09
ENSG00000174827	105.019.013.466.443	-137.270.343.625.883	0.285494	-48.081.648.032.389	1,52E+08	4,70E+09
ENSG00000177614	663.036.115.457.153	-177.554.007.933.162	0.369385	-480.674.954.814.798	1,53E+08	4,72E+09
ENSG00000008735	610.999.544.145.063	-0.844387	0.175674	-48.065.537.683.651	1,54E+08	4,72E+09
ENSG00000203930	24.621.036.241.839	108.036.604.666.944	0.224954	480.260.179.876.455	1,57E+08	4,81E+09
ENSG00000306962	156.948.880.698.818	-414.659.510.447.271	0.863721	-480.085.034.109.089	1,58E+08	4,84E+09
ENSG00000063180	412.980.299.809.853	127.119.523.272.185	0.264908	479.863.806.882.876	1,60E+08	4,89E+08
ENSG00000103966	117.145.069.982.684	-0.853717	0.177951	-479.749.378.708.916	1,61E+08	4,91E+09
ENSG00000101310	292.211.273.714.653	-0.666567	0.138975	-479.632.071.044.949	1,62E+08	4,93E+08
ENSG00000137571	161.695.418.434.283	-126.422.370.410.161	0.263826	-479.187.784.184.192	1,65E+07	5,03E+09
ENSG00000102897	305.566.240.621.858	-0.612136	0.127741	-479.199.902.781.662	1,65E+08	5,03E+09
ENSG00000186376	919.558.159.304.124	-0.68239	0.142455	-479.022.646.728.599	1,67E+07	5,06E+09
ENSG00000110723	974.523.135.769.117	-151.198.787.880.546	0.315699	-478.933.441.212.565	1,67E+08	5,08E+08
ENSG00000008517	669.167.540.356.918	-100.987.645.391.578	0.210885	-47.887.655.031.428	1,68E+07	5,08E+09
ENSG00000168010	764.954.130.929.603	0.867556	0.181264	478.615.037.293.786	1,70E+08	5,14E+09
ENSG00000184009	296.274.669.920.745	0.864626	0.180746	47.836.594.822.569	1,72E+07	5,20E+09
ENSG00000166165	30.260.585.458.549	0.856329	0.179146	478.007.051.574.698	1,75E+08	5,28E+09
ENSG00000101665	173.538.044.269.194	-0.679736	0.142205	-477.998.422.146.057	1,75E+08	5,28E+09
ENSG00000141738	115.906.598.868.776	0.934569	0.195873	477.131.046.854.663	1,83E+08	5,50E+06
ENSG00000134690	201.666.979.591.865	0.721354	0.151307	476.749.291.518.919	1,87E+08	5,60E+07
ENSG00000167157	167.731.279.231.821	117.920.296.491.122	0.247358	476.720.074.957.432	1,87E+08	5,60E+07
ENSG00000117569	154.393.623.894.647	0.721051	0.151319	476.510.992.808.381	1,89E+08	5,65E+09
ENSG00000214193	324.057.113.914.259	105.424.629.834.827	0.221444	476.077.527.588.242	1,93E+08	5,76E+09
ENSG00000144579	45.137.948.936.475	0.749347	0.157461	475.894.901.322.238	1,95E+08	5,80E+09
novel.1810	263.700.890.643.561	-450.067.116.711.806	0.946378	-47.556.797.393.165	1,98E+08	5,89E+09
novel.1158	150.179.325.338.663	-0.773063	0.162731	-475.056.066.360.888	2,03E+08	6,03E+09
ENSG00000117305	180.783.629.037.442	-0.690189	0.14532	-474.945.812.119.917	2,04E+08	6,06E+09
ENSG00000102189	182.394.637.388.824	-0.732037	0.154246	-474.589.901.252.121	2,08E+08	6,15E+09
ENSG00000006611	287.938.155.619.261	140.154.028.348.594	0.29544	474.390.755.636.843	2,10E+08	6,21E+09
ENSG00000164683	101.836.011.953.569	149.355.777.100.742	0.31493	474.251.009.478.922	2,11E+08	6,24E+09
ENSG00000235194	51.806.313.615.503	0.847444	0.178738	474.126.730.229.887	2,12E+08	6,27E+09
ENSG00000065029	102.492.830.190.105	-0.762142	0.160864	-473.781.110.366.153	2,16E+08	6,36E+09
ENSG00000204947	896.646.891.901.746	-14.441.881.807.819	0.304832	-473.765.091.820.161	2,16E+08	6,36E+09
ENSG00000176809	114.253.597.353.472	-144.657.405.367.653	0.305616	-473.330.750.072.595	2,21E+08	6,49E+09
ENSG00000164078	737.356.248.944.493	0.849013	0.179405	473.239.245.935.768	2,22E+08	6,51E+09
ENSG00000137819	89.254.512.410.445	0.68892	0.145658	472.969.491.029.208	2,25E+08	6,59E+09
ENSG00000177679	695.221.753.391.725	0.918336	0.194441	472.295.202.049.501	2,32E+08	6,80E+08
ENSG00000183486	624.238.874.094.011	-331.655.346.097.293	0.702324	-472.225.309.194.574	2,33E+08	6,81E+09
ENSG00000123146	164.051.243.907.239	0.78393	0.16607	472.047.869.074.738	2,35E+08	6,86E+09
ENSG00000157601	960.642.061.273.792	-273.642.772.286.295	0.579713	-472.031.310.956.494	2,35E+08	6,86E+09
ENSG00000037241	119.496.306.821.931	-0.787682	0.16705	-471.525.256.311.384	2,41E+08	7,02E+09
ENSG00000178695	683.367.801.623.019	0.819124	0.173838	471.199.327.744.026	2,45E+08	7,12E+09
ENSG00000134516	646.789.761.942.153	-207.302.543.505.368	0.440016	-471.124.646.822.363	2,46E+08	7,14E+09
ENSG00000164742	678.745.806.922.212	-0.776513	0.164867	-47.099.240.140.382	2,48E+08	7,17E+09
ENSG00000049245	700.649.716.592.815	-0.564694	0.120024	-470.484.912.857.395	2,54E+08	7,34E+09
ENSG00000152104	192.294.897.431.672	-0.935272	0.198833	-470.379.876.698.027	2,55E+08	7,37E+09
ENSG00000177548	157.340.590.457.628	-0.6818	0.145026	-470.121.058.716.709	2,59E+08	7,45E+09
ENSG00000166340	903.682.256.608.923	0.717391	0.152658	469.933.946.629.916	2,61E+08	7,51E+09
ENSG00000169967	603.170.497.190.034	-0.624783	0.133035	-469.638.302.927.729	2,65E+08	7,61E+09
ENSG00000214357	348.733.108.374.335	105.150.291.831.299	0.224004	469.411.831.480.735	2,68E+08	7,68E+09
ENSG00000186297	234.781.389.820.326	0.734309	0.156472	46.929.153.040.519	2,69E+08	7,72E+09
ENSG00000172379	139.159.139.302.685	-0.70421	0.150235	-468.739.191.708.398	2,77E+08	7,92E+09
ENSG00000203852	819.817.993.462.377	0.788408	0.16825	468.593.846.002.014	2,79E+08	7,95E+09
ENSG00000185088	210.982.670.567.933	-0.562506	0.120038	-468.606.515.860.835	2,79E+08	7,95E+09
ENSG00000143217	423.448.083.523.486	-236.991.364.392.693	0.505866	-468.486.808.316.776	2,80E+08	7,98E+09
ENSG00000198133	119.748.908.396.091	-151.860.317.879.516	0.324325	-468.235.467.871.488	2,84E+08	8,07E+09
ENSG00000168071	476.875.291.080.329	0.769372	0.164413	467.949.530.399.765	2,88E+08	8,17E+08
ENSG00000116885	354.476.089.757.283	-0.880012	0.188092	-467.863.470.471.514	2,89E+08	8,19E+09
ENSG00000136003	47.787.098.316.954	-0.652923	0.139615	-46.766.150.674.543	2,92E+08	8,26E+09
ENSG00000116701	352.931.507.868.858	-123.333.386.777.641	0.263755	-467.605.100.072.929	2,92E+08	8,27E+09
ENSG00000114638	223.291.824.974.372	0.964456	0.206261	467.590.838.817.918	2,93E+08	8,27E+09
ENSG00000156970	138.735.029.892.595	0.6591	0.140968	467.553.714.508.791	2,93E+08	8,27E+09
ENSG00000187957	432.155.631.764.564	-0.985617	0.2109	-467.338.344.558.063	2,96E+08	8,34E+09
ENSG00000113552	296.895.318.679.076	-0.693761	0.14846	-467.303.868.966.458	2,97E+08	8,35E+09
ENSG00000254093	335.536.458.566.197	282.110.766.282.019	0.603754	467.261.024.514.169	2,97E+07	8,35E+09
ENSG00000130159	140.071.936.037.746	0.638485	0.136657	467.217.788.696.941	2,98E+08	8,36E+09
ENSG00000163444	480.464.833.233.217	0.585391	0.125313	467.143.554.901.361	2,99E+08	8,38E+09
ENSG00000156510	591.160.707.580.618	-0.967866	0.207216	-467.081.626.865.788	3,00E+08	8,39E+09
ENSG00000170500	731.503.980.597.065	-0.71312	0.152726	-46.692.866.894.018	3,02E+07	8,43E+09
ENSG00000276368	964.903.106.612.992	0.678517	0.145311	466.941.694.541.166	3,02E+08	8,43E+09
ENSG00000003147	941.548.807.242.307	-147.253.839.004.958	0.315461	-466.788.788.288.693	3,04E+08	8,47E+08
ENSG00000169884	299.494.864.815.229	0.973918	0.208677	466.709.883.653.594	3,05E+08	8,49E+09
ENSG00000115457	559.440.583.292.237	0.775228	0.166139	466.612.983.968.494	3,07E+07	8,52E+09
ENSG00000091140	36.515.591.905.923	-0.576991	0.123691	-466.478.078.377.956	3,09E+07	8,57E+09
ENSG00000141497	502.204.217.091.656	-188.094.395.148.288	0.403311	-466.376.116.847.202	3,10E+07	8,60E+09
ENSG00000273230	289.779.511.410.164	0.895841	0.192117	466.300.369.179.007	3,12E+08	8,62E+09
ENSG00000277511	109.334.194.482.159	-142.732.752.336.309	0.306241	-466.079.849.789.094	3,15E+08	8,70E+09
ENSG00000138448	225.187.408.954.599	-0.766816	0.164634	-465.768.723.899.965	3,20E+07	8,82E+09
ENSG00000273117	270.094.576.397.386	-116.829.802.837.291	0.250956	-465.539.687.804.102	3,23E+08	8,90E+09
ENSG00000172817	482.320.110.959.985	-111.495.803.143.663	0.239661	-465.222.749.075.734	3,28E+08	9,03E+09
ENSG00000100100	222.575.497.947.654	-110.566.982.425.935	0.23769	-465.172.887.002.073	3,29E+07	9,04E+09
ENSG00000249242	214.732.434.363.422	-115.127.349.431.392	0.247729	-46.473.140.903.961	3,36E+08	9,22E+09
ENSG00000143156	181.321.372.351.225	-0.620548	0.133555	-464.637.474.363.577	3,38E+08	9,25E+09
ENSG00000173210	572.481.695.510.447	-0.926526	0.199439	-464.565.926.808.521	3,39E+08	9,27E+09
ENSG00000203814	170.835.625.519.719	0.686742	0.147857	46.446.220.633.119	3,41E+08	9,28E+09
ENSG00000188785	31.088.091.839.276	-0.934838	0.201269	-464.470.689.225.365	3,41E+08	9,28E+09
ENSG00000165259	775.017.737.202.467	-0.883367	0.190171	-464.512.500.376.086	3,40E+08	9,28E+09
ENSG00000198948	723.677.709.699.354	-0.949779	0.204503	-46.443.189.274.924	3,41E+08	9,28E+09
ENSG00000145242	144.817.004.307.887	-115.321.044.575.653	0.248432	-464.196.164.770.707	3,45E+08	9,37E+09
ENSG00000115310	188.676.683.530.433	0.609694	0.131398	464.006.400.561.164	3,48E+08	9,44E+09
ENSG00000306611	929.498.901.259.974	-165.170.614.162.687	0.356031	-46.392.228.680.774	3,50E+08	9,47E+09
ENSG00000103710	237.973.998.573.707	278.037.001.994.801	0.59956	46.373.542.520.122	3,53E+08	9,54E+09
ENSG00000126790	225.290.295.460.901	-0.631379	0.136314	-463.181.470.439.339	3,62E+08	9,79E+09
ENSG00000105429	476.874.204.379.817	-0.681671	0.14718	-463.153.926.472.341	3,63E+08	9,79E+09
ENSG00000109686	232.844.126.107.316	-430.562.515.939.521	0.92977	-46.308.505.327.144	3,64E+08	9,81E+09
ENSG00000170542	472.059.651.657.729	0.624333	0.135019	462.403.655.992.605	3,76E+08	0.000101074
ENSG00000203791	499.395.865.891.527	0.745039	0.161117	462.422.581.109.766	3,76E+08	0.000101074
ENSG00000176485	174.642.279.098.579	-0.673201	0.145652	-462.197.799.905.009	3,80E+08	0.000101943
ENSG00000157637	933.454.444.563.528	0.695099	0.150425	462.089.235.148.767	3,82E+08	0.000102339
novel.377	2.072.107.710.053	-315.651.894.011.107	0.683663	-461.706.965.643.003	3,89E+08	0.0001041
ENSG00000181744	209.555.609.694.518	0.758019	0.164228	461.564.892.503.182	3,92E+08	0.000104672
ENSG00000103024	309.092.084.651.133	0.632235	0.137042	461.344.401.529.122	3,96E+08	0.000105646
ENSG00000179674	112.382.234.306.627	-138.995.162.967.345	0.301442	-461.100.315.850.365	4,01E+08	0.000106749
ENSG00000086061	14.761.695.947.475	-0.562677	0.122079	-460.911.303.492.775	4,04E+08	0.000107579
ENSG00000308421	145.167.596.682.684	11.341.064.391.265	0.246183	460.675.569.395.579	4,09E+08	0.000108658
ENSG00000121152	857.836.005.498.624	0.838776	0.182125	460.549.053.509.437	4,11E+06	0.000109174
ENSG00000088727	588.385.718.263.482	-0.736049	0.159831	-460.517.010.091.912	4,12E+08	0.000109195
ENSG00000123219	224.408.026.357.642	0.717376	0.155791	460.472.811.967.262	4,13E+08	0.00010928
ENSG00000167074	229.292.873.556.964	-107.755.774.831.141	0.234114	-460.270.941.433.664	4,17E+08	0.000110197
ENSG00000145779	417.718.075.993.013	-0.559153	0.121507	-460.182.611.675.306	4,19E+08	0.000110474
ENSG00000101752	810.770.073.020.832	-0.584255	0.126967	-46.016.284.366.295	4,19E+08	0.000110474
ENSG00000075240	185.225.722.079.883	0.724417	0.157534	459.847.457.816.318	4,26E+08	0.000112009
ENSG00000023171	979.984.248.271.632	0.689459	0.150182	459.083.356.839.546	4,41E+08	0.000116034
ENSG00000310019	281.919.307.639.527	-0.981372	0.213807	-45.899.935.115.778	4,43E+08	0.000116347
ENSG00000104140	127.778.690.972.589	161.047.629.283.099	0.351229	45.852.619.972.528	4,53E+08	0.000118855
ENSG00000261543	258.317.629.447.826	-301.894.302.764.101	0.658611	-458.380.430.448.228	4,57E+08	0.000119527
ENSG00000205111	671.032.741.351.328	-160.912.188.154.686	0.351191	-45.818.985.136.556	4,61E+08	0.000120339
ENSG00000196218	131.665.988.950.954	135.952.801.038.746	0.296721	458.183.492.494.924	4,61E+08	0.000120339
ENSG00000271605	220.377.406.130.738	121.035.484.679.821	0.264229	45.807.001.367.456	4,63E+08	0.000120833
ENSG00000169403	113.546.365.061.104	166.608.748.681.264	0.363866	457.884.366.421.111	4,68E+07	0.000121749
ENSG00000140022	48.267.151.330.583	-0.919774	0.200961	-457.688.695.704.378	4,72E+08	0.000122731
ENSG00000158290	15.760.351.908.669	-0.517318	0.113163	-457.143.251.592.629	4,84E+08	0.000125804
ENSG00000169245	992.065.369.520.264	-418.088.055.882.132	0.915819	-456.518.460.036.149	4,99E+08	0.000129439
ENSG00000169155	292.186.415.289.859	-107.673.290.993.755	0.235872	-456.489.537.946.368	5,00E+08	0.000129447
ENSG00000205084	979.424.036.998.905	-0.720766	0.157977	-456.246.085.000.108	5,06E+08	0.000130614
ENSG00000213030	734.008.061.107.774	-199.114.769.138.398	0.436402	-456.264.761.573.902	5,05E+08	0.000130614
ENSG00000196247	68.179.239.293.013	-0.764735	0.167867	-455.561.326.830.968	5,22E+07	0.000134765
ENSG00000083444	37.865.899.123.814	0.669169	0.146904	45.551.588.280.447	5,23E+08	0.00013488
ENSG00000186871	258.659.758.994.344	0.665758	0.146169	45.547.074.686.673	5,25E+06	0.000134993
ENSG00000185386	136.911.157.598.901	-0.621053	0.136541	-454.848.039.077.951	5,40E+08	0.000138868
ENSG00000160216	306.690.087.777.097	-0.565202	0.124312	-454.663.172.043.879	5,45E+08	0.00013991
ENSG00000138801	148.716.895.118.947	-0.686004	0.150894	-454.627.260.778.104	5,46E+08	0.000139959
ENSG00000129250	726.825.941.954.356	0.562667	0.123772	454.600.903.701.336	5,47E+07	0.000139959
ENSG00000105605	6.687.149.124.784	0.877565	0.193062	454.549.790.706.039	5,48E+08	0.000140117
ENSG00000132749	330.234.566.292.865	0.84514	0.185954	454.488.431.379.188	5,50E+07	0.000140344
ENSG00000131669	164.957.740.023.023	-0.811481	0.178574	-454.422.923.917.118	5,51E+07	0.000140598
ENSG00000282849	132.853.366.865.831	135.501.218.598.086	0.298255	454.313.562.825.217	5,54E+08	0.000141147
ENSG00000005238	152.158.078.951.462	-0.854798	0.188167	-454.277.145.645.506	5,55E+08	0.000141209
ENSG00000170522	100.765.253.318.395	-0.665935	0.146654	-45.408.667.568.349	5,60E+08	0.000142307
novel.2725	662.954.710.982.823	-159.774.165.516.382	0.351966	-453.947.643.140.838	5,64E+08	0.000143064
ENSG00000163376	299.393.051.561.619	-0.900164	0.1984	-453.711.247.785.937	5,70E+08	0.000144366
ENSG00000130208	861.988.532.941.132	0.966485	0.213022	453.702.178.680.937	5,71E+08	0.000144366
ENSG00000166311	597.177.210.582.761	-0.922022	0.203297	-453.534.086.839.457	5,75E+08	0.000145334
ENSG00000075643	620.321.327.032.711	-0.84316	0.185979	-453.363.033.395.947	5,80E+08	0.000146329
ENSG00000184384	356.208.739.210.179	-0.985391	0.21743	-453.198.585.483.454	5,84E+07	0.000147284
ENSG00000182141	442.528.821.846.316	-0.845724	0.186649	-453.109.932.112.031	5,87E+08	0.000147714
ENSG00000107796	140.485.436.125.519	-155.982.984.803.088	0.344327	-453.008.915.987.755	5,90E+08	0.000148215
ENSG00000110844	37.630.701.641.944	0.855311	0.188817	452.984.465.861.799	5,90E+08	0.000148215
ENSG00000080986	990.402.799.329.427	0.673902	0.148893	452.606.629.409.352	6,01E+08	0.000150696
ENSG00000150337	232.536.647.240.238	-310.470.715.226.381	0.686019	-452.568.599.162.488	6,02E+08	0.000150775
ENSG00000197905	102.613.681.085.877	0.626834	0.138563	452.383.676.876.427	6,07E+08	0.000151906
ENSG00000106367	280.222.322.485.432	-0.548488	0.121322	-452.092.403.600.947	6,16E+08	0.000153816
ENSG00000264112	721.295.437.791.811	0.88298	0.195353	451.991.721.231.775	6,19E+08	0.000154354
ENSG00000104432	442.754.737.267.427	-199.537.554.185.673	0.441554	-451.898.541.929.255	6,21E+07	0.000154838
ENSG00000087586	540.992.230.305.902	0.624829	0.138339	45.166.462.686.231	6,28E+08	0.00015636
ENSG00000154764	645.216.273.204.586	-25.014.283.058.744	0.553985	-45.153.330.059.457	6,32E+08	0.000157133
ENSG00000176732	203.204.247.832.908	-107.612.233.236.991	0.238436	-4.513.253.620.144	6,38E+08	0.00015838
ENSG00000184719	455.387.747.088.194	-0.797397	0.176695	-451.285.682.731.979	6,40E+08	0.00015838
ENSG00000138180	682.196.380.523.706	0.594711	0.131774	451.311.543.219.283	6,39E+08	0.00015838
ENSG00000289357	268.377.962.283.755	0.950499	0.210993	450.488.078.590.861	6,64E+08	0.00016408
ENSG00000102226	203.954.662.574.489	0.575861	0.127832	450.482.193.566.049	6,64E+08	0.00016408
ENSG00000133313	580.934.374.287.645	-0.862458	0.191606	-450.120.169.692.782	6,76E+08	0.00016669
ENSG00000113119	811.920.452.687.041	0.779761	0.173332	449.866.652.021.612	6,84E+08	0.000168479
ENSG00000139998	305.340.571.381.743	-0.633473	0.140843	-449.771.555.812.769	6,87E+08	0.000169023
ENSG00000287080	528.111.021.338.486	0.648502	0.144196	449.737.241.869.589	6,88E+07	0.000169084
ENSG00000170608	262.944.130.677.958	131.498.579.810.803	0.292732	449.211.548.776.525	7,05E+08	0.000173097
ENSG00000138496	575.167.653.901.159	-186.257.601.546.074	0.414853	-448.972.764.518.063	7,13E+08	0.000174831
ENSG00000107745	219.619.341.627.067	-0.578301	0.128829	-448.888.609.239.584	7,16E+07	0.000175305
ENSG00000010810	137.295.579.254.678	-134.276.658.569.467	0.29919	-448.801.070.020.919	7,19E+08	0.000175808
ENSG00000025772	155.807.734.717.165	-0.679652	0.151563	-448.427.635.222.182	7,32E+08	0.000178693
ENSG00000006283	845.276.250.889.194	0.894057	0.199568	447.996.115.615.027	7,47E+08	0.000182118
ENSG00000152795	113.459.231.483.687	0.571731	0.127649	447.891.844.463.488	7,50E+08	0.000182783
ENSG00000088992	358.106.257.738.044	100.690.242.237.423	0.224885	447.741.148.909.286	7,56E+08	0.00018385
ENSG00000206538	584.815.572.236.009	0.722436	0.161361	447.714.600.436.889	7,56E+08	0.000183851
ENSG00000109805	33.483.750.189.825	0.623849	0.139356	447.666.042.203.167	7,58E+08	0.000184043
ENSG00000198915	435.151.176.537.414	0.886891	0.198128	447.635.653.578.639	7,59E+08	0.000184078
ENSG00000161040	142.977.853.957.719	-126.116.517.426.118	0.281775	-447.579.344.623.585	7,61E+08	0.00018412
ENSG00000289405	676.630.930.157.685	0.891236	0.199124	447.578.232.866.034	7,61E+08	0.00018412
ENSG00000179632	966.854.821.640.327	0.55497	0.124069	447.306.199.043.103	7,71E+08	0.000186221
ENSG00000131626	976.824.870.771.694	-0.970824	0.217049	-447.283.251.682.006	7,72E+08	0.000186221
ENSG00000253161	135.282.573.795.592	119.865.214.926.845	0.26801	447.242.097.039.804	7,73E+08	0.000186352
ENSG00000187837	371.236.855.908.641	0.575261	0.128637	447.197.575.183.674	7,75E+08	0.000186512
ENSG00000182759	846.092.659.878.267	172.834.247.508.607	0.386524	447.149.727.317.791	7,77E+08	0.000186702
ENSG00000005194	435.372.603.212.595	0.527338	0.117954	447.070.088.983.322	7,80E+08	0.00018717
ENSG00000176393	220.273.828.505.104	-0.575822	0.128817	-447.009.081.284.455	7,82E+08	0.000187476
ENSG00000142661	585.189.465.766.794	-0.726083	0.162442	-446.979.469.401.315	7,83E+08	0.000187507
ENSG00000175087	646.488.139.590.474	-0.680117	0.152302	-446.557.241.761.112	7,99E+08	0.000191011
ENSG00000054965	26.743.855.248.397	0.630441	0.141211	446.452.811.632.121	8,02E+08	0.000191713
ENSG00000154027	360.682.456.749.627	-0.791559	0.177343	-446.344.190.283.509	8,07E+08	0.000192454
ENSG00000265972	309.399.135.845.716	255.719.546.406.759	0.573005	44.627.797.941.997	8,09E+08	0.000192816
ENSG00000080546	10.025.644.763.365	-0.784741	0.175931	-446.050.975.892.074	8,18E+08	0.000194399
ENSG00000140527	454.782.577.169.141	-215.034.532.942.209	0.482082	-446.053.433.469.704	8,18E+08	0.000194399
ENSG00000259363	992.325.756.372.139	-137.269.464.365.292	0.307809	-445.956.213.522.619	8,21E+08	0.000194937
ENSG00000069188	164.672.901.112.307	13.360.715.972.798	0.299608	44.594.009.290.501	8,22E+08	0.000194937
ENSG00000185100	352.303.281.382.706	111.548.227.617.784	0.250235	445.774.709.759.971	8,28E+08	0.00019621
ENSG00000267680	769.679.846.875.557	-0.707815	0.158867	-445.538.421.403.475	8,37E+07	0.000198145
ENSG00000145247	157.081.645.420.069	-0.827538	0.185839	-445.299.218.753.676	8,47E+08	0.000200126
ENSG00000170558	459.367.183.512.831	-0.743706	0.167047	-445.208.114.309.222	8,50E+08	0.000200736
ENSG00000165507	816.896.520.904.462	201.834.646.626.661	0.453414	445.144.525.506.223	8,53E+08	0.00020109
ENSG00000143067	140.693.999.870.188	-107.659.626.574.114	0.241876	-445.102.476.364.624	8,55E+08	0.000201243
ENSG00000185813	192.332.950.253.816	-0.742583	0.166922	-444.867.505.583.854	8,64E+08	0.000203214
ENSG00000164347	382.339.074.048.377	-0.568209	0.1279	-444.260.086.538.109	8,89E+08	0.000208789
ENSG00000132359	471.672.760.184.927	117.797.249.206.342	0.265346	443.939.052.020.225	9,02E+08	0.000211675
ENSG00000186193	233.321.328.730.585	0.67064	0.151116	443.792.138.655.952	9,08E+08	0.000212871
ENSG00000173207	563.051.688.477.513	0.584638	0.131753	443.737.456.226.163	9,11E+08	0.000213158
ENSG00000143674	481.601.686.572.538	0.720907	0.162493	443.655.759.619.578	9,14E+08	0.000213208
ENSG00000169490	338.362.538.231.258	-0.547468	0.123389	-443.692.919.724.661	9,13E+08	0.000213208
ENSG00000007264	471.325.073.184.228	-189.469.106.383.116	0.427042	-443.677.578.761.952	9,13E+08	0.000213208
ENSG00000155085	437.389.866.582.157	-0.847393	0.191155	-443.301.433.917.438	9,29E+08	0.000216487
ENSG00000161021	31.715.080.629.211	273.209.542.565.363	0.616472	443.182.307.765.364	9,34E+08	0.000217429
ENSG00000302400	102.697.388.010.805	-125.423.986.662.937	0.283094	-443.046.967.214.278	9,40E+08	0.00021854
ENSG00000023445	102.533.811.195.559	-0.641994	0.144983	-442.805.894.022.343	9,51E+08	0.000220736
ENSG00000175745	747.667.452.836.608	0.763621	0.172523	442.620.209.908.056	9,59E+08	0.000222381
ENSG00000105835	149.806.859.743.883	-0.696789	0.157497	-442.413.966.479.532	9,68E+08	0.000224252
ENSG00000157833	676.548.604.681.397	0.663542	0.150014	442.318.966.481.482	9,73E+08	0.000224788
ENSG00000196747	185.198.615.857.759	0.645588	0.145958	44.231.164.158.804	9,73E+07	0.000224788
novel.1359	231.098.236.240.381	-10.690.029.040.158	0.241934	-441.856.691.169.185	9,94E+08	0.000229303
ENSG00000204524	1.894.619.859.632	-0.609491	0.13799	-441.692.171.689.625	1,00E+09	0.000230784
ENSG00000285976	773.355.287.514.412	0.71871	0.162827	441.394.497.261.842	1,02E+09	0.000233708
ENSG00000105971	764.015.331.832.526	-0.536885	0.121709	-441.120.701.829.787	1,03E+09	0.000236407
ENSG00000233435	689.100.842.404.529	-161.612.412.342.618	0.366452	-441.019.135.081.535	1,03E+09	0.000237241
ENSG00000134548	110.294.050.593.142	0.941105	0.213525	440.746.336.130.919	1,05E+09	0.000239968
ENSG00000184924	123.959.191.583.455	-0.676922	0.153599	-440.708.795.211.482	1,05E+09	0.000240104
ENSG00000188641	102.610.006.802.596	-0.710981	0.161425	-440.440.442.293.804	1,06E+09	0.000242813
ENSG00000105229	101.145.743.828.664	0.60317	0.137098	439.955.751.588.247	1,08E+09	0.000248011
ENSG00000133983	449.932.494.681.453	-0.750047	0.170709	-43.937.106.688.133	1,11E+09	0.000254484
ENSG00000196776	319.355.446.601.581	-0.711699	0.162014	-439.283.479.769.408	1,12E+09	0.000255216
ENSG00000143845	281.117.111.464.044	-0.862012	0.196499	-438.685.456.369.172	1,15E+09	0.000262028
ENSG00000197646	7.525.899.822.431	-15.712.387.117.082	0.358259	-438.575.763.330.494	1,16E+09	0.000263048
ENSG00000182534	193.799.606.506.277	-0.571727	0.130385	-438.490.314.540.867	1,16E+09	0.000263777
ENSG00000114346	170.488.020.718.429	0.598656	0.136802	437.606.853.867.654	1,21E+09	0.000274376
ENSG00000185950	258.708.304.461.493	0.93251	0.213281	437.220.597.583.376	1,23E+09	0.000278955
ENSG00000247271	124.784.537.133.027	-0.705373	0.161346	-437.179.075.965.364	1,23E+09	0.000279164
ENSG00000116717	352.903.078.331.181	-0.957198	0.218973	-437.129.866.240.275	1,24E+09	0.000279473
ENSG00000196074	224.191.328.391.095	-0.93216	0.21328	-4.370.581.332.526	1,24E+09	0.00028007
ENSG00000100346	477.987.700.945.083	-223.255.324.269.683	0.510952	-436.940.142.329.779	1,25E+09	0.000281265
ENSG00000072274	140.991.748.121.338	0.711066	0.162829	436.693.634.175.588	1,26E+08	0.000284131
ENSG00000299616	362.900.100.456.515	-215.227.167.129.356	0.493105	-436.473.529.695.619	1,27E+09	0.000286679
ENSG00000011566	497.695.775.452.749	-0.569949	0.130637	-436.284.906.690.078	1,28E+09	0.000288832
ENSG00000197989	167.472.022.538.464	0.605282	0.138948	435.616.932.263.708	1,32E+07	0.000296835
ENSG00000143228	140.948.059.641.965	0.660382	0.151619	4.355.529.639.914	1,33E+09	0.000296835
ENSG00000106086	836.978.141.097.597	-0.709876	0.162989	-435.537.176.191.809	1,33E+09	0.000296835
ENSG00000253476	587.795.693.698.016	160.714.235.925.953	0.36898	435.563.620.775.616	1,33E+09	0.000296835
ENSG00000142102	210.301.744.465.747	0.815642	0.187245	435.600.657.668.715	1,32E+09	0.000296835
ENSG00000178773	613.179.582.414.699	-0.562298	0.129079	-435.623.982.002.897	1,32E+09	0.000296835
ENSG00000248323	379.409.072.917.472	0.845185	0.194303	434.982.110.715.962	1,36E+09	0.000304103
ENSG00000084073	584.728.535.643.478	-0.741232	0.170464	-43.483.112.060.616	1,37E+07	0.000305857
ENSG00000065809	185.748.509.993.166	0.961323	0.221152	434.689.466.303.044	1,38E+09	0.000306796
ENSG00000083799	268.591.002.451.057	-0.598973	0.137791	-434.698.028.871.433	1,38E+09	0.000306796
ENSG00000100284	238.774.241.450.056	-0.734692	0.16901	-434.704.494.984.615	1,38E+09	0.000306796
ENSG00000006453	372.110.947.163.697	0.542234	0.124815	434.429.957.101.904	1,40E+09	0.000310095
ENSG00000113810	329.405.917.409.471	0.570073	0.131255	434.324.034.397.086	1,40E+09	0.000311244
ENSG00000182795	321.419.246.332.572	100.494.674.963.087	0.231527	434.050.735.280.696	1,42E+09	0.000314254
ENSG00000157388	422.969.190.586.183	121.018.284.061.953	0.278803	434.063.369.094.948	1,42E+09	0.000314254
ENSG00000261051	221.612.367.136.831	115.241.794.513.943	0.265511	434.038.542.537.179	1,42E+09	0.000314254
ENSG00000107816	426.175.789.815.945	0.700722	0.161459	433.993.460.055.971	1,43E+09	0.000314546
ENSG00000184445	529.310.513.047.111	0.583661	0.13456	433.754.241.572.675	1,44E+09	0.000317632
ENSG00000162695	571.301.787.442.079	-0.559647	0.129114	-433.450.773.859.703	1,46E+08	0.000321685
ENSG00000143669	914.550.885.550.761	-0.693363	0.160011	-433.322.120.760.286	1,47E+09	0.00032321
ENSG00000090006	298.049.061.824.421	0.669861	0.154621	433.228.536.482.781	1,48E+09	0.000324225
ENSG00000129295	215.106.994.102.721	-101.312.932.694.286	0.233913	-433.122.805.339.019	1,48E+08	0.000325423
ENSG00000183688	547.635.029.516.879	166.470.065.234.701	0.384483	432.970.735.817.211	1,49E+09	0.000327313
ENSG00000136720	156.438.581.336.849	0.627392	0.144932	432.887.600.218.376	1,50E+09	0.000328185
ENSG00000120162	874.223.309.189.218	-0.83619	0.193195	-432.821.940.980.806	1,50E+09	0.000328799
ENSG00000233016	40.058.568.762.923	0.616647	0.142481	432.791.894.523.346	1,51E+09	0.000328883
ENSG00000079616	286.732.150.593.802	0.57551	0.132992	432.739.769.942.092	1,51E+09	0.000329296
ENSG00000229644	760.617.391.721.934	-0.796584	0.184092	-432.709.897.299.881	1,51E+09	0.000329378
ENSG00000182628	667.605.086.537.986	0.562397	0.130026	432.526.193.212.806	1,52E+08	0.000331767
ENSG00000164181	321.621.645.599.714	-0.515684	0.119269	-432.370.295.910.504	1,53E+09	0.000333617
ENSG00000106560	477.762.319.665.767	-184.467.943.660.235	0.426659	-432.354.916.064.452	1,54E+09	0.000333617
ENSG00000179085	186.775.913.135.541	-0.640001	0.148103	-432.132.861.791.357	1,55E+09	0.000336038
ENSG00000170385	901.013.408.528.815	-0.508928	0.117762	-432.167.386.425.592	1,55E+08	0.000336038
ENSG00000105220	241.659.053.705.586	0.847949	0.196229	432.122.510.590.201	1,55E+09	0.000336038
ENSG00000171557	11.647.099.426.956	230.263.671.304.899	0.533131	431.907.927.058.994	1,57E+09	0.00033866
ENSG00000112759	336.076.802.284.603	0.531473	0.123054	431.902.493.854.796	1,57E+09	0.00033866
ENSG00000197536	140.138.349.644.747	-131.229.194.770.516	0.303904	-431.811.057.627.927	1,57E+09	0.000339693
ENSG00000165698	317.709.895.804.058	-0.88186	0.204639	-430.935.261.705.486	1,64E+08	0.000353039
ENSG00000254473	21.211.275.744.457	-110.712.814.233.937	0.256974	-43.083.357.351.281	1,64E+09	0.000354278
ENSG00000197557	164.142.057.452.691	0.590373	0.137072	43.070.405.487.252	1,65E+09	0.000355969
ENSG00000274070	175.080.761.021.832	0.588107	0.136571	430.624.000.386.008	1,66E+09	0.000356704
ENSG00000166965	254.209.189.311.766	0.578214	0.134278	430.610.066.954.958	1,66E+09	0.000356704
ENSG00000288234	167.682.967.486.701	312.655.331.138.617	0.726145	430.568.964.295.017	1,66E+09	0.000356978
ENSG00000185404	615.152.065.353.204	-19.138.549.873.164	0.444662	-430.407.028.743.148	1,68E+09	0.000359207
ENSG00000168476	615.948.223.483.348	0.66042	0.153471	430.321.895.849.717	1,68E+09	0.000360199
ENSG00000122068	602.757.964.345.739	-0.505279	0.11743	-430.279.984.715.859	1,69E+09	0.000360489
ENSG00000146859	148.266.901.120.441	-0.685239	0.15934	-430.047.682.615.598	1,70E+09	0.000363894
ENSG00000073803	126.050.429.322.259	-0.59797	0.139066	-429.990.746.264.729	1,71E+09	0.000364041
ENSG00000136193	355.131.846.577.629	-0.506221	0.117724	-430.007.025.758.742	1,71E+09	0.000364041
novel.1389	627.397.656.358.965	230.550.574.347.525	0.536213	429.960.464.479.347	1,71E+09	0.000364144
ENSG00000183876	174.593.733.828.386	-0.702978	0.163534	-429.866.840.626.447	1,72E+09	0.000365291
ENSG00000128284	184.619.465.483.719	-330.284.124.247.606	0.768515	-42.976.919.518.565	1,73E+09	0.000366507
ENSG00000183873	766.915.411.104.213	186.642.938.278.911	0.434527	429.531.657.443.103	1,74E+08	0.000370055
ENSG00000148158	201.468.942.933.593	-0.598799	0.139503	-429.235.686.258.601	1,77E+08	0.00037462
ENSG00000173237	237.596.606.452.792	238.715.070.765.606	0.556274	429.132.063.410.221	1,78E+09	0.000375968
ENSG00000132031	122.131.549.011.515	0.860947	0.200656	429.065.738.725.596	1,78E+09	0.000376688
ENSG00000135404	406.790.737.216.286	-0.596517	0.139051	-428.992.538.260.081	1,79E+09	0.000377526
ENSG00000179111	138.214.238.790.274	120.314.264.726.491	0.280505	428.919.635.531.539	1,79E+09	0.000378361
ENSG00000278463	122.516.756.917.391	0.630096	0.146934	428.828.132.860.766	1,80E+09	0.000379516
ENSG00000289353	549.830.485.633.278	-0.781509	0.18229	-428.717.231.290.648	1,81E+09	0.000381007
ENSG00000134243	172.568.781.335.607	-0.6768	0.157878	-42.868.524.116.218	1,81E+09	0.000381148
ENSG00000145819	710.151.237.129.214	0.809985	0.189001	428.562.238.526.816	1,82E+09	0.000382854
ENSG00000109436	228.463.009.351.931	-0.599391	0.139899	-428.445.136.972.905	1,83E+09	0.000384466
novel.821	51.545.134.901.547	-113.457.312.764.333	0.264847	-428.388.136.776.978	1,84E+09	0.000385042
ENSG00000248932	253.113.880.162.292	-0.900332	0.210197	-428.328.139.674.749	1,84E+09	0.000385672
ENSG00000113441	614.003.411.119.953	-0.681707	0.159206	-428.192.179.194.798	1,85E+09	0.000387624
ENSG00000125347	223.429.821.690.542	-0.97806	0.228567	-427.909.678.661.994	1,88E+09	0.000391744
ENSG00000198743	265.384.493.379.796	0.739946	0.172918	427.917.192.990.748	1,88E+09	0.000391744
ENSG00000182551	36.287.122.216.862	-0.868058	0.202902	-427.820.939.975.015	1,88E+09	0.000392892
ENSG00000198858	158.707.510.080.183	0.637098	0.148966	427.679.771.619.838	1,90E+09	0.000394972
ENSG00000197747	130.160.705.037.307	-0.567088	0.132639	-427.541.827.133.114	1,91E+09	0.000396689
novel.2004	18.894.188.619.585	53.707.043.167.265	12.561.991.706.958	427.536.050.175.203	1,91E+09	0.000396689
ENSG00000121957	450.800.264.568.375	0.692381	0.161973	427.466.360.341.833	1,91E+09	0.00039729
ENSG00000140332	124.536.034.633.565	0.699585	0.163663	427.455.313.705.782	1,92E+08	0.00039729
ENSG00000157796	117.137.424.347.729	-0.583344	0.136546	-427.215.431.476.833	1,94E+09	0.000401167
ENSG00000101695	105.247.887.245.372	128.049.072.904.307	0.30001	426.816.291.488.414	1,97E+09	0.000407981
ENSG00000153904	167.099.849.769.371	0.63108	0.147873	426.772.012.343.783	1,97E+09	0.000408362
ENSG00000128564	20.103.395.146.044	-0.989339	0.23185	-426.715.134.149.376	1,98E+09	0.000408975
ENSG00000219626	113.386.727.515.694	-123.632.618.833.815	0.289919	-426.438.197.302.236	2,00E+09	0.000413646
ENSG00000299200	265.432.224.311.343	-242.691.575.951.357	0.569285	-426.309.404.067.166	2,02E+09	0.000415603
ENSG00000186141	288.337.658.815.803	-0.524863	0.123209	-425.993.245.529.685	2,04E+09	0.000421084
ENSG00000151914	953.804.900.750.497	-0.6035	0.141694	-425.918.762.746.336	2,05E+09	0.000421631
ENSG00000179044	146.178.092.313.131	-120.383.834.555.563	0.282646	-425.917.541.442.726	2,05E+09	0.000421631
ENSG00000113916	169.812.927.940.001	119.424.819.996.996	0.280489	425.773.400.751.761	2,07E+09	0.000423915
ENSG00000074181	115.734.645.959.403	0.917812	0.215672	425.558.431.901.848	2,09E+09	0.000427563
ENSG00000268573	181.919.493.237.806	11.119.129.013.098	0.261314	425.508.879.300.666	2,09E+09	0.000428065
ENSG00000185480	213.323.925.816.249	0.641565	0.150793	425.459.929.079.867	2,09E+09	0.000428557
ENSG00000183598	136.979.212.517.096	0.598114	0.140724	425.025.384.762.723	2,14E+09	0.000435598
ENSG00000138760	968.340.306.790.395	-0.612551	0.144106	-425.070.321.277.812	2,13E+09	0.000435598
ENSG00000140416	53.429.752.498.384	-0.656581	0.154479	-425.030.603.169.897	2,13E+09	0.000435598
ENSG00000072858	239.356.492.928.618	-110.854.330.558.798	0.260849	-424.974.684.062.535	2,14E+09	0.000436133
ENSG00000231742	24.554.136.521.367	105.034.504.469.557	0.247239	424.829.028.489.864	2,15E+09	0.000438524
ENSG00000163818	139.435.111.128.727	-0.716726	0.168822	-424.546.339.435.562	2,18E+09	0.000443631
ENSG00000116117	453.139.607.131.007	-0.730532	0.172144	-424.372.230.754.901	2,20E+09	0.000446167
ENSG00000140391	146.951.772.203.798	-0.573126	0.135051	-42.437.755.671.589	2,20E+09	0.000446167
ENSG00000113319	519.282.008.154.504	-0.762178	0.1798	-423.903.846.219.854	2,24E+09	0.000454933
ENSG00000184343	199.931.909.888.477	0.946742	0.223346	423.889.341.570.784	2,25E+09	0.000454933
ENSG00000165029	170.633.216.182.779	-0.956061	0.225607	-423.772.697.541.158	2,26E+09	0.000456833
ENSG00000100526	208.091.109.215.934	0.57248	0.135133	423.641.908.812.561	2,27E+09	0.000459029
ENSG00000272438	112.081.463.256.292	123.096.755.161.035	0.290612	423.578.268.909.224	2,28E+09	0.000459859
ENSG00000303182	230.154.404.128.557	106.061.498.548.723	0.25046	423.467.008.900.623	2,29E+09	0.000461668
ENSG00000179456	118.513.740.305.495	-0.646759	0.152767	-423.364.261.652.053	2,30E+09	0.000462782
ENSG00000071082	357.902.296.814.961	0.522567	0.123438	423.343.840.730.312	2,30E+09	0.000462782
ENSG00000118407	273.690.193.990.108	130.968.173.082.179	0.309364	423.346.405.167.129	2,30E+09	0.000462782
ENSG00000187091	617.804.586.175.938	-0.797862	0.188517	-423.230.416.206.973	2,31E+09	0.000463702
ENSG00000174405	135.274.210.917.648	-0.595547	0.140712	-423.238.876.953.644	2,31E+09	0.000463702
ENSG00000069399	398.847.269.209.233	0.930524	0.219842	423.270.193.510.783	2,31E+09	0.000463702
ENSG00000133895	154.852.294.024.005	0.598539	0.141633	422.599.426.121.607	2,38E+09	0.000476405
ENSG00000163395	436.157.437.322.065	-229.974.410.321.049	0.544651	-422.242.102.272.626	2,42E+09	0.000483532
ENSG00000112685	182.201.423.117.554	-0.523352	0.123983	-422.117.445.286.684	2,43E+09	0.00048572
ENSG00000024526	224.011.936.169.658	0.623101	0.147639	422.044.617.629.264	2,44E+09	0.000486305
ENSG00000135905	141.957.569.647.942	-0.886431	0.210028	-422.053.778.141.347	2,44E+08	0.000486305
ENSG00000084636	334.904.880.852.228	-0.891731	0.211318	-421.984.207.792.955	2,44E+08	0.000486623
ENSG00000173391	932.789.976.712.472	-173.589.596.499.851	0.411352	-421.997.518.212.051	2,44E+09	0.000486623
ENSG00000146374	316.082.913.829.356	-0.827678	0.196163	-421.933.861.731.136	2,45E+09	0.000487219
ENSG00000110492	362.306.480.755.426	-0.98871	0.234494	-421.636.079.807.796	2,48E+09	0.000493196
ENSG00000062370	711.368.037.456.512	-0.676209	0.160472	-421.388.037.004.735	2,51E+09	0.000498144
ENSG00000174307	630.811.390.627.364	-0.563169	0.133674	-421.299.661.099.321	2,52E+09	0.000499594
ENSG00000185130	199.371.115.057.543	0.587634	0.139553	421.083.402.530.124	2,54E+09	0.000503894
ENSG00000170876	342.603.393.270.265	-0.534294	0.126916	-420.981.157.018.585	2,56E+09	0.000505671
ENSG00000171889	48.866.376.079.086	-0.549128	0.130519	-420.726.836.970.557	2,58E+09	0.00051088
ENSG00000141985	185.680.056.694.841	0.663648	0.157753	42.068.723.362.113	2,59E+09	0.000511262
ENSG00000127884	946.219.686.904.621	-0.528271	0.12559	-420.632.242.841.469	2,60E+09	0.000511994
ENSG00000166508	157.212.252.495.935	0.541005	0.128653	420.515.310.613.016	2,61E+09	0.000514133
ENSG00000113361	213.339.441.042.173	-0.974224	0.2317	-420.467.145.791.969	2,61E+09	0.000514199
ENSG00000030110	222.698.390.848.967	-0.531968	0.126513	-420.486.362.838.362	2,61E+09	0.000514199
ENSG00000174327	552.925.121.503.269	0.766368	0.182323	420.334.452.329.406	2,63E+09	0.000516708
ENSG00000226711	185.164.404.255.243	-0.933781	0.222196	-42.025.114.464.961	2,64E+09	0.000518097
ENSG00000111077	71.856.588.320.869	0.724605	0.172461	420.155.065.920.478	2,65E+08	0.000519783
ENSG00000118855	657.907.538.644.341	-0.528176	0.125724	-420.108.587.220.668	2,66E+09	0.000520333
ENSG00000119943	528.323.985.308.335	-0.808516	0.192554	-419.890.527.738.628	2,68E+09	0.000524846
ENSG00000153048	141.778.484.300.208	0.760843	0.181238	419.803.014.618.516	2,69E+09	0.000526355
ENSG00000148450	144.029.647.218.296	-0.648454	0.154654	-419.291.886.881.623	2,75E+09	0.000537826
novel.517	200.101.040.925.947	-125.724.744.609.697	0.29992	-419.193.659.514.343	2,77E+09	0.000539625
ENSG00000214900	71.030.547.247.225	0.681346	0.162667	418.860.762.423.311	2,81E+09	0.000547059
novel.188	321.324.863.423.047	-228.706.420.099.856	0.546117	-418.786.309.281.257	2,82E+09	0.000548313
ENSG00000137501	284.130.074.695.873	-0.603114	0.144118	-418.487.125.796.493	2,85E+09	0.000555036
ENSG00000306614	663.888.908.600.852	15.480.715.769.465	0.370143	418.236.548.949.291	2,88E+09	0.000560636
ENSG00000188177	325.136.332.178.049	-0.959017	0.229524	-417.829.408.260.727	2,94E+09	0.000570055
ENSG00000204869	238.713.468.074.644	-0.987139	0.236264	-417.812.867.358.402	2,94E+09	0.000570055
ENSG00000132718	327.161.749.464.398	-114.524.847.499.445	0.274136	-417.766.349.408.808	2,95E+09	0.000570098
ENSG00000142459	664.770.960.136.802	-0.752752	0.18018	-417.776.867.058.699	2,94E+09	0.000570098
ENSG00000167281	339.730.830.302.874	0.996274	0.23849	417.743.226.757.193	2,95E+09	0.000570117
ENSG00000184156	140.543.886.858.553	-11.726.349.862.901	0.280731	-417.708.298.251.842	2,95E+09	0.000570433
ENSG00000229056	420.337.782.131.589	-185.782.023.723.754	0.444858	-417.621.381.961.707	2,96E+09	0.00057155
ENSG00000179988	424.400.747.895.786	-0.7295	0.174681	-417.619.169.099.522	2,96E+09	0.00057155
ENSG00000113161	49.076.352.629.021	-0.554177	0.13272	-417.554.406.521.126	2,97E+09	0.000572617
ENSG00000226328	259.212.570.664.705	-0.888863	0.212888	-417.525.797.569.978	2,98E+09	0.000572777
ENSG00000148677	429.379.044.471.983	-0.810199	0.194094	-417.425.934.738.486	2,99E+09	0.000574733
ENSG00000168078	442.025.739.818.055	0.627568	0.150367	417.357.256.208.612	3,00E+09	0.000574785
ENSG00000155287	135.266.885.852.999	-0.651066	0.155987	-417.384.505.356.387	3,00E+09	0.000574785
ENSG00000087053	309.734.385.231.163	-0.536063	0.128437	-417.375.813.438.074	3,00E+09	0.000574785
ENSG00000168264	1.492.938.418.284	0.684349	0.164051	417.156.292.374.326	3,03E+09	0.000579315
ENSG00000186130	100.796.887.988.783	-0.658073	0.15785	-416.898.332.802.147	3,06E+09	0.000585341
ENSG00000104859	108.661.082.308.162	0.558802	0.134067	416.807.457.125.673	3,07E+09	0.000587108
ENSG00000162511	371.057.745.425.414	-201.716.843.912.852	0.484141	-416.649.100.556.128	3,09E+09	0.000590626
ENSG00000185519	792.177.137.535.214	0.698972	0.167855	416.413.918.609.757	3,13E+09	0.000596132
ENSG00000188906	216.123.851.939.554	0.649549	0.155994	416.393.201.194.038	3,13E+09	0.000596132
ENSG00000144118	584.013.674.727.478	-0.817151	0.196312	-416.251.156.960.117	3,15E+09	0.000599273
ENSG00000111058	279.458.163.565.765	223.066.944.388.076	0.536097	416.094.007.029.015	3,17E+09	0.00060283
ENSG00000065833	428.800.224.826.662	-0.56227	0.135252	-415.719.765.365.421	3,22E+09	0.000612195
ENSG00000146067	165.855.423.559.981	0.532573	0.128133	415.639.230.162.188	3,23E+09	0.000613207
ENSG00000197008	424.907.515.490.502	-0.769022	0.185022	-415.637.948.929.634	3,23E+09	0.000613207
ENSG00000119938	252.379.844.790.483	0.693738	0.167032	415.333.608.570.743	3,28E+09	0.000620825
ENSG00000078081	266.203.447.642.638	-318.008.614.541.903	0.766048	-415.129.093.575.914	3,31E+09	0.000625797
ENSG00000189056	171.339.500.423.881	-306.485.319.219.389	0.738443	-415.042.469.789.983	3,32E+08	0.000627384
ENSG00000105696	245.931.389.318.532	-128.776.981.359.135	0.310286	-415.027.164.357.576	3,32E+09	0.000627384
ENSG00000214530	123.112.185.964.272	-0.601568	0.144967	-414.969.393.955.212	3,33E+09	0.000628367
ENSG00000106302	176.871.904.921.395	-298.415.139.134.648	0.71921	-414.921.005.689.499	3,34E+09	0.000628711
novel.2306	168.155.350.544.454	-74.179.135.488.823	178.782.383.559.632	-414.913.002.119.591	3,34E+09	0.000628711
ENSG00000104626	474.630.775.532.473	0.923244	0.222555	414.839.376.642.621	3,35E+09	0.000629531
ENSG00000257732	748.994.581.109.897	-144.978.409.558.809	0.349477	-414.844.068.134.943	3,35E+09	0.000629531
ENSG00000124406	124.246.347.781.091	-127.355.102.380.468	0.307089	-414.717.049.972.441	3,37E+09	0.000632299
ENSG00000114455	256.467.108.033.942	23.633.644.013.312	0.57	414.624.978.269.078	3,38E+09	0.000633736
ENSG00000214253	568.692.215.020.406	-0.528954	0.127575	-414.621.363.439.885	3,38E+09	0.000633736
ENSG00000065675	575.269.926.199.057	-0.650782	0.156981	-414.561.471.324.772	3,39E+09	0.000634791
ENSG00000104324	137.341.944.382.666	-104.780.320.496.095	0.252768	-414.532.347.400.231	3,39E+09	0.000634994
ENSG00000154217	109.693.645.883.616	0.82467	0.1992	413.991.111.953.885	3,47E+09	0.000648929
ENSG00000275708	474.988.723.158.552	-0.567724	0.137128	-414.010.238.914.434	3,47E+09	0.000648929
ENSG00000153558	186.013.149.590.203	-0.591102	0.142815	-413.893.541.563.196	3,49E+09	0.000651077
ENSG00000156298	56.307.530.106.931	-217.920.495.045.069	0.52664	-413.793.980.283.008	3,50E+08	0.000653289
ENSG00000153786	308.820.159.228.442	0.493498	0.119334	413.544.138.851.238	3,54E+09	0.000659813
ENSG00000131375	509.278.060.039.251	-0.516268	0.124929	-413.249.879.729.634	3,59E+09	0.000667688
ENSG00000003402	237.849.419.214.376	-0.585302	0.141661	-4.131.722.137.859	3,60E+08	0.000669316
ENSG00000161638	65.043.362.718.844	0.729459	0.176606	413.043.472.724.591	3,62E+09	0.00067244
ENSG00000106400	298.203.780.533.155	-0.556596	0.134809	-412.878.043.669.012	3,65E+09	0.000676657
ENSG00000086506	178.993.781.991.528	10.163.531.381.039	0.246253	412.727.278.049.644	3,67E+09	0.000680466
novel.1524	218.039.819.549.515	-35.918.421.965.997	0.870554	-412.592.893.038.067	3,69E+09	0.000683808
ENSG00000108179	532.479.301.265.467	-0.608457	0.147523	-412.449.763.484.153	3,72E+09	0.000687428
ENSG00000166851	672.498.967.456.384	0.683151	0.165699	412.284.391.404.287	3,74E+09	0.000691084
ENSG00000281903	117.722.068.409.308	-0.797771	0.193493	-41.229.955.328.905	3,74E+09	0.000691084
ENSG00000188372	164.713.869.785.045	0.52683	0.127796	41.224.242.165.681	3,75E+09	0.000691696
ENSG00000021826	12.869.189.600.915	0.803033	0.195141	411.514.957.050.327	3,87E+09	0.000713209
ENSG00000140044	112.989.322.924.005	-0.744411	0.181079	-411.097.313.288.797	3,94E+09	0.000724892
ENSG00000005844	242.875.344.770.297	253.105.598.937.377	0.615684	411.096.848.919.601	3,94E+09	0.000724892
ENSG00000130829	271.318.651.901.038	101.208.190.573.797	0.246272	410.961.631.364.634	3,96E+09	0.000728468
ENSG00000136828	351.579.980.990.745	-0.774462	0.188463	-410.935.126.704.639	3,97E+09	0.000728625
ENSG00000148343	205.110.087.379.172	-0.556561	0.135457	-410.875.810.338.978	3,98E+09	0.000729524
ENSG00000167658	959.534.363.716.017	0.650116	0.158232	410.863.598.245.329	3,98E+09	0.000729524
ENSG00000213523	92.300.489.108.948	-0.586676	0.142917	-410.501.643.796.868	4,04E+09	0.000740351
ENSG00000148082	177.274.368.989.281	-0.958095	0.233446	-410.413.885.588.696	4,06E+09	0.000742454
ENSG00000165886	226.448.542.731.424	-0.642563	0.156573	-410.393.104.548.375	4,06E+07	0.000742454
ENSG00000106327	19.034.661.554.511	110.216.306.338.358	0.268588	410.353.891.982.149	4,07E+09	0.000743024
ENSG00000073464	170.534.032.321.995	-101.398.182.667.199	0.247273	-410.065.406.343.052	4,12E+09	0.000751651
ENSG00000019505	370.006.057.367.716	-0.597124	0.145684	-409.876.756.760.301	4,15E+09	0.000757101
ENSG00000174010	307.420.578.620.839	-0.518615	0.126596	-409.661.723.375.321	4,19E+09	0.000763458
ENSG00000178752	873.626.629.148.266	129.039.707.571.541	0.315059	409.573.527.730.883	4,21E+08	0.000765663
ENSG00000189339	123.277.775.900.277	0.554801	0.135486	409.488.483.611.934	4,22E+09	0.000767769
ENSG00000071282	148.891.726.553.154	-0.570775	0.139409	-409.425.084.467.923	4,24E+09	0.000769162
ENSG00000106714	680.785.671.751.268	0.789024	0.19273	409.393.093.167.351	4,24E+08	0.000769515
ENSG00000154096	181.024.010.383.636	-103.578.456.055.702	0.253038	-409.340.314.243.587	4,25E+09	0.00077056
ENSG00000258441	57.120.641.777.471	0.753753	0.184163	409.285.855.448.936	4,26E+09	0.000771662
ENSG00000232024	746.959.914.926.076	0.715191	0.17477	409.217.353.928.716	4,27E+09	0.000773234
novel.976	322.898.002.311.481	-248.450.412.233.595	0.607278	-409.121.492.863.711	4,29E+09	0.000775725
ENSG00000174456	753.912.722.302.595	-0.745024	0.182209	-40.888.393.748.887	4,34E+08	0.000782992
ENSG00000161905	315.417.392.763.586	261.027.197.956.374	0.638693	408.689.649.384.209	4,37E+09	0.000788851
ENSG00000172890	784.007.978.653.274	-0.561283	0.13736	-408.622.919.959.481	4,38E+09	0.000790398
ENSG00000158716	252.474.464.720.764	-0.52028	0.127349	-408.547.462.252.484	4,40E+09	0.000792245
ENSG00000309315	120.511.505.954.078	115.620.789.931.296	0.283113	408.390.932.862.525	4,43E+08	0.000796875
ENSG00000180263	769.288.713.084.265	-0.547172	0.134003	-408.329.068.072.055	4,44E+08	0.00079827
ENSG00000102384	21.130.414.988.407	0.570806	0.139823	408.233.549.387.855	4,46E+09	0.000800828
ENSG00000171631	746.133.307.019.395	-0.752322	0.184339	-408.117.563.933.768	4,48E+09	0.000804102
ENSG00000099795	42.875.495.930.524	-0.515928	0.126455	-407.992.051.411.361	4,51E+09	0.00080772
ENSG00000214389	260.337.844.110.521	103.869.952.770.847	0.254676	407.852.037.373.114	4,53E+09	0.000811859
ENSG00000270170	696.911.926.844.037	-0.635093	0.155743	-407.783.942.422.661	4,55E+09	0.000812761
ENSG00000100228	596.156.472.598.899	-0.693737	0.170123	-407.784.477.585.396	4,55E+09	0.000812761
ENSG00000214381	618.988.392.793.549	-161.001.368.024.947	0.394895	-407.707.256.561.019	4,56E+09	0.000814705
ENSG00000146410	54.053.022.049.009	0.780755	0.19158	407.534.997.544.512	4,59E+09	0.000820016
ENSG00000126106	403.261.505.333.919	-0.802312	0.196893	-407.486.434.101.076	4,60E+09	0.000820984
ENSG00000092036	652.291.259.365.292	0.630428	0.154773	407.323.662.479.844	4,64E+08	0.000825997
ENSG00000137601	602.659.107.247.653	-0.674861	0.165741	-407.177.647.034.637	4,67E+09	0.000830442
ENSG00000078070	69.064.783.653.202	-0.724203	0.177882	-407.126.035.745.304	4,68E+09	0.000831533
ENSG00000172269	113.342.311.587.517	0.563884	0.138543	407.010.190.948.375	4,70E+09	0.00083342
ENSG00000135476	998.489.288.413.361	0.764142	0.187744	407.013.074.790.585	4,70E+09	0.00083342
ENSG00000100505	963.351.476.144.444	0.57117	0.140326	407.031.475.866.658	4,69E+09	0.00083342
ENSG00000137877	340.331.540.400.691	-109.457.674.356.542	0.268982	-406.932.951.963.441	4,71E+08	0.000835435
ENSG00000184260	244.468.216.805.911	0.516894	0.127075	40.676.392.782.381	4,75E+09	0.000840004
ENSG00000161800	446.683.457.516.273	0.496977	0.122177	40.676.764.908.792	4,75E+09	0.000840004
ENSG00000237412	244.974.797.303.647	248.306.150.713.073	0.610921	406.445.920.956.091	4,81E+08	0.000850774
ENSG00000231789	507.929.093.862.214	196.224.400.346.204	0.482924	406.325.345.154.668	4,84E+09	0.000854127
ENSG00000152642	88.610.592.605.903	-0.709006	0.174498	-406.311.182.768.118	4,84E+09	0.000854127
ENSG00000165475	57.666.235.390.002	-0.666589	0.164067	-406.291.392.998.345	4,85E+09	0.000854127
ENSG00000184995	240.565.458.743.176	-0.850651	0.20939	-406.252.857.622.823	4,85E+09	0.000854774
ENSG00000173846	11.183.703.530.901	-0.571522	0.140783	-405.960.990.961.304	4,92E+09	0.000864755
ENSG00000115267	301.651.465.094.842	-243.586.683.887.882	0.600535	-405.616.079.322.829	4,99E+08	0.000876052
ENSG00000023839	18.787.515.837.423	-0.563618	0.138952	-405.619.345.743.272	4,99E+09	0.000876052
ENSG00000104894	137.563.688.807.559	115.328.942.416.561	0.284488	405.391.493.237.341	5,04E+09	0.000883721
ENSG00000135127	359.189.207.948.925	0.936318	0.231055	405.235.153.085.367	5,07E+09	0.000888066
ENSG00000071655	174.545.007.176.328	0.604324	0.149126	40.524.431.949.167	5,07E+09	0.000888066
ENSG00000172738	354.780.075.988.122	-222.428.289.438.811	0.549152	-40.503.952.921.551	5,11E+09	0.000894728
ENSG00000104983	351.526.945.978.444	0.77019	0.190306	404.710.589.457.777	5,19E+08	0.000906584
ENSG00000168955	150.809.777.408.782	167.325.194.329.378	0.413708	404.452.630.895.517	5,24E+09	0.00091581
ENSG00000117650	101.158.676.602.533	0.700646	0.173311	404.270.237.116.058	5,28E+09	0.000922146
ENSG00000137486	129.448.284.036.167	0.932539	0.230696	404.228.740.856.244	5,29E+09	0.000922146
ENSG00000122035	108.903.988.511.686	117.354.619.514.882	0.290307	404.243.562.966.212	5,29E+09	0.000922146
ENSG00000182326	537.016.617.638.651	-111.432.403.032.724	0.275791	-404.046.573.996.036	5,33E+09	0.000928517
ENSG00000112425	263.294.881.821.935	-0.895107	0.221577	-403.970.152.954.977	5,35E+09	0.000930725
ENSG00000146670	381.077.416.268.605	0.581685	0.144053	403.798.112.589.518	5,39E+09	0.000936748
ENSG00000101421	670.089.107.041.818	-0.64104	0.158856	-403.534.531.609.998	5,45E+09	0.000946491
ENSG00000174238	106.235.466.944.931	-0.656983	0.162831	-403.475.627.729.176	5,47E+09	0.000948033
ENSG00000047365	617.154.683.773.042	-0.667944	0.165586	-40.338.200.160.031	5,49E+09	0.000950982
ENSG00000153029	728.577.567.746.195	-0.730503	0.181123	-403.317.846.828.998	5,50E+09	0.000952744
ENSG00000175166	325.060.382.966.228	-0.852993	0.211545	-403.220.819.567.012	5,53E+09	0.000955847
ENSG00000143149	224.097.259.328.337	-0.529107	0.131262	-403.090.949.245.051	5,56E+09	0.000960301
ENSG00000107338	287.230.342.416.239	0.807478	0.200436	40.286.102.726.783	5,61E+09	0.000968039
ENSG00000064787	483.454.439.075.464	166.408.496.160.436	0.413054	40.287.312.618.701	5,61E+08	0.000968039
ENSG00000168781	145.825.712.485.935	103.322.112.407.023	0.256637	402.599.514.600.509	5,67E+09	0.000978006
ENSG00000170959	743.623.824.469.125	0.872513	0.216889	402.284.588.828.821	5,75E+09	0.000990313
ENSG00000293160	764.549.235.660.307	-144.887.970.521.447	0.36036	-402.065.010.793.537	5,80E+09	0.000998716
ENSG00000022567	194.025.932.539.556	0.598632	0.148996	401.777.743.141.527	5,87E+09	0.00101008
ENSG00000157851	154.474.702.925.718	101.665.117.216.123	0.253178	401.555.324.737.304	5,93E+09	0.00101877
ENSG00000119977	41.156.032.371.561	-0.471999	0.11755	-401.530.555.972.657	5,94E+09	0.00101895
ENSG00000138778	138.028.211.497.093	0.734663	0.183045	401.356.995.911.009	5,98E+09	0.00102213
ENSG00000197860	240.134.310.168.871	-0.525409	0.13089	-401.413.872.688.974	5,97E+09	0.00102213
ENSG00000178913	949.040.360.168.369	-0.486154	0.121127	-401.358.434.155.537	5,98E+09	0.00102213
ENSG00000029153	625.214.050.583.203	-0.581145	0.144779	-401.402.511.397.868	5,97E+09	0.00102213
ENSG00000205336	136.626.942.377.466	-0.860209	0.214326	-401.354.480.151.514	5,98E+09	0.00102213
ENSG00000224078	550.872.788.987.471	0.495762	0.123566	401.212.181.200.666	6,02E+09	0.00102742
ENSG00000295453	603.072.983.501.425	140.593.067.162.192	0.350456	401.171.966.756.656	6,03E+09	0.00102828
ENSG00000187514	197.361.014.420.088	0.494936	0.123533	400.651.781.166.793	6,16E+09	0.00104936
ENSG00000184060	651.661.202.305.244	167.141.423.552.817	0.417162	400.663.451.072.868	6,16E+09	0.00104936
ENSG00000064666	288.689.384.038.355	0.616238	0.153821	400.621.581.712.264	6,17E+09	0.00104979
ENSG00000171462	32.898.738.969.598	0.916004	0.228879	400.213.375.237.403	6,28E+09	0.00106715
ENSG00000170369	398.582.977.577.282	-175.327.914.304.069	0.438247	-400.066.026.432.354	6,32E+09	0.0010729
ENSG00000119777	415.440.758.775.544	0.515359	0.128833	400.019.883.449.819	6,33E+09	0.00107401
ENSG00000120868	285.915.973.780.521	0.502179	0.125545	400.000.575.965.062	6,33E+09	0.00107401
ENSG00000133818	668.155.333.857.092	-0.475182	0.118827	-399.895.393.768.838	6,36E+09	0.00107787
ENSG00000147689	377.442.108.298.859	237.821.488.747.926	0.594899	399.767.595.155.839	6,40E+09	0.00108277
ENSG00000065060	1.888.347.374.901	-0.686099	0.171676	-399.646.964.310.629	6,43E+09	0.00108644
ENSG00000253633	489.132.617.248.287	172.291.757.353.626	0.43111	399.646.861.889.049	6,43E+09	0.00108644
ENSG00000165030	91.314.207.840.448	0.945421	0.236657	399.489.390.625.428	6,47E+09	0.00109275
ENSG00000154059	256.361.328.894.946	-0.489883	0.122696	-399.265.394.377.972	6,53E+09	0.00110218
ENSG00000265817	703.743.735.410.501	0.760045	0.190389	399.206.966.580.531	6,55E+09	0.00110395
novel.2076	810.332.950.162.605	462.502.439.993.791	115.921.778.287.823	398.978.040.903.961	6,61E+09	0.00111371
ENSG00000144554	26.408.519.394.489	0.540215	0.135407	398.957.507.673.987	6,62E+09	0.00111372
ENSG00000101940	379.318.622.070.882	0.501137	0.125662	398.798.725.384.536	6,66E+09	0.00112024
ENSG00000138036	135.270.027.148.993	-0.558561	0.140081	-398.740.116.931.143	6,68E+09	0.0011212
ENSG00000070404	148.673.701.880.139	-0.479635	0.120288	-398.737.802.333.092	6,68E+09	0.0011212
ENSG00000167920	225.925.991.488.965	-0.517511	0.129836	-398.588.465.848.928	6,72E+09	0.00112636
ENSG00000183186	110.728.931.106.942	122.503.667.190.261	0.307342	398.590.760.678.649	6,72E+09	0.00112636
ENSG00000197153	146.469.396.403.918	0.597742	0.150037	398.397.038.159.567	6,78E+09	0.00113107
ENSG00000227502	975.044.434.159.246	131.816.402.554.712	0.330841	398.428.140.932.781	6,77E+09	0.00113107
ENSG00000167034	568.862.239.729.329	-0.74294	0.18646	-398.444.737.001.023	6,76E+09	0.00113107
ENSG00000150977	264.842.713.011.688	-0.915449	0.229766	-398.426.851.851.284	6,77E+09	0.00113107
ENSG00000187498	559.098.689.437.194	-0.81271	0.203999	-398.388.482.367.662	6,78E+09	0.00113107
ENSG00000203724	409.564.362.847.063	-0.75974	0.190775	-398.238.788.553.718	6,82E+09	0.00113726
ENSG00000163121	155.197.963.197.066	-123.561.239.927.609	0.310414	-398.053.450.190.169	6,88E+09	0.00114519
ENSG00000176714	26.581.488.567.206	0.817108	0.205345	39.791.916.413.775	6,91E+09	0.00114769
ENSG00000127870	197.224.214.158.608	-0.563032	0.141494	-397.920.494.512.806	6,91E+09	0.00114769
ENSG00000081014	370.971.731.620.454	-0.478612	0.120282	-397.908.352.564.419	6,92E+08	0.00114769
ENSG00000185947	239.158.138.621.942	-0.589047	0.148039	-397.901.347.984.414	6,92E+09	0.00114769
ENSG00000141499	240.354.452.973.938	0.545314	0.137034	397.939.413.385.491	6,91E+09	0.00114769
ENSG00000168016	111.171.169.314.366	-240.724.053.855.959	0.605254	-39.772.419.196.691	6,97E+09	0.0011553
ENSG00000142731	146.449.264.696.398	0.58608	0.147401	397.609.378.748.844	7,01E+09	0.00115991
ENSG00000126561	173.481.379.148.789	-0.946028	0.238002	-397.488.408.359.655	7,04E+09	0.00116484
ENSG00000134057	766.628.840.117.529	0.530361	0.133454	39.741.114.032.853	7,06E+09	0.00116706
ENSG00000104691	153.081.319.751.158	-0.626309	0.157601	-397.403.047.463.588	7,07E+09	0.00116706
ENSG00000117519	630.672.801.648.933	-0.515996	0.129873	-397.308.988.759.166	7,09E+09	0.0011707
ENSG00000291174	334.751.384.778.062	115.983.214.504.434	0.292126	397.031.479.788.621	7,18E+09	0.00118343
ENSG00000198538	535.964.861.669.882	-188.871.253.119.941	0.475838	-39.692.331.821.586	7,21E+09	0.00118782
ENSG00000079277	947.395.902.967.243	-0.623622	0.157164	-396.795.762.706.098	7,25E+09	0.0011932
ENSG00000196141	370.607.072.741.303	-0.490212	0.123616	-396.560.086.079.071	7,32E+09	0.00120304
ENSG00000197063	579.782.859.384.105	-0.532203	0.134198	-396.579.955.354.099	7,32E+09	0.00120304
ENSG00000107731	629.298.173.521.964	148.200.338.148.905	0.373924	396.338.326.536.343	7,39E+09	0.00121326
ENSG00000197956	245.009.915.631.087	0.505536	0.127678	395.946.503.928.354	7,51E+09	0.00123231
ENSG00000162769	303.607.371.424.664	0.505724	0.127735	395.917.046.474.282	7,52E+09	0.0012328
ENSG00000106683	51.452.424.590.724	-0.5515	0.139312	-395.873.438.555.385	7,53E+09	0.00123347
ENSG00000105668	127.074.139.250.545	16.410.905.962.509	0.414559	395.864.327.053.262	7,54E+09	0.00123347
ENSG00000101052	24.445.393.548.004	-0.546617	0.138144	-395.687.904.631.499	7,59E+09	0.00124158
ENSG00000183091	170.948.367.557.568	105.148.413.472.941	0.265819	395.563.551.121.373	7,63E+09	0.00124702
ENSG00000169783	578.560.552.340.582	15.024.009.470.409	0.380099	395.265.790.592.311	7,73E+09	0.0012616
ENSG00000177076	785.267.210.016.051	-0.7183	0.18178	-395.148.717.866.149	7,77E+09	0.00126674
ENSG00000204406	766.808.824.367.752	-0.610741	0.154621	-394.992.291.960.289	7,82E+09	0.00127399
ENSG00000035862	649.246.459.264.837	-0.825457	0.209053	-394.854.844.936.586	7,86E+09	0.00128027
ENSG00000162241	653.599.243.891.311	0.821306	0.208092	394.683.563.304.886	7,92E+09	0.00128839
ENSG00000160781	760.659.290.541.405	0.692673	0.175648	394.352.986.691.469	8,03E+08	0.00130521
ENSG00000171206	245.878.225.656.623	-0.544536	0.138102	-394.300.190.214.909	8,05E+09	0.00130701
ENSG00000164463	161.411.953.482.746	-0.855086	0.216978	-394.088.855.467.878	8,12E+09	0.00131749
ENSG00000134824	178.093.053.422.008	-0.667833	0.169477	-394.055.273.080.489	8,13E+09	0.00131825
ENSG00000162366	135.667.255.579.525	-126.197.931.442.478	0.320352	-393.935.667.857.144	8,17E+09	0.00132375
ENSG00000309955	259.817.365.530.168	-214.565.223.684.963	0.544868	-39.379.276.461.063	8,22E+09	0.00133056
ENSG00000154898	192.701.598.181.412	-0.897438	0.228186	-393.292.843.984.471	8,39E+09	0.00135743
ENSG00000291158	259.256.606.706.086	-0.802526	0.20416	-393.086.157.617.861	8,46E+09	0.00136691
ENSG00000138160	23.038.262.540.221	0.600445	0.152747	393.098.040.392.678	8,46E+09	0.00136691
ENSG00000079313	779.058.464.345.654	0.63256	0.16096	392.992.045.992.691	8,50E+09	0.00137115
ENSG00000143797	52.329.370.585.252	-0.558671	0.142179	-39.293.427.687.179	8,52E+09	0.00137332
ENSG00000144642	266.400.332.653.668	-0.911806	0.232132	-392.796.202.542.416	8,57E+09	0.0013792
ENSG00000186918	91.408.170.704.068	0.801198	0.203975	392.792.034.811.191	8,57E+09	0.0013792
ENSG00000293588	339.659.995.012.714	-183.903.333.438.249	0.468255	-392.741.662.498.827	8,59E+09	0.00138097
ENSG00000196787	247.179.191.557.492	0.53805	0.137018	39.268.567.377.276	8,61E+09	0.00138305
ENSG00000236753	487.240.950.175.668	0.681904	0.173704	39.256.633.944.378	8,65E+09	0.00138801
ENSG00000101294	217.714.792.918.029	0.523481	0.13335	39.256.035.233.482	8,65E+09	0.00138801
ENSG00000145632	125.961.901.835.414	-0.498976	0.127119	-392.525.476.221.469	8,66E+09	0.0013882
ENSG00000103363	129.344.670.017.439	-0.496167	0.126406	-392.517.835.930.677	8,67E+08	0.0013882
novel.980	593.549.225.547.411	-185.087.583.440.975	0.471674	-392.405.739.410.975	8,71E+09	0.00139354
ENSG00000144712	879.412.632.482.936	125.058.447.285.519	0.318717	39.238.038.833.874	8,72E+09	0.00139388
ENSG00000151348	934.673.398.646.839	-0.453502	0.115593	-392.324.785.400.054	8,74E+09	0.00139597
ENSG00000142875	189.702.199.251.679	-0.507679	0.12942	-392.273.230.398.211	8,76E+09	0.00139782
ENSG00000100600	252.344.296.165	-0.515083	0.131324	-392.222.814.670.502	8,77E+09	0.00139962
ENSG00000138166	353.605.012.749.385	0.782051	0.199589	391.830.906.985.754	8,92E+09	0.00142141
ENSG00000153234	10.809.990.411.728	159.127.684.390.207	0.406136	391.808.423.258.811	8,93E+09	0.00142159
novel.447	885.902.520.071.355	-0.705213	0.18015	-391.458.121.618.403	9,06E+09	0.00144122
ENSG00000178685	349.748.450.383.183	-252.128.281.833.826	0.644242	-39.135.639.877.939	9,09E+09	0.00144497
ENSG00000188064	221.256.940.222.883	0.649784	0.166029	391.368.134.499.837	9,09E+09	0.00144497
ENSG00000088305	450.637.075.652.192	0.80644	0.206218	391.061.665.242.922	9,21E+09	0.00146154
ENSG00000140400	442.350.634.393.412	0.50495	0.129193	390.850.663.548.566	9,29E+09	0.00147317
ENSG00000163870	384.089.124.171.001	-0.517273	0.132392	-390.713.770.038.109	9,34E+09	0.00147916
ENSG00000167380	107.426.502.054.388	-0.578006	0.147933	-390.721.546.007.135	9,34E+09	0.00147916
ENSG00000153391	867.099.316.323.433	-0.668391	0.171154	-390.520.434.565.695	9,41E+09	0.00148983
ENSG00000156869	104.724.078.424.064	0.710161	0.181921	390.368.664.241.605	9,47E+09	0.00149801
ENSG00000118762	147.800.612.134.956	-0.625223	0.160215	-390.240.316.611.509	9,52E+09	0.00150477
ENSG00000160752	855.961.066.948.251	-0.576754	0.147825	-390.161.119.907.697	9,56E+08	0.00150849
ENSG00000136167	551.582.983.277.721	-158.315.540.760.785	0.405814	-39.011.874.526.511	9,57E+09	0.00150992
ENSG00000153237	603.240.768.877.262	-147.853.279.686.024	0.379247	-389.860.084.361.104	9,68E+09	0.00152492
ENSG00000058799	167.699.161.635.821	-0.542203	0.139096	-389.805.191.826.156	9,70E+09	0.00152593
ENSG00000173597	208.998.699.350.613	266.277.738.462.124	0.683098	38.980.894.860.437	9,70E+09	0.00152593
ENSG00000121621	173.509.084.053.952	0.526945	0.135212	389.717.651.247.551	9,73E+09	0.00153024
ENSG00000163328	275.744.768.931.308	-0.852154	0.218721	-389.608.736.968.711	9,78E+09	0.00153561
ENSG00000110536	234.504.873.512.752	-0.814621	0.209095	-389.594.079.348.295	9,78E+09	0.00153561
ENSG00000232884	302.971.167.670.768	-224.731.456.189.827	0.577326	-389.262.700.604.298	9,92E+09	0.0015555
ENSG00000225285	268.359.570.953.546	211.465.418.331.769	0.54332	389.209.358.260.085	9,94E+09	0.00155768
ENSG00000241839	500.108.921.568.634	-0.844251	0.21704	-388.983.557.429.861	0.000100312	0.001571
ENSG00000259354	497.144.322.196.639	-176.829.335.586.537	0.45465	-388.934.679.280.528	0.000100514	0.0015727
ENSG00000123815	419.695.109.125.534	0.516104	0.132702	388.918.728.328.043	0.00010058	0.0015727
ENSG00000139734	836.232.455.117.732	0.623438	0.160357	388.780.567.499.113	0.000101155	0.00157917
ENSG00000102048	170.461.549.131.737	-0.545217	0.140233	-388.793.542.501.809	0.000101101	0.00157917
ENSG00000197587	103.254.616.375.233	130.234.293.053.977	0.33507	388.677.846.722.466	0.000101583	0.0015846
ENSG00000158623	11.338.286.089.327	-0.579902	0.149222	-388.617.144.963.964	0.000101838	0.00158731
ENSG00000136378	733.206.755.662.234	-0.867109	0.22325	-388.403.216.513.576	0.000102738	0.00160008
ENSG00000307216	882.481.969.259.553	114.553.554.687.943	0.295121	388.157.900.389.869	0.00010378	0.00161504
ENSG00000236682	252.700.897.003.532	-0.901186	0.232208	-388.093.998.804.637	0.000104054	0.00161801
ENSG00000171320	36.062.387.363.873	0.597818	0.154112	387.911.678.775.783	0.000104836	0.00162889
ENSG00000131018	22.675.388.872.116	-0.70098	0.180772	-387.771.001.877.326	0.000105444	0.00163705
ENSG00000145386	375.765.600.676.702	0.56886	0.14677	38.758.703.049.247	0.000106244	0.00164817
ENSG00000166025	181.357.881.067.439	0.800407	0.206816	387.014.278.003.003	0.000108772	0.00168605
ENSG00000049249	789.796.019.979.849	-0.736788	0.190387	-386.994.383.818.669	0.00010886	0.00168609
ENSG00000255774	217.275.335.821.162	-119.050.177.926.812	0.307711	-386.889.734.021.965	0.000109329	0.00169202
novel.1503	176.115.177.975.478	-446.432.890.469.599	11.552.659.288.498	-386.433.010.202.312	0.000111394	0.00172263
ENSG00000197275	507.794.418.328.523	0.668802	0.173091	386.387.043.415.644	0.000111604	0.00172453
novel.1843	119.071.242.299.451	-152.053.538.578.342	0.393596	-386.318.562.369.062	0.000111918	0.00172801
ENSG00000243415	123.535.210.715.635	122.706.231.410.091	0.318092	385.756.477.466.877	0.000114522	0.00176251
ENSG00000197903	178.616.363.804.447	0.532846	0.13815	385.701.767.416	0.000114779	0.00176251
ENSG00000278771	935.615.817.300.217	-0.847832	0.219815	-385.702.127.851.004	0.000114777	0.00176251
ENSG00000100784	469.577.337.785.373	-0.906825	0.235092	-385.732.006.555.381	0.000114637	0.00176251
ENSG00000256060	261.330.696.618.052	-0.868718	0.225203	-385.749.480.359.807	0.000114555	0.00176251
ENSG00000147403	878.088.940.284.536	0.453498	0.117554	385.778.294.632.818	0.00011442	0.00176251
ENSG00000185010	590.566.775.567.478	-0.679304	0.176094	-385.763.232.261.944	0.000114491	0.00176251
ENSG00000100889	126.974.248.299.639	-153.571.821.231.664	0.39821	-385.654.901.741.384	0.000114999	0.00176451
ENSG00000293925	136.321.087.101.232	-120.000.776.344.803	0.311198	-385.608.525.485.818	0.000115217	0.00176543
ENSG00000125447	663.767.409.187.951	0.60631	0.157236	385.604.166.292.409	0.000115238	0.00176543
ENSG00000105204	148.055.632.964.969	406.473.701.480.608	105.453.096.093.446	385.454.497.343.933	0.000115945	0.00177488
ENSG00000142784	12.408.737.343.649	0.585763	0.152019	385.321.226.943.086	0.000116578	0.0017818
ENSG00000117724	282.232.795.068.191	0.67876	0.176153	385.324.785.550.816	0.000116561	0.0017818
ENSG00000106462	622.127.953.693.625	0.702788	0.18245	385.195.720.568.315	0.000117178	0.00178957
ENSG00000116514	237.860.061.525.527	-0.598151	0.15533	-385.084.200.492.235	0.000117712	0.00179635
ENSG00000149084	449.332.838.946.848	-0.504261	0.130975	-385.004.793.380.009	0.000118095	0.00180078
ENSG00000221869	18.078.805.796.544	0.758605	0.19705	384.981.116.670.085	0.000118209	0.00180113
ENSG00000165152	315.283.100.697.302	0.512569	0.133153	384.948.976.837.857	0.000118364	0.0018021
ENSG00000084710	239.772.692.700.455	-0.886338	0.230293	-384.874.230.939.491	0.000118726	0.00180482
ENSG00000075223	134.447.564.849.702	-0.636389	0.16535	-384.874.782.499.971	0.000118723	0.00180482
ENSG00000271303	976.640.343.238.404	-0.701748	0.182388	-384.756.192.509.209	0.000119299	0.00181213
ENSG00000168275	210.912.728.286.982	-0.533908	0.13882	-3.846.046.731.263	0.000120039	0.00182106
ENSG00000146477	348.500.252.869.371	-0.614889	0.159878	-38.459.787.552.259	0.000120072	0.00182106
ENSG00000067798	274.833.072.151.158	-0.667403	0.173552	-384.555.453.960.294	0.00012028	0.00182281
ENSG00000172725	71.665.784.554.292	-0.57044	0.148399	-384.395.980.955.837	0.000121065	0.00183329
ENSG00000119917	934.509.343.517.665	-285.720.624.278.866	0.743426	-384.329.729.298.844	0.000121392	0.00183632
ENSG00000103381	5.851.941.277.948	-0.510295	0.132779	-384.317.832.056.543	0.000121451	0.00183632
ENSG00000128928	165.131.166.510.091	-0.505035	0.131433	-384.254.298.223.881	0.000121766	0.00183967
novel.1339	160.615.102.239.272	-0.942494	0.245323	-384.184.583.541.812	0.000122113	0.00184349
ENSG00000100302	110.689.907.933.218	112.972.288.337.302	0.294118	384.105.296.419.954	0.000122508	0.00184804
ENSG00000087266	550.410.652.518.773	0.886923	0.230958	384.019.441.505.184	0.000122937	0.00185309
ENSG00000011105	149.668.421.266.426	-0.530701	0.138246	-38.388.192.824.736	0.000123627	0.00186207
ENSG00000136051	909.405.268.072.668	-0.544191	0.141796	-383.785.140.216.617	0.000124116	0.001868
ENSG00000185345	18.270.552.854.814	-262.763.930.499.506	0.684853	-383.679.274.300.461	0.000124652	0.00187463
novel.1023	39.301.970.163.487	0.742828	0.193634	383.625.280.318.476	0.000124926	0.00187732
ENSG00000222881	401.886.008.601.348	193.532.980.955.935	0.504563	383.565.893.154.938	0.000125228	0.00187899
ENSG00000171425	101.197.764.948.996	0.695173	0.181235	383.574.579.974.829	0.000125184	0.00187899
ENSG00000168209	803.873.097.498.384	0.833415	0.217366	383.416.270.235.467	0.000125993	0.00188903
ENSG00000117399	505.311.886.256.419	0.537067	0.140092	383.366.418.867.108	0.000126248	0.00188998
ENSG00000124564	441.096.300.318.391	0.641411	0.167304	38.338.030.045.528	0.000126177	0.00188998
ENSG00000075234	228.480.406.779.067	-0.513362	0.13395	-383.249.913.669.788	0.000126848	0.00189752
ENSG00000134716	370.696.696.321.928	-201.543.929.598.079	0.525932	-383.213.075.971.924	0.000127038	0.00189892
ENSG00000154813	296.695.515.090.526	-0.467715	0.122063	-383.176.552.965.908	0.000127227	0.0019003
ENSG00000154529	270.640.735.235.757	0.838166	0.218758	383.146.727.863.321	0.000127381	0.00190116
ENSG00000295132	452.121.174.528.482	180.476.361.583.982	0.471313	382.922.487.315.798	0.000128548	0.00191711
ENSG00000115275	510.503.185.753.393	0.490167	0.128029	3.828.555.658.732	0.000128897	0.00192087
ENSG00000177954	324.649.087.869.621	0.504902	0.131898	382.796.211.777.216	0.000129209	0.00192406
ENSG00000127586	185.276.474.219.974	0.599766	0.156691	38.276.975.009.777	0.000129348	0.00192467
ENSG00000164236	241.929.889.734.891	0.515023	0.134663	38.245.263.315.027	0.000131024	0.00194814
ENSG00000108733	488.504.216.424.177	-0.636737	0.16659	-382.218.266.779.009	0.000132276	0.00196527
ENSG00000147853	364.984.201.606.078	-0.475828	0.124577	-38.195.538.607.474	0.000133693	0.00198483
ENSG00000171604	21.025.734.182.613	-0.632652	0.165652	-381.916.041.326.697	0.000133907	0.0019865
ENSG00000105655	178.935.964.975.922	0.643923	0.168675	381.752.708.419.054	0.000134796	0.00199819
ENSG00000100316	862.063.942.162.219	0.467135	0.122387	381.688.300.970.619	0.000135148	0.0020019
ENSG00000163803	641.416.488.593.015	-17.722.668.113.575	0.464509	-381.535.407.029.912	0.000135988	0.00201131
ENSG00000182010	453.572.757.433.265	-0.701366	0.183827	-381.535.427.284.498	0.000135988	0.00201131
ENSG00000229321	668.343.602.864.693	-135.124.802.723.035	0.354417	-381.259.116.486.066	0.000137517	0.00203241
ENSG00000148672	805.159.595.849.951	-0.444641	0.116642	-381.200.641.439.364	0.000137843	0.0020357
ENSG00000188404	23.826.876.898.421	-252.312.180.428.629	0.662237	-380.999.827.304.686	0.000138968	0.00205076
ENSG00000130956	194.078.081.888.617	-0.870964	0.22866	-3.808.997.276.101	0.000139531	0.00205754
ENSG00000160588	435.363.752.815.235	157.511.927.705.929	0.413671	380.766.138.206.091	0.000140287	0.00206651
ENSG00000088881	287.669.020.337.445	-122.830.105.992.794	0.322596	-380.755.069.416.252	0.00014035	0.00206651
ENSG00000011304	120.986.416.984.462	0.459091	0.120623	380.600.991.710.861	0.000141227	0.00207787
ENSG00000146085	143.559.043.780.034	-0.573447	0.150711	-380.494.577.589.781	0.000141835	0.00208371
ENSG00000183087	728.731.912.633.776	-0.638097	0.167694	-380.512.661.482.662	0.000141732	0.00208371
ENSG00000142961	258.954.508.745.438	-0.767373	0.201709	-380.435.226.693.443	0.000142176	0.00208715
ENSG00000105379	857.724.879.689.318	-0.579071	0.152286	-380.253.470.743.881	0.000143223	0.00210096
ENSG00000186603	170.306.234.571.849	0.876026	0.230401	380.218.093.540.546	0.000143428	0.0021024
ENSG00000111358	38.727.400.985.051	-0.490759	0.129088	-380.173.009.524.418	0.000143689	0.00210466
ENSG00000149541	518.149.207.615.407	-0.492424	0.129601	-379.953.728.670.921	0.000144967	0.00212179
ENSG00000113597	236.993.115.591.621	-0.497813	0.131047	-379.874.100.438.706	0.000145433	0.00212638
ENSG00000275329	262.859.132.962.164	-0.856823	0.225572	-379.845.017.438.632	0.000145604	0.00212638
ENSG00000180891	795.812.604.604.829	0.489907	0.128973	379.852.185.020.191	0.000145562	0.00212638
ENSG00000123473	255.020.017.668.532	0.512393	0.134917	37.978.333.092.656	0.000145966	0.00213009
ENSG00000115425	154.942.697.371.287	0.621034	0.163625	379.548.310.327.325	0.000147356	0.0021456
ENSG00000165061	100.377.960.885.935	175.312.888.067.963	0.46188	379.563.845.475.652	0.000147264	0.0021456
ENSG00000233927	221.695.879.413.361	0.524627	0.138221	379.558.323.101.678	0.000147297	0.0021456
ENSG00000283413	721.358.560.771.735	127.631.997.728.949	0.336381	379.426.554.937.428	0.000148081	0.00215456
ENSG00000107968	186.945.511.960.102	0.595039	0.156841	379.391.127.879.536	0.000148293	0.00215605
ENSG00000082781	256.740.159.402.026	0.68398	0.180307	379.341.744.157.398	0.000148588	0.00215875
ENSG00000186468	130.901.554.869.701	0.459804	0.121266	379.169.322.425.934	0.000149624	0.00217059
ENSG00000153902	25.390.628.901.112	246.721.523.451.624	0.650669	37.918.136.741.832	0.000149551	0.00217059
ENSG00000170482	165.423.849.896.612	114.841.662.112.754	0.302966	379.058.164.489.397	0.000150295	0.00217552
ENSG00000164897	206.677.051.130.105	0.50653	0.133626	379.066.797.928.166	0.000150243	0.00217552
ENSG00000011347	591.604.079.739.912	140.467.280.736.418	0.370566	379.061.546.661.044	0.000150274	0.00217552
ENSG00000065361	189.357.813.461.542	126.763.832.478.144	0.334588	378.865.562.843.938	0.000151465	0.00219084
ENSG00000160803	107.904.449.625.763	0.53524	0.141296	378.808.097.223.883	0.000151815	0.0021943
ENSG00000213160	184.894.766.224.389	0.52213	0.137847	378.775.979.674.873	0.000152012	0.00219553
ENSG00000274750	122.439.523.865.129	0.586741	0.154934	378.703.458.023.595	0.000152456	0.00220033
ENSG00000123838	703.813.407.930.187	183.983.739.271.978	0.485859	378.677.393.931.823	0.000152616	0.00220102
ENSG00000164105	10.174.995.905.169	0.657868	0.173751	378.626.699.285.969	0.000152927	0.0022039
ENSG00000156509	224.144.102.123.466	0.853753	0.225502	378.600.792.487.297	0.000153087	0.00220458
ENSG00000230778	572.309.858.149.122	139.677.966.005.211	0.368975	378.556.816.157.254	0.000153358	0.00220687
ENSG00000115266	58.842.666.024.919	0.617805	0.163213	37.852.552.910.512	0.000153551	0.00220804
ENSG00000126767	189.324.060.700.435	0.493438	0.130388	378.438.503.310.942	0.000154089	0.00221416
ENSG00000147316	280.977.116.134.838	-0.998469	0.264002	-378.205.048.615.119	0.000155542	0.00223178
ENSG00000172216	898.850.885.759.023	0.524207	0.138599	37.821.921.598.919	0.000155453	0.00223178
ENSG00000240758	783.095.377.700.088	154.725.739.436.796	0.409171	378.144.731.847.079	0.000155919	0.00223556
ENSG00000065325	953.018.272.183.363	-0.706077	0.186738	-378.110.922.752.166	0.000156131	0.00223697
ENSG00000156113	165.762.117.642.324	-0.633949	0.167719	-377.982.133.179.852	0.000156941	0.00224694
ENSG00000228824	101.727.812.134.903	-108.596.321.696.018	0.287326	-37.795.530.666.101	0.00015711	0.00224772
ENSG00000165678	119.704.925.251.969	-0.503984	0.133416	-377.754.412.506.625	0.000158382	0.00226264
ENSG00000168610	833.403.619.552.146	-0.457072	0.120997	-37.775.610.165.259	0.000158372	0.00226264
ENSG00000307927	209.990.791.122.832	0.894514	0.236837	377.692.424.446.919	0.000158777	0.00226663
ENSG00000144681	571.991.966.885.353	-0.712421	0.188645	-377.652.680.495.217	0.00015903	0.0022686
ENSG00000217825	320.586.201.490.459	-261.838.671.249.845	0.693537	-377.540.978.236.632	0.000159745	0.00227714
ENSG00000102225	549.797.574.044.731	0.496066	0.131414	377.482.337.097.316	0.000160121	0.00228086
ENSG00000082068	141.810.144.378.478	-0.504942	0.13379	-377.413.840.783.465	0.000160562	0.00228548
ENSG00000187720	204.001.241.876.669	0.662646	0.175753	377.033.508.959.739	0.000163029	0.00231892
ENSG00000168818	163.750.619.518.631	-0.531258	0.140959	-376.888.397.921.606	0.000163979	0.00233075
ENSG00000007516	250.873.261.032.202	0.983143	0.26099	376.697.086.552.184	0.00016524	0.00234698
ENSG00000196418	160.348.363.466.314	-0.51345	0.136333	-376.614.371.828.108	0.000165788	0.00235307
ENSG00000297832	125.413.562.829.315	100.432.267.566.282	0.266718	376.548.800.696.165	0.000166224	0.00235756
ENSG00000227097	120.278.872.832.681	0.4808	0.12771	376.476.691.906.282	0.000166705	0.00236267
ENSG00000145911	342.526.207.329.791	108.292.862.095.648	0.287678	376.438.180.315.542	0.000166962	0.00236291
novel.2620	56.147.465.710.657	-0.834036	0.221559	-376.440.068.734.814	0.000166949	0.00236291
ENSG00000295215	756.747.086.164.381	-126.285.387.111.055	0.335604	-376.292.887.852.814	0.000167935	0.00237498
ENSG00000185168	112.344.368.510.581	117.390.567.176.164	0.312055	376.185.672.404.345	0.000168657	0.00238347
ENSG00000151092	423.665.339.037.438	0.570988	0.151807	376.128.243.676.614	0.000169044	0.00238553
ENSG00000100029	708.704.810.754.986	0.470197	0.125004	376.145.976.248.039	0.000168925	0.00238553
ENSG00000171435	186.161.354.736.736	-108.769.667.010.598	0.289229	-376.068.186.988.861	0.000169451	0.00238955
ENSG00000131746	987.595.952.499.177	0.787659	0.209483	376.000.924.683.503	0.000169907	0.00239427
ENSG00000125657	160.006.961.044.071	-0.69005	0.18357	-375.906.314.283.422	0.000170551	0.00240162
ENSG00000138600	745.794.338.472.558	-0.452911	0.120503	-375.849.112.160.942	0.000170941	0.00240539
ENSG00000125848	159.876.782.563.892	0.756283	0.201283	375.731.053.376.168	0.000171749	0.00241504
ENSG00000179292	355.561.768.164.428	0.847652	0.225681	375.597.479.699.864	0.000172668	0.00242623
ENSG00000139428	136.021.117.438.485	-0.55307	0.147275	-375.535.836.192.814	0.000173094	0.00243047
ENSG00000106049	403.373.080.789.784	-0.476736	0.126977	-37.545.165.998.335	0.000173676	0.00243692
ENSG00000184588	409.080.242.179.361	0.478145	0.127386	37.535.249.770.537	0.000174365	0.00244136
ENSG00000160446	235.403.173.699.491	0.501946	0.133719	375.374.248.605.582	0.000174214	0.00244136
ENSG00000183010	54.268.829.217.751	0.474938	0.12653	375.355.591.130.675	0.000174344	0.00244136
ENSG00000166483	326.563.925.982.519	0.455689	0.121494	375.070.034.888.878	0.000176341	0.00246684
ENSG00000184076	177.811.711.026.995	-0.846979	0.225827	-37.505.660.325.934	0.000176436	0.00246684
ENSG00000171488	256.688.702.894.815	-0.592229	0.157919	-375.020.134.943.036	0.000176693	0.00246868
ENSG00000137812	186.910.736.002.017	0.645361	0.172119	374.949.591.569.214	0.00017719	0.00247388
ENSG00000140398	483.296.231.871.772	0.769958	0.205417	374.826.934.215.142	0.000178059	0.00248424
ENSG00000168310	201.217.893.849.446	-0.576302	0.153819	-37.466.151.797.567	0.000179237	0.00249755
ENSG00000125868	915.946.349.137.301	-0.495989	0.132385	-374.657.322.131.625	0.000179267	0.00249755
ENSG00000163535	147.447.331.891.887	0.566637	0.151312	374.481.455.090.888	0.000180527	0.00251156
ENSG00000198189	478.689.037.031.806	0.542511	0.144864	374.497.591.938.097	0.000180411	0.00251156
ENSG00000138772	769.545.729.793.013	-0.522521	0.13955	-374.432.764.396.256	0.000180877	0.00251466
ENSG00000185551	445.289.345.183.944	0.655243	0.175054	374.310.217.444.126	0.000181762	0.00252517
ENSG00000122912	166.844.084.457.787	-0.559545	0.149538	-374.181.323.339.925	0.000182697	0.00253637
ENSG00000141582	457.767.066.339.372	0.515057	0.137772	373.846.201.539.743	0.000185149	0.00256861
ENSG00000172548	536.173.665.417.945	-0.917873	0.245749	-373.500.672.082.327	0.00018771	0.0026023
ENSG00000148180	345.029.494.037.556	0.594203	0.159108	373.458.344.225.639	0.000188026	0.00260484
ENSG00000118402	238.961.198.954.633	-100.043.394.660.619	0.267933	-373.389.865.168.342	0.000188538	0.0026101
ENSG00000213762	41.116.277.562.835	-0.671251	0.179825	-373.280.445.025.809	0.00018936	0.00261963
ENSG00000142065	853.396.219.961.987	-0.577393	0.154704	-373.224.530.155.401	0.000189781	0.00262361
ENSG00000133243	323.548.236.447.978	0.509846	0.136617	373.193.488.753.337	0.000190015	0.002625
ENSG00000176076	154.030.149.627.261	-277.295.645.436.744	0.743084	-373.168.620.637.418	0.000190202	0.00262575
ENSG00000198252	293.269.173.489.091	-0.454434	0.121818	-373.044.441.494.979	0.000191142	0.00263688
ENSG00000111665	117.375.300.417.093	0.634053	0.17002	3.729.295.210.771	0.000192016	0.00264708
ENSG00000029993	118.933.888.352.079	0.625999	0.167897	372.848.103.121.998	0.000192637	0.00265379
ENSG00000113657	372.386.592.656.546	-0.678069	0.18191	-372.749.329.531.143	0.000193394	0.00266234
ENSG00000277586	323.814.122.278.788	0.854788	0.229355	37.269.166.119.263	0.000193837	0.00266523
ENSG00000121390	50.042.584.374.405	0.624678	0.167615	372.686.750.968.159	0.000193874	0.00266523
ENSG00000039650	211.490.033.013.608	0.553398	0.148528	372.587.639.256.111	0.000194638	0.00267386
ENSG00000214274	164.753.405.335.543	144.771.617.729.829	0.388583	372.562.469.983.716	0.000194832	0.00267466
ENSG00000249395	771.240.200.574.429	-0.662512	0.177938	-372.326.863.028.165	0.00019666	0.002696
ENSG00000104081	150.713.607.667.557	-11.054.669.720.019	0.296899	-372.338.032.251.244	0.000196573	0.002696
ENSG00000100836	513.694.463.889.044	0.631553	0.169673	372.217.130.568.618	0.000197517	0.00270586
ENSG00000144057	288.528.099.986.872	0.802816	0.2157	372.190.330.621.046	0.000197727	0.00270685
ENSG00000139410	140.165.208.672.852	-0.570571	0.153337	-372.103.420.618.163	0.000198409	0.0027143
ENSG00000165406	430.342.627.836.492	0.73232	0.196971	371.790.186.325.674	0.000200884	0.00274626
ENSG00000128578	120.109.575.701.261	-0.554575	0.149177	-371.756.807.392.674	0.00020115	0.00274798
ENSG00000177694	378.468.024.127.521	-17.257.164.135.246	0.464285	-371.693.434.924.353	0.000201655	0.00275106
ENSG00000074527	432.079.119.713.307	-0.516992	0.139091	-371.694.130.443.761	0.000201649	0.00275106
ENSG00000170485	986.632.862.521.582	0.674084	0.181368	37.166.730.846.977	0.000201863	0.002752
ENSG00000138182	289.149.917.247.911	0.518124	0.139426	371.612.245.289.705	0.000202304	0.00275609
ENSG00000164104	24.536.912.788.082	0.476142	0.128151	371.546.546.408.058	0.00020283	0.00276135
ENSG00000164916	566.494.749.109.575	0.486155	0.130871	37.147.660.509.992	0.000203392	0.00276684
ENSG00000133627	815.918.424.640.504	0.592282	0.159447	371.458.740.102.572	0.000203536	0.00276684
ENSG00000197746	708.643.100.723.242	-0.527307	0.141962	-371.443.911.748.745	0.000203655	0.00276684
ENSG00000105373	601.143.204.383.444	0.557348	0.150062	371.412.713.184.083	0.000203906	0.00276834
ENSG00000131015	294.845.678.495.334	-0.765591	0.206212	-371.263.083.231.604	0.000205116	0.00278285
ENSG00000203668	337.595.398.019.248	0.556271	0.149889	371.121.379.957.921	0.000206268	0.00279655
novel.267	622.100.798.701.727	-136.979.412.235.191	0.369172	-371.044.851.199.258	0.000206892	0.00280309
ENSG00000140465	490.452.874.764.823	-174.028.406.842.939	0.469304	-370.822.233.345.796	0.000208719	0.00282589
ENSG00000140691	119.574.070.742.513	-0.611143	0.164827	-370.777.959.102.695	0.000209085	0.00282889
ENSG00000132141	151.883.708.419.789	-0.908881	0.24521	-370.653.889.573.985	0.000210111	0.00284083
ENSG00000170962	108.445.382.925.443	-0.544723	0.147075	-370.370.829.899.337	0.000212471	0.00287076
ENSG00000134815	154.471.265.247.794	0.492247	0.132946	370.261.924.493.499	0.000213385	0.00288114
ENSG00000137821	180.915.418.775.478	-0.523379	0.14138	-37.019.228.790.133	0.000213972	0.00288708
ENSG00000153147	553.886.373.014.977	-0.569344	0.153858	-370.045.679.509.722	0.000215212	0.0029002
ENSG00000258744	385.591.765.266.244	-0.653582	0.176624	-370.042.460.373.296	0.000215239	0.0029002
ENSG00000034152	967.016.901.875.328	0.666971	0.180253	370.018.651.852.849	0.000215441	0.00290094
ENSG00000131759	284.225.425.224.213	0.746158	0.201671	369.987.201.237.293	0.000215708	0.00290255
ENSG00000163424	274.100.901.185.867	200.804.350.382.912	0.542763	369.967.017.608.759	0.00021588	0.00290288
ENSG00000184083	167.252.443.424.233	-0.470161	0.127089	-369.944.887.440.583	0.000216068	0.00290343
novel.551	722.360.071.053.559	-194.246.436.696.726	0.525309	-369.775.783.883.056	0.000217512	0.00292084
ENSG00000153443	125.339.859.071.525	0.534699	0.14464	369.675.585.610.769	0.000218372	0.00293038
ENSG00000137494	291.908.518.246.807	-0.688146	0.186186	-369.602.022.252.648	0.000219006	0.00293688
ENSG00000264630	691.950.180.891.182	131.112.166.105.082	0.355083	369.243.777.089.425	0.000222115	0.00297655
ENSG00000144791	318.087.616.544.201	0.476185	0.128984	369.181.742.841.012	0.000222657	0.00298179
ENSG00000105639	357.249.274.290.447	0.913973	0.247596	369.138.595.371.654	0.000223035	0.00298482
ENSG00000171617	237.122.989.644.483	-0.597306	0.161911	-368.909.265.930.081	0.000225055	0.00300981
ENSG00000057657	248.390.431.815.254	0.846148	0.229388	368.871.767.258.902	0.000225387	0.0030122
ENSG00000087494	101.580.073.631.744	-0.693262	0.187972	-368.811.055.090.596	0.000225925	0.0030153
ENSG00000116017	952.897.389.257.543	0.64782	0.175649	368.815.247.823.201	0.000225888	0.0030153
ENSG00000146830	547.467.221.180.267	0.445743	0.120868	368.783.939.511.559	0.000226166	0.00301647
ENSG00000173805	315.062.972.208.758	0.827147	0.224422	368.567.836.015.087	0.000228094	0.00304012
ENSG00000131116	131.528.709.425.688	-0.52661	0.142888	-36.854.770.305.129	0.000228275	0.00304047
ENSG00000072506	459.769.355.274.562	-0.511918	0.138914	-368.514.359.239.265	0.000228574	0.0030424
ENSG00000169136	948.944.386.549.721	-0.585852	0.15899	-368.482.852.134.752	0.000228857	0.0030441
ENSG00000168710	182.435.114.539.453	-0.60161	0.16328	-368.453.771.621.436	0.000229118	0.00304443
ENSG00000129810	368.368.747.897.234	0.662852	0.179913	368.428.515.977.614	0.000229345	0.00304443
ENSG00000166167	134.809.909.285.411	-0.475765	0.12913	-368.439.826.139.035	0.000229244	0.00304443
ENSG00000054356	257.513.589.785.483	-19.766.758.440.731	0.536587	-368.379.127.304.027	0.00022979	0.00304828
ENSG00000072134	247.402.068.109.591	0.522089	0.141751	368.313.360.560.332	0.000230384	0.00305411
ENSG00000177556	186.220.694.129.732	-0.472352	0.128254	-36.829.256.265.941	0.000230572	0.00305454
ENSG00000109680	434.918.342.296.741	-0.700053	0.190173	-368.113.120.417.638	0.000232201	0.00307405
ENSG00000119922	237.025.702.667.297	-329.241.446.074.164	0.894602	-368.031.301.279.915	0.000232948	0.00308186
ENSG00000133704	489.707.847.346.039	-0.450612	0.122454	-367.985.257.927.362	0.000233369	0.00308536
ENSG00000288773	305.416.605.722.772	0.772608	0.209984	367.935.740.704.616	0.000233822	0.00308928
ENSG00000134326	368.981.995.849.066	-286.089.825.348.163	0.777721	-367.856.841.674.052	0.000234547	0.00309677
ENSG00000135046	926.921.529.592.039	-0.449428	0.122293	-367.502.240.112.352	0.000237829	0.003138
ENSG00000163393	999.470.823.875.952	-110.920.100.093.983	0.301944	-367.353.764.272.613	0.000239215	0.00315418
ENSG00000134533	143.329.041.813.097	134.567.849.587.097	0.366397	367.272.920.948.268	0.000239974	0.00316206
ENSG00000215022	55.764.055.049.167	-168.448.776.998.594	0.45871	-367.222.852.102.768	0.000240445	0.00316615
novel.472	355.594.097.178.277	-177.385.951.042.578	0.483309	-367.024.246.861.857	0.000242321	0.00318581
ENSG00000113583	817.286.610.158.681	-0.500808	0.136458	-367.004.183.876.885	0.000242511	0.00318581
ENSG00000276168	154.140.964.253.421	-0.589085	0.160515	-366.996.343.992.862	0.000242585	0.00318581
ENSG00000254004	580.673.031.738.935	-0.43878	0.11956	-36.699.695.106.638	0.000242579	0.00318581
ENSG00000179546	133.904.532.722.707	-0.672361	0.183266	-366.877.608.012.042	0.000243714	0.00319427
ENSG00000164823	515.385.812.539.936	-0.483181	0.131705	-366.866.502.884.468	0.00024382	0.00319427
ENSG00000152749	436.148.024.408.013	-0.544232	0.148349	-366.860.454.286.658	0.000243878	0.00319427
ENSG00000166813	420.531.431.365.722	-0.683539	0.18631	-366.881.823.866.453	0.000243674	0.00319427
ENSG00000104524	324.918.113.005.309	235.566.686.011.576	0.642239	366.789.719.944.963	0.000244553	0.00320098
ENSG00000306026	126.311.087.245.076	-0.96544	0.263236	-366.758.771.231.366	0.00024485	0.00320273
ENSG00000140403	507.119.286.053.588	-157.817.351.863.771	0.430453	-366.630.460.750.623	0.000246081	0.0032167
ENSG00000172667	163.794.427.878.572	-0.583018	0.15905	-366.562.532.658.237	0.000246735	0.00322311
ENSG00000203778	623.321.296.442.347	-0.610254	0.166516	-366.483.247.901.617	0.000247501	0.00323097
ENSG00000106066	117.035.381.341.776	-0.977983	0.266923	-366.391.925.437.346	0.000248385	0.00324036
ENSG00000142619	178.141.496.824.346	121.817.673.591.248	0.332511	366.356.838.797.259	0.000248726	0.00324266
ENSG00000248690	672.452.149.988.962	12.403.610.901.262	0.338598	366.322.418.760.795	0.00024906	0.00324487
ENSG00000187475	342.086.075.547.147	-200.610.742.077.184	0.548028	-366.059.209.864.482	0.000251633	0.0032752
ENSG00000197442	417.230.169.257.162	0.826877	0.225892	366.050.286.172.416	0.000251721	0.0032752
ENSG00000140853	269.745.403.385.717	-15.349.633.518.891	0.419433	-365.961.803.091.704	0.000252591	0.00328436
ENSG00000001167	688.723.294.610.788	-0.609121	0.166488	-365.864.975.934.512	0.000253548	0.00329461
ENSG00000115718	102.090.265.898.275	-102.723.050.224.968	0.281087	-365.449.678.004.621	0.000257687	0.00334619
novel.256	387.112.452.259.166	-189.362.977.282.443	0.518439	-365.256.131.249.229	0.000259638	0.0033693
ENSG00000130695	142.370.548.828.208	0.503814	0.138021	365.025.463.127.914	0.00026198	0.00339746
ENSG00000250329	196.337.341.226.771	230.711.161.225.399	0.63227	364.893.376.316.273	0.000263331	0.00341273
ENSG00000112877	767.341.652.477.278	0.521807	0.143044	36.478.890.107.318	0.000264404	0.00342438
ENSG00000163364	50.808.990.242.347	-0.577786	0.158497	-364.541.594.646.098	0.00026696	0.0034543
ENSG00000102760	687.385.837.280.076	134.294.114.399.004	0.368402	364.531.429.885.535	0.000267065	0.0034543
ENSG00000103742	519.994.048.233.128	-0.769249	0.211095	-364.409.340.453.032	0.000268336	0.00346846
ENSG00000143942	117.999.645.689.977	0.572457	0.157109	364.369.949.745.468	0.000268747	0.00346946
ENSG00000180264	787.240.346.878.997	12.087.984.503.116	0.331752	364.368.156.235.983	0.000268766	0.00346946
ENSG00000111276	276.390.904.998.995	0.622915	0.170982	364.317.029.528.036	0.000269301	0.00347408
ENSG00000196139	152.212.411.121.966	-0.431568	0.118534	-36.408.811.588.842	0.000271707	0.00350283
ENSG00000101460	752.093.747.135.502	-0.653602	0.179561	-364.000.680.252.796	0.000272631	0.00351244
ENSG00000005961	135.430.793.075.558	120.066.879.166.938	0.329926	363.920.432.790.763	0.000273482	0.0035211
ENSG00000223658	187.577.574.836.493	-0.965621	0.265421	-36.380.744.778.974	0.000274684	0.00353427
ENSG00000169248	726.229.555.783.677	-362.422.975.602.099	0.996348	-363.751.494.602.047	0.000275281	0.00353964
ENSG00000115107	451.386.746.719.135	0.646378	0.177783	363.576.058.306.425	0.000277162	0.00355685
ENSG00000178462	365.828.333.084.377	201.730.647.979.852	0.554839	363.584.204.277.598	0.000277074	0.00355685
ENSG00000176225	223.807.118.306.786	0.485725	0.133591	363.590.682.893.723	0.000277004	0.00355685
ENSG00000279821	110.418.687.885.422	-123.481.805.991.866	0.339763	-363.434.646.140.007	0.000278686	0.00357408
ENSG00000108389	217.944.504.025.449	-0.45426	0.125004	-363.396.141.860.258	0.000279103	0.00357709
ENSG00000066735	759.944.428.351.861	0.727154	0.200126	363.347.608.998.437	0.000279628	0.0035815
ENSG00000132294	150.168.012.615.954	-0.413792	0.113911	-363.257.176.505.017	0.00028061	0.00359174
ENSG00000052850	347.284.686.440.583	0.737245	0.203182	362.850.000.099.324	0.000285073	0.00364649
ENSG00000026950	129.861.698.061.294	-0.549834	0.15156	-362.783.171.414.659	0.000285811	0.00365356
ENSG00000292327	229.018.870.357.045	-351.079.179.319.588	0.967888	-362.727.195.551.587	0.000286432	0.00365911
ENSG00000177738	782.594.191.711.417	-0.597957	0.164926	-362.560.092.409.337	0.00028829	0.00368047
ENSG00000136231	266.576.569.599.411	-0.438612	0.120992	-36.251.247.757.522	0.000288822	0.00368487
ENSG00000196337	599.929.527.900.785	-139.037.788.070.435	0.383582	-362.472.314.955.536	0.000289271	0.00368821
ENSG00000275443	359.777.407.950.919	179.506.544.098.782	0.49535	362.383.588.607.583	0.000290266	0.00369849
ENSG00000135040	289.613.476.428.459	-0.450173	0.124238	-362.346.618.852.714	0.000290681	0.00370139
ENSG00000135114	544.714.109.981.909	-258.236.561.341.314	0.712846	-362.261.395.883.187	0.000291641	0.00371121
ENSG00000075218	42.834.193.553.084	0.659181	0.181973	362.241.812.550.681	0.000291862	0.00371162
ENSG00000290862	123.691.416.208.155	-0.936288	0.258514	-362.180.695.148.487	0.000292552	0.0037156
ENSG00000130751	273.335.086.428.036	0.85813	0.236934	362.181.022.335.024	0.000292549	0.0037156
ENSG00000169857	184.825.576.570.019	-0.52265	0.144327	-362.129.004.495.972	0.000293138	0.00372064
ENSG00000156110	193.328.449.672.297	-0.54035	0.149225	-362.104.899.495.436	0.000293411	0.00372171
ENSG00000137364	11.004.088.222.271	-0.499772	0.138069	-361.972.498.763.248	0.000294916	0.00373839
ENSG00000132622	195.769.184.660.287	0.792685	0.21905	361.874.672.597.722	0.000296033	0.00375013
ENSG00000136842	10.191.626.792.327	-134.055.910.730.068	0.370543	-361.782.140.610.233	0.000297093	0.00375873
ENSG00000161243	323.746.911.413.792	0.756999	0.209238	361.788.929.581.161	0.000297015	0.00375873
ENSG00000100867	112.714.289.243.508	-137.394.412.162.365	0.379804	-361.750.528.969.933	0.000297456	0.0037609
ENSG00000237489	490.948.693.087.946	-159.579.347.048.846	0.441312	-361.602.492.901.813	0.000299162	0.00378004
ENSG00000301916	558.361.593.254.604	135.271.670.337.859	0.37415	361.543.953.466.864	0.000299838	0.00378616
ENSG00000245522	131.677.441.833.628	0.937834	0.259546	361.336.961.845.209	0.000302243	0.00381164
ENSG00000185332	152.231.360.108.799	0.906648	0.250904	361.353.318.201.119	0.000302053	0.00381164
ENSG00000157470	621.748.642.379.352	0.596278	0.165066	361.235.050.818.372	0.000303434	0.0038242
ENSG00000166803	144.966.351.778.902	0.527883	0.146142	361.212.093.637.523	0.000303703	0.00382514
novel.2002	140.840.135.322.762	-275.592.772.879.019	0.763154	-361.123.607.866.877	0.000304741	0.00383576
ENSG00000170037	158.505.093.793.208	0.51718	0.143226	361.094.138.129.052	0.000305088	0.00383767
ENSG00000116661	50.221.756.636.853	0.862692	0.238936	361.055.355.819.772	0.000305544	0.00384096
novel.287	511.026.632.324.338	-160.363.100.167.567	0.444236	-360.986.629.022.949	0.000306355	0.00384869
ENSG00000168679	908.631.583.727.196	-0.535214	0.148285	-360.937.400.658.161	0.000306937	0.00385109
ENSG00000217236	181.939.325.164.119	0.938054	0.259882	360.953.505.582.665	0.000306746	0.00385109
ENSG00000188153	308.334.416.404.436	-0.531775	0.147358	-360.872.208.864.734	0.000307709	0.00385832
novel.2422	213.429.353.517.788	111.346.227.015.041	0.308566	360.850.031.276.467	0.000307972	0.00385916
ENSG00000139197	907.345.552.527.215	-323.312.559.936.247	0.896174	-360.769.917.512.235	0.000308924	0.00386863
ENSG00000160712	790.309.906.910.593	0.549516	0.152404	360.566.084.690.029	0.00031136	0.00389266
ENSG00000147535	181.866.765.183.995	0.478096	0.13261	360.528.255.724.207	0.000311813	0.00389266
ENSG00000171160	286.054.827.059.507	-0.723699	0.200729	-360.536.025.208.861	0.00031172	0.00389266
ENSG00000129534	378.602.239.630.081	0.478893	0.132832	360.526.733.420.553	0.000311832	0.00389266
ENSG00000100504	892.207.467.081.759	0.596329	0.1654	360.537.978.843.309	0.000311697	0.00389266
ENSG00000176153	220.844.161.412.926	0.760335	0.211051	360.261.020.364.035	0.000315038	0.0039277
ENSG00000121289	313.785.910.422.467	-0.434328	0.120556	-360.271.840.265.606	0.000314907	0.0039277
ENSG00000145012	842.084.023.466.407	0.614753	0.170652	360.238.780.524.368	0.000315308	0.00392857
ENSG00000198677	14.553.728.871.906	-0.418122	0.116116	-360.088.576.619.722	0.000317135	0.00394385
ENSG00000170873	602.603.762.158.133	127.041.813.087.299	0.352781	360.114.797.203.142	0.000316815	0.00394385
ENSG00000262454	781.188.831.541.703	0.574906	0.159653	360.097.458.451.114	0.000317027	0.00394385
ENSG00000100605	240.230.450.961.998	-126.158.863.114.535	0.350474	-359.966.080.560.185	0.000318633	0.00395997
ENSG00000120805	372.905.558.406.007	-0.473519	0.131589	-359.846.034.070.168	0.000320107	0.00397579
ENSG00000238000	551.811.467.083.802	-135.327.131.199.348	0.376142	-35.977.640.057.494	0.000320965	0.00398393
ENSG00000233276	17.646.448.125.139	-0.62299	0.173229	-359.633.706.617.656	0.00032273	0.00400079
ENSG00000177084	181.027.641.285.376	0.637662	0.177303	359.645.773.096.911	0.00032258	0.00400079
ENSG00000041353	832.231.870.213.034	-0.48829	0.135889	-359.330.161.201.614	0.000326514	0.00404516
ENSG00000164465	325.461.382.651.776	-0.530381	0.147634	-359.253.007.501.832	0.000327483	0.0040522
ENSG00000221829	24.092.460.147.575	0.464754	0.129367	359.252.105.268.917	0.000327494	0.0040522
ENSG00000203760	612.587.620.563.023	0.574575	0.160045	359.009.125.759.547	0.000330562	0.00408503
ENSG00000120696	586.596.198.349.429	0.572132	0.159363	359.010.967.145.813	0.000330539	0.00408503
ENSG00000006756	820.888.292.582.281	-0.557483	0.155365	-358.820.969.131.918	0.000332956	0.00411203
ENSG00000111912	875.634.540.618.871	-0.643181	0.179564	-358.190.628.716.282	0.000341096	0.00420992
ENSG00000178764	344.219.181.641.352	0.750279	0.209525	358.084.897.011.516	0.00034248	0.00422434
ENSG00000160957	533.621.411.424.264	0.505858	0.141303	357.993.808.618.471	0.000343676	0.00423644
ENSG00000105287	154.544.109.130.293	-0.544271	0.152068	-357.913.796.466.001	0.000344729	0.00424677
ENSG00000198203	101.459.909.163.569	-101.970.899.948.722	0.284966	-357.835.624.417.711	0.000345762	0.00425417
ENSG00000280087	155.257.845.229.059	263.018.484.321.491	0.735021	357.837.827.553.488	0.000345733	0.00425417
ENSG00000159200	648.191.034.498.358	-0.546023	0.152757	-357.445.033.809.964	0.000350964	0.00431548
ENSG00000146733	173.110.468.107.446	-0.527845	0.147682	-357.420.205.960.866	0.000351298	0.00431688
ENSG00000179698	517.458.644.499.411	0.623262	0.174446	35.728.070.984.698	0.000353175	0.00433724
ENSG00000152332	250.438.383.839.598	-0.45314	0.126853	-357.215.979.621.995	0.000354049	0.00434527
novel.276	367.172.736.981.418	-17.300.326.553.612	0.484448	-357.114.179.370.782	0.000355428	0.00435948
ENSG00000124098	118.170.187.137.587	-0.569487	0.159482	-357.086.327.574.465	0.000355807	0.0043614
ENSG00000163075	236.785.303.231.398	-203.703.403.759.583	0.571029	-356.730.342.760.893	0.000360674	0.00441831
ENSG00000204311	129.364.209.554.693	-118.697.528.899.307	0.332803	-356.660.246.415.981	0.000361639	0.00442463
ENSG00000183763	680.709.719.872.968	0.587571	0.164741	356.663.413.909.628	0.000361596	0.00442463
ENSG00000104368	175.148.011.765.455	-0.967751	0.27136	-356.629.558.485.717	0.000362063	0.00442706
ENSG00000175048	432.302.718.224.895	-0.615815	0.172715	-356.550.093.538.372	0.000363162	0.00443774
ENSG00000153822	486.053.476.025.362	0.593813	0.166592	356.446.934.324.605	0.000364593	0.00445247
novel.200	145.719.186.803.791	-26.940.149.873.368	0.755898	-356.399.079.854.533	0.000365259	0.00445783
ENSG00000266709	17.053.135.348.779	248.279.655.512.758	0.696981	356.221.798.717.134	0.000367735	0.00448527
ENSG00000177058	280.156.224.826.416	-0.44815	0.125823	-356.174.920.839.161	0.000368392	0.00449051
ENSG00000130787	215.729.168.375.773	0.514608	0.144504	356.118.827.703.581	0.00036918	0.00449733
ENSG00000109536	184.116.226.304.176	463.326.405.065.838	130.121.950.648.989	356.070.903.298.773	0.000369855	0.00450276
ENSG00000169989	143.641.892.841.913	-0.950674	0.267129	-355.886.321.352.639	0.000372463	0.00453172
ENSG00000286698	338.334.566.419.636	-215.410.164.602.184	0.605393	-355.818.710.049.333	0.000373423	0.00454059
ENSG00000137731	404.737.296.857.641	104.729.109.785.438	0.29436	355.786.083.981.576	0.000373887	0.00454342
ENSG00000124256	228.236.799.664.188	-224.521.962.201.617	0.631195	-355.709.567.912.499	0.000374978	0.00455386
ENSG00000104723	423.958.937.222.838	-0.469324	0.131948	-355.690.095.294.204	0.000375256	0.00455443
ENSG00000090857	130.589.667.334.355	-0.49251	0.138518	-355.557.252.050.161	0.000377157	0.00457468
ENSG00000242147	439.046.747.301.926	-0.663747	0.186806	-355.314.065.375.119	0.000380661	0.00461434
ENSG00000170537	249.580.167.931.883	-0.851688	0.239742	-35.525.208.706.135	0.000381559	0.00462238
ENSG00000161057	150.500.229.209.013	-0.465559	0.131115	-355.075.170.526.911	0.000384133	0.0046507
ENSG00000147592	315.609.380.060.141	-0.514257	0.144864	-354.993.013.397.346	0.000385333	0.00466237
ENSG00000259953	166.574.248.733.906	-0.916514	0.258222	-354.932.250.211.685	0.000386224	0.00467027
ENSG00000178401	232.775.431.787.879	0.704946	0.198647	354.873.398.784.938	0.000387088	0.00467785
ENSG00000095397	252.486.667.634.474	-0.695141	0.195936	-354.779.245.100.778	0.000388474	0.00469172
ENSG00000170266	423.784.673.982.731	-0.490612	0.1383	-354.745.849.796.397	0.000388967	0.00469479
ENSG00000149596	189.877.818.241.651	-0.800152	0.225592	-354.689.721.980.835	0.000389797	0.00470192
ENSG00000162729	164.435.495.173.309	-0.611885	0.172548	-354.617.667.896.736	0.000390864	0.00471191
ENSG00000146540	343.434.807.212.651	-0.484437	0.13662	-354.586.719.280.678	0.000391323	0.00471456
ENSG00000134222	613.905.807.352.491	0.603165	0.170131	354.530.794.592.729	0.000392155	0.00472102
ENSG00000286153	170.662.883.880.234	-0.912754	0.257463	-354.518.389.415.297	0.000392339	0.00472102
ENSG00000087245	153.252.896.913.414	-133.863.445.316.431	0.377657	-354.457.910.317.377	0.00039324	0.00472898
novel.2666	365.968.005.345.583	788.171.078.960.773	222.425.548.142.297	354.352.764.573.852	0.000394812	0.00474497
ENSG00000247095	191.664.477.830.326	131.745.939.225.122	0.37186	354.289.039.145.352	0.000395767	0.00475355
ENSG00000291156	154.060.804.875.713	-0.97973	0.27655	-354.268.049.901.087	0.000396082	0.00475444
ENSG00000109133	834.227.650.550.558	-0.459668	0.129788	-354.167.603.681.823	0.000397593	0.00476967
ENSG00000300791	215.479.830.674.982	225.091.026.426.752	0.635776	354.041.162.386.178	0.000399503	0.00478966
ENSG00000196756	426.753.183.388.682	0.523192	0.147832	353.909.857.058.077	0.000401496	0.00481062
ENSG00000184363	406.300.800.052.507	0.60686	0.171481	353.892.759.124.664	0.000401756	0.00481081
ENSG00000232453	668.146.893.625.182	-12.675.730.022.303	0.358283	-353.791.002.876.388	0.000403307	0.00482639
ENSG00000176928	351.832.760.046.905	-0.876345	0.247712	-353.775.311.498.322	0.000403547	0.00482639
ENSG00000136111	244.344.695.490.095	0.50548	0.142889	353.756.023.035.474	0.000403842	0.00482698
ENSG00000233554	493.793.414.767.142	-138.209.390.063.987	0.390763	-353.691.259.821.934	0.000404834	0.00483296
ENSG00000128829	386.898.958.128.249	-0.421224	0.11909	-353.701.679.944.596	0.000404674	0.00483296
ENSG00000268460	346.663.993.188.127	-0.792654	0.224169	-353.597.254.918.428	0.000406277	0.00484725
ENSG00000078177	12.965.606.922.203	-0.538663	0.152366	-353.532.590.267.199	0.000407273	0.0048542
ENSG00000040275	366.282.619.355.305	-0.556557	0.15743	-353.527.428.038.668	0.000407352	0.0048542
ENSG00000124787	109.232.655.011.132	-0.580824	0.164328	-353.453.270.433.621	0.000408497	0.00486489
ENSG00000117450	399.218.559.094.769	-0.477364	0.135091	-35.336.508.623.439	0.000409862	0.0048782
ENSG00000213213	121.942.327.016.039	100.437.867.597.329	0.284248	353.346.316.926.322	0.000410153	0.00487872
ENSG00000169871	651.052.774.814.366	-0.846935	0.239838	-353.127.554.856.151	0.000413561	0.00491628
ENSG00000063046	218.727.944.706.422	0.446071	0.126395	352.917.640.681.489	0.000416855	0.00495245
ENSG00000169562	357.147.632.172.624	183.997.095.653.825	0.521499	35.282.376.069.505	0.000418336	0.00496705
ENSG00000285588	17.621.141.180.341	-0.84587	0.239816	-352.716.382.918.178	0.000420037	0.00498423
ENSG00000154265	113.513.034.379.401	-0.483915	0.137206	-352.692.602.534.677	0.000420414	0.00498571
ENSG00000147509	117.181.623.972.111	-0.509092	0.144356	-352.664.509.565.144	0.00042086	0.00498799
ENSG00000102524	163.764.655.981.092	-246.584.015.976.677	0.699322	-352.604.295.236.166	0.000421819	0.00499634
ENSG00000134352	170.337.070.373.282	-0.473624	0.134337	-352.565.279.582.995	0.00042244	0.0050007
ENSG00000127564	196.072.460.556.686	0.651733	0.184879	352.518.702.308.669	0.000423184	0.00500649
ENSG00000151726	102.118.412.867.921	-0.534161	0.151589	-3.523.746.023.304	0.000425492	0.00503077
ENSG00000137944	107.714.847.125.514	-0.623625	0.176993	-352.344.354.600.769	0.000425978	0.00503349
ENSG00000112245	281.707.827.513.484	0.688221	0.195415	352.183.674.958.398	0.000428568	0.00506106
ENSG00000135677	754.685.698.565.293	-0.506051	0.143714	-352.124.260.466.416	0.000429529	0.00506937
ENSG00000122483	4.579.881.649.485	0.762113	0.216711	351.672.037.508.142	0.000436914	0.00515344
ENSG00000163624	114.179.193.186.128	-0.996545	0.283544	-351.460.395.993.378	0.00044041	0.00519157
ENSG00000055163	155.050.565.140.923	-0.632906	0.180098	-351.422.699.880.278	0.000441036	0.00519583
ENSG00000122861	475.298.318.243.524	-0.5822	0.165691	-351.376.040.585.635	0.000441811	0.00520185
ENSG00000163362	228.613.634.317.848	-0.511149	0.145509	-351.284.086.988.826	0.000443343	0.00521437
ENSG00000178464	244.016.166.612.477	0.474159	0.13498	351.280.405.557.447	0.000443404	0.00521437
ENSG00000131845	410.986.973.074.761	-162.692.182.201.383	0.463185	-351.246.896.083.486	0.000443964	0.00521783
ENSG00000144476	348.342.565.779.898	-158.480.852.313.812	0.451236	-351.215.052.543.363	0.000444496	0.00522097
ENSG00000120068	500.437.637.077.531	0.750223	0.213646	351.151.747.313.686	0.000445556	0.0052303
ENSG00000288054	305.229.251.776.285	180.481.119.743.842	0.514005	351.126.894.402.443	0.000445973	0.00523208
ENSG00000264808	292.615.556.641.066	204.738.376.548.889	0.583213	351.052.316.226.793	0.000447226	0.00524365
ENSG00000136930	124.414.057.597.904	-0.448732	0.127873	-350.920.597.050.799	0.000449447	0.00526472
ENSG00000131473	290.883.825.341.247	-0.492313	0.140294	-350.914.012.713.227	0.000449558	0.00526472
ENSG00000175634	1.740.735.216.124	0.468207	0.133506	350.702.526.407.884	0.000453146	0.00530359
ENSG00000242372	635.396.275.867.407	-0.455717	0.130035	-350.457.883.915.261	0.00045733	0.00534938
ENSG00000100583	184.136.223.192.081	-0.820626	0.234276	-35.028.129.756.941	0.000460373	0.00538177
ENSG00000176055	757.271.595.557.338	-0.503408	0.143732	-350.241.344.817.087	0.000461064	0.00538665
ENSG00000180488	260.366.679.175.698	-0.459491	0.131211	-350.192.580.170.687	0.000461908	0.00539331
ENSG00000124915	105.837.288.789.214	0.955352	0.272889	350.087.950.689.504	0.000463725	0.00540812
ENSG00000125458	936.271.070.014.662	0.49442	0.141224	350.096.355.800.538	0.000463579	0.00540812
ENSG00000175482	381.810.875.629.921	0.668847	0.191066	350.060.785.060.043	0.000464198	0.00541043
ENSG00000286760	496.746.796.282.681	-145.414.247.062.379	0.41542	-35.004.154.874.756	0.000464534	0.00541113
ENSG00000283632	955.378.395.153.945	105.032.552.161.169	0.300399	349.643.350.717.318	0.000471522	0.00548929
ENSG00000163083	159.951.232.227.433	0.581948	0.166482	349.555.823.413.474	0.000473071	0.00550407
ENSG00000143416	835.442.440.582.056	0.838385	0.239873	349.511.847.659.034	0.000473851	0.00550663
ENSG00000120129	233.600.856.599.847	0.508831	0.145581	349.517.563.716.434	0.00047375	0.00550663
ENSG00000164106	208.134.321.417.609	218.757.739.123.439	0.626229	349.325.223.037.433	0.000477176	0.00553873
ENSG00000177302	133.226.651.629.219	0.980406	0.280645	349.340.288.252.928	0.000476906	0.00553873
ENSG00000174684	30.559.372.447.248	-0.500205	0.143215	-349.267.677.675.682	0.000478205	0.00554626
ENSG00000142541	14.660.116.131.215	0.475416	0.136122	349.257.439.928.512	0.000478388	0.00554626
ENSG00000132122	196.644.888.446.249	-0.810343	0.232046	-349.216.457.254.252	0.000479123	0.00555151
ENSG00000148358	478.776.214.123.474	-0.463799	0.132819	-349.196.268.699.179	0.000479485	0.00555244
ENSG00000287625	337.252.001.978.831	0.735547	0.210737	349.035.377.722.838	0.000482382	0.00557908
ENSG00000138835	147.007.988.860.551	-0.466188	0.133559	-349.049.471.763.593	0.000482127	0.00557908
ENSG00000183864	233.794.063.765.026	0.484208	0.138733	349.021.285.159.052	0.000482636	0.00557908
ENSG00000151500	879.066.382.434.955	-0.533802	0.152972	-348.954.999.668.481	0.000483835	0.0055831
ENSG00000129354	770.700.301.244.939	-0.635317	0.182058	-348.963.474.830.206	0.000483681	0.0055831
ENSG00000125798	999.119.095.000.971	0.546141	0.156499	348.973.713.929.902	0.000483496	0.0055831
ENSG00000182809	26.305.452.061.977	-0.748369	0.214501	-34.888.835.210.981	0.000485042	0.00559376
ENSG00000143320	467.830.181.245.722	196.186.399.892.731	0.5625	348.775.671.967.078	0.000487091	0.00561081
ENSG00000076826	324.099.544.919.391	0.879593	0.252184	348.789.675.440.734	0.000486836	0.00561081
ENSG00000172264	31.707.497.312.291	-173.053.154.050.368	0.496555	-348.507.820.235.956	0.000491993	0.00566396
ENSG00000137154	829.809.672.600.208	0.417823	0.119898	348.482.464.366.942	0.00049246	0.00566602
ENSG00000140297	772.346.658.893.271	-0.395844	0.113637	-348.340.305.882.746	0.000495082	0.00569287
ENSG00000126524	585.875.405.761.578	-0.448596	0.128903	-34.800.947.153.076	0.000501237	0.00576027
ENSG00000153363	575.439.890.025.474	-0.661043	0.189974	-34.796.421.385.063	0.000502084	0.00576664
ENSG00000115738	185.710.296.984.277	0.538543	0.154781	347.937.834.531.708	0.000502578	0.00576896
ENSG00000081052	507.149.368.862.252	0.753679	0.216635	347.902.667.575.766	0.000503238	0.0057698
ENSG00000171475	285.472.371.442.497	0.499023	0.143433	347.914.532.911.122	0.000503016	0.0057698
ENSG00000015475	43.758.072.045.793	-0.435131	0.125091	-347.852.890.479.944	0.000504174	0.00577717
ENSG00000155760	17.116.196.859.963	0.646834	0.185994	347.771.755.780.685	0.000505702	0.00578794
ENSG00000170619	277.403.225.447.713	-0.493776	0.14198	-347.778.529.750.265	0.000505575	0.00578794
ENSG00000140284	278.654.919.797.591	-0.437478	0.125817	-347.710.202.842.001	0.000506865	0.00579745
novel.1089	883.980.626.480.623	-123.625.938.071.591	0.355557	-347.696.579.561.397	0.000507123	0.00579745
ENSG00000182327	218.258.161.107.289	-0.858356	0.24689	-347.667.575.773.667	0.000507671	0.00580036
ENSG00000112238	136.450.629.067.675	0.891062	0.256358	347.584.936.103.516	0.000509238	0.00581348
ENSG00000107201	47.465.564.179.249	-177.623.437.212.881	0.511047	-347.567.820.697.888	0.000509563	0.00581348
ENSG00000166548	183.686.830.825.075	-0.472949	0.136077	-347.560.318.763.205	0.000509706	0.00581348
ENSG00000164749	495.277.109.620.248	-0.771759	0.222089	-347.498.928.109.434	0.000510874	0.00582343
ENSG00000085741	139.164.902.479.639	116.762.377.412.636	0.336108	347.395.049.086.333	0.000512856	0.00584264
ENSG00000240476	983.875.331.319.857	-0.581294	0.167372	-347.307.255.441.098	0.000514536	0.00585839
ENSG00000198125	198.468.268.843.664	0.839044	0.24163	347.243.212.198.784	0.000515765	0.00586899
novel.24	140.819.060.519.727	-275.180.948.466.967	0.792688	-347.148.914.474.366	0.00051758	0.00588624
ENSG00000133961	12.921.106.355.757	0.532189	0.153319	347.112.498.489.742	0.000518283	0.00589083
ENSG00000188176	220.515.179.468.933	249.033.162.519.629	0.71767	347.002.553.747.709	0.000520409	0.00591158
ENSG00000116791	182.664.109.348.766	-0.501668	0.144612	-34.690.571.035.447	0.000522288	0.00592951
novel.1737	207.926.300.955.364	345.465.668.185.149	0.995931	346.877.265.987.496	0.000522842	0.00593237
ENSG00000243364	543.775.634.262.245	0.573927	0.165523	346.735.692.533.165	0.000525603	0.00596027
ENSG00000101955	330.021.720.611.862	-0.774351	0.223529	-346.420.150.520.711	0.000531808	0.00602716
novel.2727	111.703.223.581.832	-0.583701	0.168541	-346.326.571.193.061	0.000533661	0.00604468
ENSG00000165449	108.091.568.803.015	-106.156.950.516.316	0.306624	-346.211.891.456.053	0.00053594	0.006067
ENSG00000269821	684.637.609.673.716	0.57968	0.167611	345.847.798.023.705	0.000543237	0.00614607
ENSG00000083817	45.375.471.222.838	-0.57412	0.166019	-345.816.075.192.535	0.000543877	0.00614977
ENSG00000172403	446.828.115.989.581	0.708543	0.204951	34.571.261.886.916	0.000545969	0.00616989
ENSG00000152078	145.090.124.960.408	-0.468536	0.135547	-345.663.060.009.163	0.000546974	0.00617062
ENSG00000120526	884.581.481.865.697	-0.455172	0.13168	-345.665.283.372.074	0.000546929	0.00617062
ENSG00000167604	337.881.281.028.524	0.715266	0.206923	345.667.730.040.272	0.000546879	0.00617062
ENSG00000279432	857.552.039.339.578	133.199.474.760.741	0.385364	345.645.595.517.628	0.000547329	0.00617108
ENSG00000131844	422.476.796.937.878	-0.42899	0.124137	-345.577.087.096.892	0.000548722	0.00618325
ENSG00000155324	300.681.148.764.221	-0.887194	0.256759	-345.536.248.077.533	0.000549553	0.00618908
ENSG00000154945	506.339.001.146.235	0.411497	0.119115	345.462.189.110.303	0.000551065	0.00620255
ENSG00000186283	107.582.167.108.569	-0.511866	0.148187	-345.419.455.173.392	0.000551939	0.00620884
ENSG00000013563	945.501.354.805.283	0.486707	0.140912	345.397.853.612.125	0.000552381	0.00621027
ENSG00000173273	97.590.511.856.363	-121.149.879.320.007	0.350993	-345.162.944.873.109	0.000557212	0.00626101
ENSG00000111481	516.948.562.797.595	-0.409413	0.118632	-345.111.282.080.868	0.00055828	0.00626943
ENSG00000105290	701.532.623.840.805	-0.61556	0.178389	-345.066.620.060.005	0.000559205	0.00627623
ENSG00000197959	102.094.499.101.103	-105.559.224.536.713	0.30598	-344.987.371.767.889	0.000560849	0.00628036
ENSG00000054598	104.211.104.365.965	0.608618	0.176404	345.013.938.390.271	0.000560297	0.00628036
novel.714	295.432.913.538.193	0.751092	0.217714	344.990.167.431.516	0.000560791	0.00628036
ENSG00000237289	155.339.881.311.877	286.182.252.509.513	0.829518	344.998.139.843.446	0.000560625	0.00628036
ENSG00000228100	723.654.936.470.048	11.879.317.507.317	0.344449	344.879.214.155.659	0.0005631	0.0062984
ENSG00000197841	143.827.999.431.659	-0.512258	0.14853	-344.885.617.814.438	0.000562966	0.0062984
ENSG00000152049	256.328.036.576.627	-0.952099	0.27635	-344.526.683.059.178	0.000570496	0.0063775
ENSG00000178381	205.009.260.729.421	-0.435131	0.126326	-344.451.378.384.607	0.000572087	0.00638896
ENSG00000120075	304.933.641.407.293	166.160.852.624.328	0.482398	344.447.490.154.079	0.00057217	0.00638896
ENSG00000143924	831.505.653.156.235	0.416309	0.12089	344.370.546.631.165	0.0005738	0.00640353
ENSG00000225507	547.924.810.294.242	127.585.539.817.954	0.370664	344.208.324.167.842	0.000577253	0.00643841
ENSG00000241935	230.946.172.163.858	-0.710252	0.2065	-343.948.282.518.982	0.000582827	0.0064969
ENSG00000111206	996.391.665.493.571	0.704516	0.204847	343.923.362.506.049	0.000583364	0.0064992
ENSG00000235162	147.800.055.240.913	-0.408947	0.118936	-343.837.175.055.944	0.000585224	0.0065148
ENSG00000100342	671.331.625.721.358	-188.991.511.772.037	0.549669	-343.827.851.605.011	0.000585425	0.0065148
ENSG00000138669	177.952.048.046.568	0.860026	0.25029	343.612.246.337.757	0.000590104	0.00656316
ENSG00000135333	387.313.216.983.704	-0.691031	0.201204	-343.448.658.907.856	0.000593677	0.00659812
ENSG00000079819	937.981.874.497.999	-0.668778	0.194731	-343.437.661.950.954	0.000593918	0.00659812
ENSG00000129515	171.475.168.769.128	-0.389104	0.113304	-34.341.696.126.219	0.000594372	0.00659944
ENSG00000291132	305.267.875.354.967	176.838.785.716.345	0.514969	343.397.245.460.735	0.000594805	0.00660052
ENSG00000104228	307.714.251.014.012	-0.484241	0.141137	-343.099.759.473.472	0.000601366	0.00666957
ENSG00000136897	184.701.248.768.038	-0.482688	0.140704	-343.050.848.250.977	0.000602451	0.00667785
ENSG00000198680	65.883.742.146.448	0.594092	0.173281	342.849.612.809.793	0.000606935	0.00672376
ENSG00000133104	269.203.847.021.569	-0.417359	0.12176	-342.771.137.622.611	0.000608692	0.00673943
ENSG00000127080	399.449.210.393.485	-0.611291	0.178481	-342.497.389.463.082	0.000614858	0.00680388
ENSG00000167216	169.291.506.176.396	-0.943272	0.275462	-342.432.070.382.674	0.000616338	0.00681643
ENSG00000278828	239.490.082.392.067	0.495532	0.144788	342.247.611.851.189	0.000620535	0.00685899
ENSG00000214273	629.084.664.151.175	-135.499.709.990.263	0.395965	-342.200.947.344.578	0.000621601	0.00686692
ENSG00000145990	47.768.949.930.875	-0.780842	0.228195	-342.182.386.489.574	0.000622026	0.00686775
ENSG00000135740	326.899.085.911.551	0.653697	0.191062	342.138.193.593.272	0.000623038	0.00687122
ENSG00000064545	143.307.626.788.584	0.441936	0.129168	342.140.284.343.794	0.00062299	0.00687122
ENSG00000152127	375.557.801.978.162	0.556231	0.162634	342.013.372.211.473	0.000625904	0.00689717
ENSG00000111653	181.501.957.586.046	-0.566646	0.165683	-342.005.204.829.455	0.000626092	0.00689717
ENSG00000294822	203.938.815.472.699	-206.415.520.030.879	0.603688	-341.923.949.967.267	0.000627964	0.00691393
ENSG00000113924	223.782.985.669.924	0.596411	0.174489	341.803.505.188.938	0.00063075	0.00693297
ENSG00000165806	336.476.830.847.304	-0.560283	0.163913	-341.818.016.639.925	0.000630414	0.00693297
ENSG00000177103	990.559.372.759.297	123.130.046.982.634	0.360214	34.182.469.891.016	0.000630259	0.00693297
ENSG00000111602	215.374.222.173.233	0.487342	0.142709	341.493.503.426.476	0.000637972	0.00700844
ENSG00000121578	300.245.668.050.419	0.539197	0.157912	341.453.557.687.634	0.000638908	0.00701481
ENSG00000100003	781.728.212.433.488	-0.550089	0.161126	-341.401.828.984.467	0.000640123	0.00702422
ENSG00000228716	560.468.743.268.508	0.478905	0.14032	341.295.218.600.546	0.000642632	0.00704783
ENSG00000198088	788.521.848.852.538	0.539052	0.157965	341.248.544.194.354	0.000643734	0.00705598
ENSG00000135111	173.725.533.823.121	0.461678	0.135314	341.190.049.729.856	0.000645117	0.0070672
ENSG00000000460	187.527.026.928.018	0.517589	0.151734	341.116.991.991.312	0.000646848	0.00708223
ENSG00000106477	884.316.538.894.567	0.52601	0.154221	341.075.116.280.399	0.000647842	0.00708917
ENSG00000291080	662.150.266.279.073	-0.623704	0.182956	-340.903.766.672.715	0.000651925	0.00712988
ENSG00000165246	119.650.714.337.088	-0.970641	0.284767	-34.085.414.719.041	0.000653112	0.0071389
ENSG00000231297	376.847.684.390.177	1.540.799.326.812	0.452244	340.700.604.466.735	0.000656797	0.00717519
ENSG00000105323	279.043.634.446.531	0.478659	0.140538	340.591.837.301.361	0.000659419	0.00719985
ENSG00000305512	742.287.263.649.045	-0.538315	0.158102	-340.486.351.496.649	0.000661971	0.00722371
ENSG00000170871	155.218.184.187.483	-0.499242	0.146651	-340.429.139.943.967	0.000663359	0.0072313
ENSG00000177602	101.165.997.952.913	0.551473	0.161994	340.427.402.960.843	0.000663402	0.0072313
ENSG00000135637	129.969.684.563.999	0.50524	0.148492	340.246.907.547.764	0.000667799	0.00727118
ENSG00000254109	120.245.395.199.869	0.915944	0.269195	340.252.613.656.471	0.00066766	0.00727118
ENSG00000153214	411.443.751.223.495	-0.531061	0.156095	-340.217.469.928.735	0.000668519	0.00727499
ENSG00000245910	781.127.489.991.545	0.49228	0.144736	340.122.792.927.977	0.000670839	0.0072962
ENSG00000123989	351.794.268.353.961	-0.525731	0.154678	-33.988.828.610.242	0.000676617	0.00734958
ENSG00000293751	27.829.683.700.429	0.768638	0.226151	339.878.204.729.077	0.000676866	0.00734958
ENSG00000239282	458.338.408.521.137	141.399.800.811.025	0.416005	339.898.966.601.856	0.000676353	0.00734958
ENSG00000138131	573.956.479.739.263	-0.670849	0.197402	-339.839.636.772.291	0.000677821	0.00735589
ENSG00000003249	350.611.300.465.565	0.500878	0.147413	339.778.806.696.854	0.00067933	0.00736821
ENSG00000204634	979.045.933.395.798	0.575314	0.169332	339.755.459.289.384	0.00067991	0.00737044
ENSG00000253837	145.629.161.073.189	0.950775	0.27989	339.695.936.713.596	0.000681391	0.00737569
ENSG00000136114	319.841.062.656.383	-0.711619	0.20949	-339.690.814.360.398	0.000681518	0.00737569
ENSG00000166619	199.280.843.897.751	-0.450351	0.132572	-339.703.001.984.285	0.000681215	0.00737569
ENSG00000198258	222.511.086.625.816	-0.47998	0.141343	-33.958.431.537.841	0.000684176	0.00740037
ENSG00000108840	112.005.130.157.103	0.760309	0.224022	339.390.206.300.352	0.000689043	0.00744893
ENSG00000143590	116.207.001.069.207	113.705.139.181.757	0.335123	33.929.334.162.342	0.000691484	0.00746712
ENSG00000149639	786.060.025.479.715	0.572552	0.168746	339.298.329.825.789	0.000691359	0.00746712
ENSG00000196214	114.081.976.109.149	-0.465674	0.13727	-339.238.997.252.771	0.000692858	0.00747785
ENSG00000102317	111.928.513.971.954	-0.418708	0.123501	-339.032.633.380.074	0.000698095	0.00753024
ENSG00000096654	637.378.409.007.829	-0.591383	0.174443	-33.901.162.459.909	0.00069863	0.00753189
ENSG00000286802	381.340.717.344.059	-152.402.282.105.303	0.449577	-338.990.687.740.651	0.000699164	0.00753352
ENSG00000146038	51.161.263.904.924	-0.70277	0.207335	-338.953.997.713.391	0.0007001	0.00753948
ENSG00000224057	131.394.195.658.593	0.92753	0.273723	33.885.677.759.611	0.000702587	0.00756212
ENSG00000278588	255.880.783.989.897	0.476914	0.140754	338.828.401.273.963	0.000703314	0.00756581
ENSG00000175591	865.741.402.920.346	-0.646655	0.190868	-338.796.854.299.081	0.000704123	0.00757038
ENSG00000172037	500.340.247.191.964	0.561184	0.16566	338.756.677.707.999	0.000705155	0.00757734
ENSG00000136261	566.408.070.275.248	0.412452	0.121761	33.873.963.001.278	0.000705594	0.00757792
novel.275	398.048.345.337.592	-181.542.531.836.322	0.536172	-338.589.961.712.023	0.000709453	0.00761521
ENSG00000158828	104.720.605.352.556	-0.551657	0.162954	-33.853.481.064.309	0.00071088	0.00762637
ENSG00000176390	108.578.319.322.542	0.452009	0.133578	338.384.535.310.152	0.000714783	0.00766406
ENSG00000159111	599.918.736.042.823	0.408366	0.120687	338.367.577.387.783	0.000715224	0.00766462
ENSG00000267278	658.806.490.109.529	0.528032	0.156066	33.833.891.570.978	0.000715971	0.00766845
ENSG00000111110	30.914.608.414.873	-0.410234	0.121274	-338.270.780.628.829	0.00071775	0.00768332
ENSG00000109339	14.246.156.308.873	-0.885335	0.261754	-338.231.270.291.569	0.000718783	0.00768883
ENSG00000118508	419.609.045.940.606	-0.448266	0.132536	-338.221.202.097.286	0.000719046	0.00768883
ENSG00000225265	426.243.106.388.651	-160.142.789.650.131	0.473534	-338.186.625.165.715	0.000719952	0.00769434
ENSG00000132155	18.169.001.500.175	0.442626	0.130917	338.096.746.996.704	0.000722311	0.00771536
ENSG00000007520	184.428.450.608.417	-0.43778	0.12958	-337.846.668.200.216	0.000728913	0.00778166
ENSG00000135932	365.522.601.531.765	-0.478552	0.141687	-337.753.189.582.469	0.000731395	0.00780392
ENSG00000130714	272.304.871.284.876	-0.42554	0.126009	-337.706.435.118.836	0.000732639	0.00781296
ENSG00000230176	131.256.929.930.825	0.974723	0.288673	337.656.807.819.108	0.000733962	0.00782284
ENSG00000278637	253.389.397.813.569	0.766959	0.227205	337.562.148.968.703	0.000736492	0.00784131
ENSG00000205362	225.219.662.056.991	0.798948	0.23668	337.565.336.795.246	0.000736406	0.00784131
ENSG00000196652	21.933.866.326.356	-0.414087	0.122703	-337.471.552.240.842	0.00073892	0.00786291
ENSG00000306339	123.969.827.535.576	-0.9427	0.279402	-33.739.914.903.783	0.000740867	0.00787936
novel.878	392.263.331.776.603	247.186.414.774.772	0.732814	337.311.109.073.817	0.00074324	0.00790033
ENSG00000104897	892.054.995.266.533	0.558946	0.165731	337.260.733.514.111	0.000744601	0.00791053
ENSG00000157927	303.787.111.829.579	0.653437	0.193759	337.243.100.280.569	0.000745078	0.00791132
ENSG00000085840	138.332.724.055.859	0.509469	0.151084	337.209.740.922.455	0.000745981	0.00791664
ENSG00000177410	21.367.158.985.713	0.500277	0.14837	337.182.621.004.629	0.000746716	0.00792017
ENSG00000175567	443.347.337.168.495	0.685394	0.203284	337.160.494.374.535	0.000747316	0.00792227
ENSG00000172888	898.796.335.279.089	-0.494187	0.146587	-337.129.305.992.492	0.000748162	0.00792698
ENSG00000135931	874.342.180.024.244	-0.548333	0.162675	-337.072.662.716.043	0.000749702	0.00793902
ENSG00000257680	325.819.142.351.224	171.118.594.578.503	0.507742	337.018.680.849.063	0.000751172	0.00795031
ENSG00000182165	214.485.119.699.271	-0.805057	0.23894	-336.928.708.415.343	0.000753629	0.00797203
ENSG00000159423	241.605.931.242.165	-0.456005	0.13538	-336.832.865.546.009	0.000756254	0.00799292
ENSG00000110921	161.127.474.192.766	-0.517533	0.153649	-336.826.951.772.695	0.000756416	0.00799292
ENSG00000083857	278.857.866.397.008	0.439763	0.130568	336.806.447.288.801	0.000756979	0.00799457
ENSG00000083454	150.724.468.124.944	0.788347	0.234091	336.769.875.781.145	0.000757984	0.00800089
ENSG00000185305	149.061.997.708.047	-0.535515	0.159146	-336.493.613.243.535	0.000765614	0.0080771
ENSG00000300621	237.879.689.686.075	-198.828.050.402.628	0.591101	-336.368.908.653.718	0.000769081	0.00810637
ENSG00000130726	315.283.009.043.801	0.390509	0.116097	336.364.248.573.023	0.000769211	0.00810637
ENSG00000103978	163.203.929.711.114	-0.473147	0.140686	-33.631.527.263.211	0.000770577	0.00811642
ENSG00000104881	426.248.063.013.116	0.653006	0.194214	336.229.643.790.679	0.000772971	0.00813728
ENSG00000104812	248.768.090.416.335	0.689114	0.204969	336.203.509.091.695	0.000773703	0.00814063
ENSG00000061656	917.258.191.236.774	153.714.335.372.753	0.457243	336.176.123.098.469	0.000774471	0.00814435
ENSG00000026297	522.171.007.768.491	-0.577237	0.171731	-336.127.774.157.975	0.000775828	0.00815427
ENSG00000286587	506.031.060.593.842	0.658634	0.196021	336.001.223.539.869	0.00077939	0.00818734
ENSG00000213281	477.804.765.386.864	-0.488257	0.145348	-335.922.701.682.087	0.000781608	0.00820626
ENSG00000128283	161.934.623.834.439	0.480712	0.143169	335.765.314.419.437	0.000786072	0.00824873
ENSG00000143473	104.662.916.107.936	-0.987277	0.294173	-335.610.588.565.068	0.000790483	0.00826915
ENSG00000146700	896.253.972.896.262	103.403.760.830.378	0.308065	335.655.276.990.452	0.000789207	0.00826915
ENSG00000295981	20.255.544.798.571	-256.590.775.953.267	0.764554	-335.608.639.080.627	0.000790539	0.00826915
ENSG00000211455	212.168.750.653.689	-0.468151	0.139483	-335.633.876.539.304	0.000789818	0.00826915
ENSG00000168961	908.566.353.949.181	-16.030.646.989.124	0.477591	-335.656.721.073.063	0.000789165	0.00826915
ENSG00000109113	994.907.204.097.263	0.387841	0.11555	335.648.875.694.173	0.000789389	0.00826915
ENSG00000183696	271.991.639.024.378	0.557741	0.166245	335.493.648.486.936	0.000793832	0.00829479
ENSG00000129559	109.639.184.790.098	-407.506.541.616.105	121.464.235.951.473	-335.495.084.972.099	0.000793791	0.00829479
ENSG00000291237	396.750.079.313.417	-0.643748	0.1919	-335.459.473.471.017	0.000794813	0.00829723
ENSG00000118307	756.555.666.711.405	-116.391.000.867.589	0.346979	-335.441.472.926.323	0.000795331	0.00829723
ENSG00000253352	195.041.609.921.014	-0.573022	0.170823	-335.447.577.085.792	0.000795155	0.00829723
ENSG00000002587	113.134.663.056.095	114.741.755.914.432	0.342161	335.344.545.381.426	0.000798121	0.00832194
ENSG00000158545	400.037.461.096.564	0.596747	0.177975	33.529.845.857.774	0.000799452	0.00833139
ENSG00000006007	111.147.877.897.349	-0.407951	0.121688	-33.524.294.184.887	0.000801057	0.0083437
ENSG00000278053	38.297.212.237.844	-0.569698	0.16998	-335.155.999.697.513	0.000803576	0.00836552
ENSG00000006118	266.301.146.640.262	-0.447056	0.133454	-334.989.111.484.848	0.000808433	0.00841164
ENSG00000176092	134.307.908.083.213	-0.933673	0.278769	-334.927.182.528.946	0.000810243	0.00842601
ENSG00000143222	138.921.062.035.713	-0.46304	0.138309	-334.785.585.575.956	0.000814394	0.00846471
ENSG00000163762	355.740.744.906.331	0.566108	0.169255	334.471.008.143.079	0.000823686	0.00855677
ENSG00000188613	188.298.583.564.734	0.764781	0.228695	334.411.259.723.469	0.000825462	0.00856618
ENSG00000167302	973.107.060.154.855	0.516931	0.154575	334.419.832.621.323	0.000825207	0.00856618
ENSG00000266088	173.901.993.536.787	-0.797155	0.238545	-334.174.404.351.342	0.000832538	0.00863506
ENSG00000004975	256.484.501.199.302	0.41529	0.124303	334.096.571.024.421	0.000834875	0.00865474
ENSG00000297652	386.683.403.618.548	164.746.981.097.992	0.49317	334.056.920.697.778	0.000836068	0.00866255
ENSG00000186517	750.816.627.983.196	132.523.873.897.037	0.396814	3.339.696.229.138	0.000838701	0.00868525
ENSG00000105552	377.669.055.714.863	0.397734	0.119138	333.842.024.707.138	0.000842562	0.00872065
ENSG00000137100	452.503.818.473.131	-0.447297	0.134009	-333.781.330.780.428	0.000844405	0.00873054
ENSG00000198001	154.987.197.639.388	-0.478175	0.143254	-333.795.882.759.322	0.000843963	0.00873054
ENSG00000106351	319.329.513.449.229	126.354.765.083.964	0.378586	333.754.405.871.847	0.000845223	0.00873442
ENSG00000103507	119.721.126.643.479	0.475625	0.142516	333.733.700.000.845	0.000845853	0.00873634
ENSG00000166816	131.998.287.220.508	0.957573	0.286949	333.708.343.301.198	0.000846625	0.00873973
ENSG00000084628	146.608.297.100.541	0.867596	0.260025	33.365.835.258.435	0.000848149	0.00874922
ENSG00000130635	473.893.229.254.415	-0.485646	0.145556	-333.649.054.708.557	0.000848433	0.00874922
ENSG00000104343	459.417.478.673.174	-0.407951	0.122299	-333.569.050.431.394	0.000850878	0.00876984
ENSG00000172795	262.175.487.811.301	-0.400121	0.11999	-333.461.293.017.708	0.000854182	0.00879928
ENSG00000109790	476.053.607.431.656	-0.392399	0.117712	-333.354.594.712.736	0.000857465	0.00882848
ENSG00000157193	178.297.028.574.593	-0.470668	0.141253	-333.208.230.819.274	0.000861988	0.00887041
ENSG00000068697	329.149.807.940.227	-0.522783	0.156908	-333.177.383.738.794	0.000862944	0.0088756
ENSG00000197555	270.854.583.657.254	-0.718135	0.215623	-333.051.453.947.232	0.000866856	0.00891119
ENSG00000172071	191.358.507.462.909	0.455755	0.136851	33.303.128.542.304	0.000867485	0.008913
ENSG00000303902	188.764.768.281.102	-107.533.701.317.453	0.323034	-332.886.894.413.498	0.000871994	0.00895466
ENSG00000198945	266.451.636.025.706	0.669291	0.201088	332.834.183.046.604	0.000873646	0.00896694
ENSG00000071967	504.665.581.196.479	-0.409549	0.123127	-33.262.437.595.269	0.000880249	0.00903001
ENSG00000173436	155.880.446.026.595	-0.831711	0.250077	-332.581.423.489.861	0.000881607	0.00903922
ENSG00000168887	18.999.687.985.987	0.421747	0.1269	332.347.058.563.308	0.000889048	0.00910621
ENSG00000233476	139.693.504.496.454	0.560051	0.168514	332.346.528.920.066	0.000889065	0.00910621
ENSG00000167173	542.024.342.934.436	0.582436	0.175258	332.331.158.815.229	0.000889555	0.00910649
ENSG00000286545	11.881.327.560.627	0.964353	0.290372	332.109.081.349.085	0.000896664	0.00917318
ENSG00000246777	231.640.844.669.871	-209.290.977.747.083	0.630207	-332.098.568.269.186	0.000897001	0.00917318
ENSG00000115380	632.456.503.025.891	-0.784581	0.236269	-332.070.837.689.122	0.000897893	0.00917753
ENSG00000250295	79.115.767.759.756	116.669.950.707.411	0.351429	331.987.522.597.906	0.000900577	0.00920019
ENSG00000132530	165.145.513.132.656	-296.158.836.286.373	0.892347	-331.887.423.167.785	0.000903811	0.00922844
ENSG00000134780	470.737.334.374.706	-0.673795	0.203033	-331.865.679.165.395	0.000904515	0.00923084
ENSG00000117009	12.700.603.098.483	0.966277	0.291259	331.758.702.434.391	0.000907986	0.00925811
ENSG00000250698	998.802.061.519.094	0.986991	0.297507	331.754.340.474.066	0.000908128	0.00925811
ENSG00000116586	698.389.079.927.234	-0.526338	0.158669	-331.721.141.414.688	0.000909208	0.00925953
ENSG00000109819	151.060.220.492.483	0.892713	0.269107	331.731.087.467.707	0.000908884	0.00925953
ENSG00000072958	135.634.307.026.095	0.452935	0.136557	331.682.345.853.506	0.000910471	0.0092676
ENSG00000196465	180.608.544.913.876	0.491088	0.148118	331.551.273.071.211	0.000914752	0.00930636
ENSG00000082074	295.984.081.134.546	0.510159	0.15389	33.150.819.289.389	0.000916163	0.0093159
ENSG00000183150	66.383.124.922.646	113.545.259.632.114	0.342608	331.414.735.459.997	0.000919231	0.00934227
ENSG00000141338	201.597.493.082.747	219.592.573.456.021	0.662704	331.358.316.770.164	0.000921087	0.00935631
ENSG00000140995	274.515.741.692.672	-0.417535	0.126031	-331.295.974.244.096	0.000923143	0.00937235
ENSG00000188158	181.521.835.642.824	-0.470655	0.142076	-331.270.543.593.898	0.000923982	0.00937604
ENSG00000170832	225.631.912.055.314	-0.514366	0.155291	-331.228.423.138.068	0.000925375	0.00938533
ENSG00000138777	53.215.114.093.746	-0.423101	0.12778	-331.115.698.117.887	0.000929111	0.00941837
ENSG00000172824	107.578.362.854.465	102.743.194.060.157	0.310309	331.099.826.984.396	0.000929638	0.00941886
ENSG00000164073	14.069.173.183.139	-0.469252	0.141744	-331.055.265.972.045	0.000931119	0.00942902
ENSG00000164620	26.323.275.133.023	0.688109	0.207895	330.988.407.959.659	0.000933346	0.00944186
ENSG00000161999	117.167.226.602.784	0.563995	0.17039	331.001.803.075.204	0.0009329	0.00944186
ENSG00000119723	664.017.808.404.764	-0.539253	0.16302	-330.789.912.481.673	0.000939987	0.00950415
ENSG00000198901	771.080.440.358.146	116.247.540.711.146	0.35146	330.756.430.592.914	0.000941111	0.00951063
ENSG00000178921	724.917.451.702.576	0.519874	0.157193	330.722.356.343.578	0.000942257	0.00951732
ENSG00000237976	265.763.987.441.281	-176.134.603.151.606	0.532698	-330.646.403.598.145	0.000944815	0.00953338
ENSG00000089050	568.499.551.330.662	-0.44588	0.134846	-330.657.514.161.156	0.00094444	0.00953338
ENSG00000183617	121.790.879.464.163	-0.502823	0.152095	-330.598.434.794.977	0.000946434	0.00954482
ENSG00000197798	935.488.922.924.616	-0.479041	0.144919	-330.558.887.878.362	0.00094777	0.00955341
ENSG00000171560	74.458.337.105.896	209.063.498.394.477	0.632605	330.480.096.623.827	0.000950439	0.0095754
ENSG00000134827	201.862.348.456.334	245.932.460.683.339	0.744335	330.405.583.153.683	0.000952969	0.00959598
novel.1042	331.020.916.349.408	441.268.279.902.614	133.604.873.738.427	330.278.580.081.243	0.000957295	0.00963461
ENSG00000155849	22.420.055.355.311	0.785568	0.237862	330.262.462.834.683	0.000957845	0.00963523
ENSG00000024422	269.748.713.948.358	0.561157	0.169929	330.231.029.210.125	0.000958919	0.00964111
ENSG00000176273	796.408.343.379.533	0.537326	0.162753	330.147.118.943.983	0.000961792	0.00966012
ENSG00000149932	521.131.159.886.866	-0.469028	0.142064	-330.153.768.569.229	0.000961564	0.00966012
ENSG00000115109	167.756.479.753.612	-0.450906	0.136585	-330.128.076.126.404	0.000962445	0.00966175
ENSG00000169071	559.559.535.092.358	129.982.483.096.911	0.393754	330.110.634.277.444	0.000963044	0.00966283
ENSG00000170145	657.893.247.170.292	0.549455	0.166529	329.944.819.376.284	0.000968751	0.00971515
ENSG00000178971	120.450.498.269.148	0.516319	0.156545	329.821.599.686.643	0.000973013	0.00975291
ENSG00000141503	241.167.997.997.375	0.43334	0.131405	329.773.427.620.216	0.000974683	0.00976469
ENSG00000119041	378.908.402.520.514	-0.394277	0.119598	-329.669.681.084.296	0.00097829	0.00978613
ENSG00000091640	198.956.368.965.381	-0.455149	0.138057	-329.681.510.172.604	0.000977879	0.00978613
ENSG00000130734	119.107.152.224.858	0.466363	0.141464	329.668.991.434.453	0.000978314	0.00978613
ENSG00000111788	159.303.382.739.685	0.81525	0.24733	32.961.977.203.584	0.00098003	0.00979531
ENSG00000108387	852.143.237.426.553	-111.194.801.899.543	0.337348	-329.614.104.161.874	0.000980228	0.00979531
ENSG00000162975	123.163.806.443.802	0.476371	0.144567	329.515.382.913.661	0.000983678	0.00981982
ENSG00000124201	59.357.669.641.645	-12.956.012.200.487	0.393182	-329.516.964.521.079	0.000983623	0.00981982
ENSG00000148426	155.085.051.590.908	0.553744	0.168061	329.490.429.327.249	0.000984552	0.00982356
novel.2779	184.547.763.434.462	0.547324	0.166178	329.359.593.204.903	0.000989146	0.0098644
ENSG00000134285	940.700.815.555.041	0.509555	0.154793	329.185.128.250.884	0.000995302	0.00992077
ENSG00000182768	355.359.760.783.228	-0.42805	0.130082	-329.060.657.446.362	0.000999716	0.00995469
ENSG00000005884	50.679.049.210.338	0.489803	0.148847	329.065.647.850.743	0.000999539	0.00995469
ENSG00000159167	662.607.153.507.572	182.567.625.866.257	0.554856	329.036.313.949.518	0.00100058	0.00995827
ENSG00000233924	194.789.053.207.181	215.615.979.694.284	0.65549	328.938.516.759.232	0.00100407	0.00998789
ENSG00000105048	21.541.652.007.744	0.615145	0.187141	328.705.827.880.131	0.0010124	0.0100657
ENSG00000064115	467.083.492.290.213	-0.388551	0.118212	-328.689.108.018.529	0.001013	0.0100666
ENSG00000102871	171.812.602.129.124	-0.488471	0.148653	-328.597.228.194.594	0.00101631	0.0100944
ENSG00000054654	253.856.199.882.828	0.573124	0.174424	328.581.083.092.024	0.00101689	0.0100951
ENSG00000099822	11.483.333.555.862	0.640532	0.194952	328.559.854.281.312	0.00101766	0.0100976
ENSG00000158161	144.466.110.164.701	0.430375	0.131011	328.502.972.684.966	0.00101972	0.0100984
ENSG00000176788	985.200.439.368.707	0.52313	0.159239	328.519.152.330.291	0.00101913	0.0100984
ENSG00000164332	499.656.613.032.041	-0.403227	0.122748	-328.500.915.924.204	0.00101979	0.0100984
ENSG00000135697	308.411.624.275.546	-0.716212	0.218004	-328.531.289.151.271	0.00101869	0.0100984
ENSG00000180611	102.775.482.273.203	-0.548858	0.16709	-328.480.185.374.036	0.00102054	0.010099
ENSG00000110717	991.425.188.620.256	-0.432295	0.131608	-328.470.771.124.778	0.00102088	0.010099
ENSG00000229666	472.158.214.681.849	135.633.804.113.036	0.412945	328.455.094.481.869	0.00102145	0.0100996
ENSG00000105364	499.258.284.226.046	-0.598425	0.182206	-328.434.238.120.667	0.00102221	0.010102
ENSG00000143774	720.687.600.395.912	-0.410415	0.124974	-328.399.589.170.689	0.00102346	0.0101093
ENSG00000167513	217.542.536.634.814	0.461249	0.140494	3.283.058.540.714	0.00102687	0.0101379
ENSG00000162039	214.024.016.490.112	0.781749	0.238227	328.153.229.638.662	0.00103245	0.0101878
novel.1054	823.751.784.257.411	-114.152.163.120.083	0.347888	-3.281.289.010.776	0.00103334	0.0101915
ENSG00000287271	114.244.270.464.724	108.164.925.877.308	0.329699	328.071.769.846.561	0.00103543	0.0102071
ENSG00000121940	129.211.742.652.855	0.460089	0.140263	328.018.708.481.902	0.00103738	0.0102161
ENSG00000237149	321.469.441.947.059	-0.664102	0.202456	-328.023.244.552.346	0.00103722	0.0102161
[truncated: 46,267 more rows]
