# Supplementary material for: Host-directed microRNA-based intervention against intracellular Staphylococcus aureus: high-throughput screening identifies miR-4430, miR-147a, and miR-1249-5p as multifunctional antimicrobial candidates
Source: Front Cell Infect Microbiol. 2026 Mar 25;16:1772100. doi: 10.3389/fcimb.2026.1772100 (PMC13057319; doi:10.3389/fcimb.2026.1772100)
Supplement: Supplementary Table S4 — Differential gene expression profile following miR-147a transfection. Host genes significantly altered upon transfection with hsa-miR-147a, including base mean, log2 fold change, lfcSE, test statistic, p-value, and adjusted p-value. [file Table4.xlsx]

## Sheet: A549_SA_C_vs_A_SA_147a_DESeq2_r
Gene ID	baseMean	log2FoldChange	lfcSE	stat	pvalue	padj
ENSG00000211448	173.359.148.823.262	-423.774.467.675.365	0.230804	-183.607.678.086.048	2,71E-61	5,56E-57
ENSG00000106483	210.257.045.219.973	-352.138.530.043.661	0.204167	-172.475.954.366.263	1,17E-52	1,20E-48
ENSG00000137440	396.231.177.690.766	-332.213.162.125.487	0.230962	-143.839.021.434.708	6,53E-33	4,47E-29
ENSG00000148677	111.602.247.706.925	-262.213.412.255.395	0.213937	-122.565.439.933.665	1,55E-20	7,95E-17
ENSG00000161638	512.730.120.928.005	192.292.444.571.571	0.162534	118.309.049.520.582	2,70E-18	1,11E-14
novel.1252	342.608.190.672.029	-349.333.353.153.035	0.296961	-117.636.132.657.681	6,01E-18	2,06E-14
ENSG00000110092	881.564.765.074.503	17.423.057.972.285	0.159522	109.220.309.128.622	9,05E-14	2,65E-10
ENSG00000114779	106.600.714.265.973	174.110.049.676.978	0.159693	10.902.776.006.479	1,12E-13	2,87E-10
novel.1429	302.626.073.380.492	-354.563.350.301.903	0.327484	-108.268.808.015.662	2,57E-13	5,86E-10
ENSG00000231683	413.101.636.435.816	-239.262.290.118.456	0.223257	-10.716.900.604.271	8,48E-13	1,74E-09
ENSG00000189143	493.736.488.352.419	-213.666.676.063.941	0.201168	-106.212.839.591.818	2,37E-12	4,43E-11
ENSG00000185483	131.571.949.023.998	178.047.073.102.594	0.171496	103.820.125.796.356	2,99E-11	5,12E-08
ENSG00000164211	364.394.968.671.363	-161.111.010.119.848	0.156936	-102.660.444.392.016	1,00E-11	1,58E-07
ENSG00000261150	18.500.370.358.903	-270.686.680.331.684	0.264206	-102.452.943.996.587	1,24E-10	1,82E-07
ENSG00000113269	215.466.194.412.534	156.720.404.653.031	0.155172	100.998.103.855.629	5,53E-10	7,58E-07
ENSG00000052802	730.152.748.813.032	-136.028.976.303.336	0.13664	-995.527.042.503.447	2,39E-09	3,07E-06
ENSG00000189043	894.075.535.582.522	166.622.319.505.018	0.167868	992.581.469.799.067	3,21E-09	3,88E-06
ENSG00000011028	438.371.715.915.176	179.551.997.901.732	0.181143	991.214.831.282.839	3,69E-09	4,20E-06
ENSG00000197415	137.065.836.665.868	-277.672.989.942.868	0.280399	-990.279.080.992.284	4,05E-09	4,37E-06
ENSG00000116032	470.180.861.465.553	255.993.805.162.608	0.259175	987.726.371.371.489	5,22E-09	5,36E-06
ENSG00000198208	218.606.011.797.848	-239.362.478.623.297	0.244886	-977.445.892.613.501	1,45E-08	1,42E-05
ENSG00000099942	655.981.017.421.432	1.292.442.651.959	0.13233	976.678.083.139.198	1,56E-09	1,46E-05
ENSG00000166165	249.320.641.888.235	184.151.548.573.919	0.188757	97.559.910.709.897	1,74E-08	1,55E-05
ENSG00000127418	154.500.784.053.501	160.448.401.845.465	0.166237	965.181.247.660.377	4,83E-08	4,13E-05
ENSG00000005884	421.090.428.353.488	124.266.396.650.384	0.13014	954.863.653.945.936	1,31E-08	1,08E-04
ENSG00000226479	292.578.234.070.179	130.765.071.826.678	0.137449	951.373.961.951.351	1,84E-07	1,45E-04
ENSG00000101210	509.306.366.502.242	17.240.232.265.242	0.182779	943.228.295.271.503	4,01E-08	3,05E-04
ENSG00000179292	276.780.867.218.452	224.427.759.738.942	0.239371	937.571.567.054.497	6,87E-07	5,04E-05
ENSG00000197958	888.336.849.931.769	-135.995.395.586.375	0.146068	-931.039.414.568.653	1,27E-06	9,02E-04
ENSG00000015532	167.090.125.566.135	150.307.752.999.704	0.162537	924.757.416.681.987	2,30E-06	1,57E-03
ENSG00000138378	881.862.102.065.601	-162.419.804.638.721	0.17612	-922.209.128.793.639	2,91E-06	1,93E-03
ENSG00000196954	206.691.615.489.116	-362.131.414.295.159	0.393964	-919.198.870.721.188	3,86E-06	2,47E-03
ENSG00000024422	219.866.332.504.467	144.432.879.811.443	0.157338	917.977.992.955.721	4,32E-06	2,69E-03
ENSG00000052850	262.708.548.951.222	225.032.536.066.786	0.246923	911.348.486.785.094	7,98E-06	4,82E-03
ENSG00000167767	359.778.483.016.561	-140.292.942.757.569	0.154	-910.995.031.984.864	8,24E-07	4,83E-04
ENSG00000118777	965.584.008.948.449	-127.099.598.868.779	0.139833	-908.940.031.780.595	9,96E-06	5,68E-03
ENSG00000111802	323.487.125.365.388	-150.346.869.878.928	0.165523	-908.314.441.299.592	1,05E-05	5,85E-03
ENSG00000105605	56.666.684.931.665	169.624.372.656.871	0.186888	907.627.443.086.215	1,12E-05	6,07E-03
ENSG00000067064	273.907.220.836.124	-126.940.423.783.417	0.141184	-899.111.696.123.428	2,45E-05	1,29E-02
ENSG00000147592	456.022.251.880.495	-132.691.819.486.378	0.150449	-881.972.991.237.201	1,15E-04	5,89E-02
ENSG00000138061	534.522.606.795.095	-169.519.710.717.937	0.192556	-880.366.679.510.817	1,32E-04	6,63E-02
ENSG00000139974	194.779.405.358.961	-128.481.354.762.536	0.147198	-872.848.511.903.262	2,58E-04	1,26E-02
ENSG00000112972	443.126.520.915.298	-118.541.393.300.509	0.136482	-868.548.726.048.324	3,77E-05	1,76E-01
ENSG00000103066	98.916.037.541.075	143.745.351.204.837	0.165487	868.622.325.929.676	3,75E-06	1,76E-01
ENSG00000163584	118.865.570.305.011	-135.998.621.224.524	0.156852	-86.705.200.744.386	4,30E-04	1,96E-01
ENSG00000175274	591.028.385.053.688	16.341.589.205.065	0.188608	866.429.240.536.144	4,54E-04	2,03E-02
ENSG00000130508	234.040.903.208.282	243.523.379.716.679	0.28129	865.738.392.694.867	4,83E-04	2,11E-01
ENSG00000152078	207.183.735.078.217	-126.538.237.609.495	0.147684	-856.817.175.928.839	1,05E-03	4,50E-01
ENSG00000156453	265.685.200.567.762	221.916.517.242.316	0.259442	855.361.279.155.025	1,19E-03	5,00E-01
novel.447	11.697.317.320.811	-130.631.647.185.235	0.15335	-851.853.437.020.606	1,62E-03	6,64E-01
ENSG00000185834	48.293.291.007.762	-178.422.544.799.624	0.210211	-848.778.750.185.911	2,11E-03	8,48E-01
ENSG00000196611	143.979.182.325.887	329.868.656.825.947	0.389172	847.616.364.450.746	2,33E-03	9,19E-01
ENSG00000157851	117.537.743.624.622	286.856.641.003.961	0.341298	840.488.204.143.057	4,28E-03	1,66E-02
ENSG00000184916	221.493.138.838.757	129.617.463.214.538	0.155527	833.409.982.235.003	7,81E-03	2,92E+00
ENSG00000186994	412.855.241.919.634	199.238.533.874.727	0.239014	833.584.137.189.105	7,69E-03	2,92E+00
ENSG00000131475	503.792.797.045.324	131.774.200.844.599	0.158215	832.881.096.249.458	8,17E-03	2,99E+00
ENSG00000116701	539.141.659.561.505	-204.153.097.996.857	0.245552	-831.405.420.842.295	9,25E-03	3,33E-01
ENSG00000132561	141.580.654.481.046	-147.704.725.248.723	0.177962	-829.977.832.020.012	1,04E-02	3,63E+00
ENSG00000105221	101.970.272.712.504	102.589.721.323.741	0.123582	83.013.335.959.818	1,03E-02	3,63E+00
ENSG00000228889	397.443.397.333.888	-152.973.007.157.502	0.184795	-827.800.606.254.111	1,25E-02	4,29E+00
ENSG00000104549	933.635.447.752.969	-114.090.347.244.256	0.13788	-827.461.961.110.774	1,29E-02	4,34E+00
ENSG00000138347	2.905.393.357.408	-259.256.534.479.651	0.314037	-825.559.293.044.661	1,51E-02	5,01E+00
ENSG00000186480	463.364.476.319.232	-140.108.728.097.983	0.169947	-824.426.178.022.153	1,66E-02	5,42E+00
ENSG00000172667	210.172.592.524.588	-114.091.605.073.034	0.138542	-823.514.963.018.521	1,79E-02	5,75E+00
ENSG00000165434	604.173.326.169.349	-14.299.244.062.501	0.174131	-821.175.634.819.768	2,18E-02	6,89E+00
ENSG00000148344	422.929.153.193.704	-114.959.894.626.691	0.14056	-817.868.505.120.693	2,87E-02	8,93E+00
ENSG00000154265	151.385.154.696.592	-113.666.439.434.167	0.139961	-812.129.356.860.734	4,61E-02	1,41E+01
ENSG00000198959	329.197.049.019.288	13.475.934.338.544	0.166318	810.250.270.529.952	5,38E-02	1,63E+01
ENSG00000116016	882.852.728.771.346	122.821.896.809.049	0.151979	808.148.379.903.195	6,40E-02	1,88E+01
ENSG00000003249	293.169.172.705.038	122.740.727.760.291	0.151854	808.278.784.289.042	6,33E-02	1,88E+01
ENSG00000253665	425.246.208.184.301	-15.460.054.037.157	0.192203	-80.435.876.595.983	8,72E-02	2,52E+01
ENSG00000124467	114.662.989.285.625	-867.527.740.488.365	108.276.157.723.478	-801.217.699.933.449	1,13E-01	3,21E+01
ENSG00000090776	685.450.414.421.495	165.245.259.123.576	0.206682	799.514.452.840.697	1,29E-01	3,64E+01
ENSG00000133134	149.714.187.335.207	-213.748.744.575.255	0.267675	-798.538.622.295.929	1,40E-02	3,89E+01
ENSG00000105835	18.987.256.423.382	-121.525.047.831.855	0.152278	-798.048.794.227.956	1,46E-01	3,94E+01
ENSG00000186529	109.564.319.583.172	-146.883.486.549.482	0.18404	-798.107.475.367.217	1,45E-01	3,94E+01
ENSG00000110811	141.805.797.084.552	131.771.257.188.677	0.165206	797.617.517.873.839	1,51E-01	4,02E+01
ENSG00000174010	413.192.091.226.351	-118.244.814.339.799	0.148378	-796.916.124.882.986	1,60E-01	4,21E+00
ENSG00000111911	165.494.552.983.455	-118.629.118.363.002	0.149056	-795.868.791.578.159	1,74E-02	4,52E+00
ENSG00000123384	219.374.263.674.498	151.297.311.527.931	0.19035	794.838.493.156.967	1,89E-01	4,85E+01
ENSG00000203668	280.701.612.138.339	133.316.156.806.304	0.169492	78.656.312.550.268	3,67E-01	9,31E+01
ENSG00000105329	223.471.004.330.334	146.482.081.434.572	0.186854	783.940.076.717.465	4,53E-01	1,13E+02
ENSG00000151917	383.054.875.619.586	-176.626.087.947.058	0.226698	-779.124.873.104.692	6,64E-01	1,64E+02
ENSG00000087303	20.871.722.431.209	203.354.579.654.184	0.263428	77.195.549.328.865	1,17E-01	2,85E+01
ENSG00000113552	366.724.659.127.939	-115.904.083.042.215	0.15023	-77.150.972.965.726	1,21E+00	2,92E+02
ENSG00000011451	701.046.549.445.996	123.426.481.181.991	0.160338	769.788.484.346.989	1,38E+00	3,30E+02
ENSG00000132470	138.882.105.731.595	179.910.824.078.083	0.233951	769.010.465.434.118	1,47E-01	3,47E+01
ENSG00000214381	109.404.088.953.686	-262.207.632.422.744	0.342053	-766.571.011.948.454	1,78E+00	4,15E+02
ENSG00000123836	121.905.575.201.431	-134.500.703.858.886	0.175506	-766.359.063.012.286	1,81E-01	4,16E+02
ENSG00000198919	236.537.928.541.207	-105.750.686.894.054	0.13801	-766.251.144.011.227	1,82E+00	4,16E+02
ENSG00000139410	190.751.614.147.845	-125.209.217.159.175	0.163469	-765.951.254.029.785	1,87E+00	4,21E+01
ENSG00000112576	101.190.628.024.144	-149.198.793.713.351	0.194841	-765.746.045.085.074	1,90E+00	4,23E+02
ENSG00000185033	372.077.170.361.697	152.204.086.958.502	0.19939	763.348.739.503.219	2,28E+00	5,04E+02
ENSG00000136235	241.933.538.861.415	-184.437.926.689.129	0.242442	-76.075.028.827.734	2,79E+00	6,10E+02
ENSG00000114650	360.173.285.549.258	102.252.072.380.524	0.134616	759.580.590.523.471	3,06E+00	6,47E+02
ENSG00000293413	200.552.075.208.673	186.848.962.688.662	0.245977	759.618.823.816.176	3,05E+00	6,47E+02
ENSG00000130827	800.507.662.464.055	152.128.513.240.916	0.200275	759.599.123.418.907	3,05E+00	6,47E+02
ENSG00000087266	457.535.331.515.184	183.212.452.980.142	0.241451	758.796.636.494.709	3,25E+00	6,81E+02
ENSG00000119655	182.943.125.145.407	-123.154.899.541.961	0.162514	-757.810.847.968.291	3,51E+00	7,27E+02
ENSG00000133027	764.907.960.249.281	14.288.674.911.758	0.189106	755.591.420.653.585	4,16E+00	8,54E+02
ENSG00000182534	106.590.542.719.892	144.498.243.848.346	0.191311	755.303.867.075.185	4,25E+00	8,64E+02
ENSG00000117569	294.840.029.683.761	-104.850.715.664.169	0.139076	-753.911.084.996.184	4,73E+00	9,43E+02
ENSG00000203797	537.750.357.647.001	-360.672.111.477.386	0.478323	-75.403.532.254.629	4,69E+00	9,43E+02
ENSG00000172575	337.795.221.076.409	-166.531.114.174.802	0.220948	-753.711.669.555.573	4,80E+00	9,49E+02
ENSG00000251003	703.088.562.671.999	-133.846.438.149.013	0.177863	-752.526.031.246.128	5,26E+00	1,03E+03
ENSG00000141655	134.742.705.527.667	141.617.169.830.378	0.188555	751.064.396.323.776	5,88E+00	1,14E+03
ENSG00000303699	930.030.980.524.492	-24.344.869.178.385	0.325156	-748.714.210.234.652	7,04E+00	1,35E+03
ENSG00000119862	218.609.114.491.737	-102.574.465.689.297	0.137063	-748.373.753.509.067	7,22E+00	1,37E+02
ENSG00000101187	191.267.026.335.421	181.799.097.071.996	0.243985	745.123.302.493.407	9,25E+00	1,74E+03
ENSG00000115107	387.819.495.925.472	12.931.911.578.975	0.174056	742.972.304.377.184	1,09E+01	2,03E+02
ENSG00000146054	139.312.537.503.649	121.063.350.284.123	0.163026	742.599.486.583.618	1,12E+01	2,07E+03
ENSG00000171462	289.802.732.416.131	152.246.803.970.897	0.205059	742.453.448.846.623	1,13E+01	2,07E+03
ENSG00000241935	326.736.548.844.186	-144.897.339.946.186	0.195461	-741.310.963.772.358	1,23E+01	2,24E+03
ENSG00000137714	364.820.812.193.473	-107.192.867.352.051	0.144772	-74.042.703.288.602	1,32E+01	2,38E+03
ENSG00000153179	795.107.391.904.269	146.685.174.370.038	0.198197	740.099.705.711.702	1,35E+01	2,41E+03
ENSG00000186897	402.114.616.726.562	179.039.597.666.326	0.242099	739.529.937.386.351	1,41E+01	2,50E+03
ENSG00000143878	128.008.067.490.926	-107.583.605.365.898	0.145866	-737.548.901.864.731	1,64E+01	2,87E+02
ENSG00000137699	141.168.367.406.018	-237.916.132.055.054	0.32313	-736.285.082.549.145	1,80E+01	3,13E+03
ENSG00000106302	414.428.176.493.584	-431.855.034.540.098	0.588844	-733.394.978.332.587	2,23E+01	3,82E+03
novel.911	408.272.909.734.799	-409.669.465.517.145	0.558514	-733.498.409.927.433	2,22E+01	3,82E+03
ENSG00000164220	152.453.158.550.098	-131.579.689.563.556	0.179675	-732.320.583.164.453	2,42E+01	4,11E+02
ENSG00000139508	191.832.007.479.586	-11.449.191.675.608	0.15664	-73.092.540.367.965	2,69E+01	4,52E+03
ENSG00000182272	202.624.973.825.965	125.534.120.674.828	0.171856	730.459.434.680.212	2,78E+01	4,62E+03
ENSG00000196557	239.029.795.996.342	142.900.708.211.564	0.195641	730.424.495.064.028	2,79E+01	4,62E+03
ENSG00000173653	191.161.803.637.822	101.205.367.249.392	0.138591	730.246.471.235.489	2,83E+01	4,64E+03
ENSG00000022267	176.997.114.590.258	12.240.631.694.035	0.167845	729.280.275.782.234	3,04E+01	4,95E+03
ENSG00000100439	207.472.101.969.649	-119.844.749.898.103	0.164457	-728.730.858.136.872	3,16E+01	5,11E+03
ENSG00000138772	105.109.265.318.996	-121.899.415.245.732	0.167474	-72.787.257.461.374	3,37E+01	5,41E+03
ENSG00000143515	139.770.144.915.324	114.777.962.487.857	0.157802	727.354.563.018.609	3,50E+01	5,57E+03
ENSG00000123352	388.689.851.837.673	129.231.550.207.228	0.178772	722.886.631.629.392	4,87E+01	7,69E+02
ENSG00000124102	140.652.649.032.524	-253.411.664.557.997	0.351115	-721.734.863.098.321	5,30E+01	8,31E+03
ENSG00000267121	160.620.580.745.166	-134.032.462.238.451	0.185852	-721.179.709.066.429	5,52E+01	8,59E+02
ENSG00000214357	29.959.880.865.172	187.143.515.005.452	0.260087	719.540.951.932.941	6,23E+01	9,61E+03
ENSG00000021762	700.659.338.590.238	142.972.379.979.216	0.199075	718.184.691.599.927	6,88E+00	1,05E+04
ENSG00000168453	230.928.264.205.094	176.775.412.101.488	0.246396	717.445.587.255.147	7,26E+01	1,10E+04
ENSG00000139428	167.229.412.539.767	-102.394.389.585.968	0.142929	-716.398.157.518.437	7,84E+01	1,18E+04
ENSG00000087086	733.304.161.139.737	-0.972574	0.135763	-716.375.788.614.084	7,85E+00	1,18E+04
ENSG00000120437	150.996.505.645.404	-108.876.259.228.908	0.152328	-71.474.774.020.578	8,84E+01	1,32E+04
ENSG00000179046	119.245.967.753.373	-135.887.344.145.415	0.190154	-714.618.773.228.635	8,92E+00	1,32E+04
ENSG00000108829	111.044.675.540.937	0.941801	0.131853	714.278.400.686.315	9,15E+01	1,34E+04
ENSG00000063244	887.492.643.101.779	0.991505	0.139471	710.902.057.056.011	1,17E+02	1,70E+03
ENSG00000137710	213.630.053.144.748	-0.967763	0.136589	-708.523.858.369.935	1,39E+02	2,01E+03
ENSG00000140044	130.177.815.771.938	-10.579.143.890.557	0.149427	-707.978.977.777.866	1,44E+02	2,07E+03
ENSG00000134215	176.103.709.344.606	10.644.585.668.565	0.150596	706.832.740.942.501	1,57E+02	2,24E+04
ENSG00000180611	136.100.773.633.452	-117.723.044.722.536	0.166786	-705.831.368.434.338	1,69E+02	2,39E+04
ENSG00000069188	142.335.267.836.537	227.380.669.736.113	0.322957	704.057.831.338.692	1,91E+02	2,69E+04
ENSG00000008517	786.807.140.217.889	-134.635.040.722.382	0.19183	-701.845.894.048.355	2,24E+02	3,13E+04
novel.978	851.561.966.514.265	-164.250.055.403.233	0.234245	-701.188.134.727.377	2,35E+00	3,26E+04
ENSG00000204128	554.475.266.208.423	1.674.521.004.772	0.239278	699.822.958.600.291	2,59E+02	3,57E+04
ENSG00000167522	221.024.084.470.785	103.218.520.822.332	0.147657	699.042.641.645.901	2,74E+01	3,75E+04
ENSG00000115129	65.730.436.911.785	-102.295.460.625.812	0.146728	-697.175.479.402.999	3,13E+01	4,24E+04
ENSG00000205707	137.757.729.879.649	-117.744.279.226.096	0.1689	-697.122.663.170.008	3,14E+02	4,24E+04
ENSG00000179195	302.602.800.404.791	0.971566	0.13966	695.667.089.611.731	3,48E+02	4,68E+04
ENSG00000134109	201.229.281.690.506	135.276.503.043.872	0.19469	694.831.204.734.319	3,70E+02	4,93E+04
ENSG00000091129	150.515.874.447.067	-103.498.465.335.291	0.149016	-694.545.209.034.473	3,77E+01	4,98E+04
ENSG00000135002	1.517.745.379.687	-110.199.520.776.227	0.158673	-694.506.054.970.174	3,78E+02	4,98E+04
ENSG00000140284	35.581.112.084.319	-100.445.932.738.595	0.14481	-693.637.248.186.349	4,02E+02	5,26E+04
ENSG00000173083	296.312.557.852.899	-152.994.552.200.716	0.221626	-690.329.166.231.066	5,08E+02	6,60E+04
ENSG00000163814	295.189.994.290.124	11.983.334.339.923	0.173654	69.006.965.506.462	5,17E+02	6,68E+04
ENSG00000127946	200.006.128.899.509	124.179.718.844.638	0.180403	688.347.829.140.122	5,84E+02	7,50E+03
ENSG00000074410	254.376.989.691.573	138.186.521.933.356	0.201393	686.154.500.404.147	6,81E+02	8,69E+04
ENSG00000087253	780.689.911.446.481	123.696.520.450.654	0.180707	68.451.513.861.001	7,64E+01	9,68E+04
ENSG00000122694	698.584.144.011.151	-108.937.192.179.434	0.159187	-684.335.488.562.671	7,74E+02	9,74E+04
ENSG00000170525	128.941.990.063.611	114.724.464.604.162	0.167757	683.872.955.433.828	7,99E+02	9,94E+04
ENSG00000183186	925.818.218.028.676	237.144.207.993.462	0.346761	683.882.881.950.831	7,98E+01	9,94E+04
ENSG00000166897	770.149.682.026.978	122.090.968.146.891	0.178783	682.900.304.615.489	8,55E+02	1,06E+05
ENSG00000145358	651.544.250.550.222	-16.226.561.092.015	0.23805	-681.644.704.526.131	9,33E+02	1,15E+05
ENSG00000100557	141.071.099.754.014	116.903.413.944.784	0.171521	681.569.719.276.428	9,38E+02	1,15E+05
ENSG00000175931	220.847.833.794.525	117.418.689.601.646	0.17238	681.162.582.242.298	9,65E+02	1,17E+05
ENSG00000068650	588.373.449.848.543	126.335.620.549.369	0.185562	680.826.273.739.684	9,88E+02	1,19E+05
ENSG00000165661	284.217.434.391.754	0.979641	0.144733	676.861.330.792.924	1,30E+03	1,56E+05
ENSG00000172403	911.627.625.403.112	-119.414.427.351.287	0.176474	-676.668.263.566.121	1,32E+02	1,57E+05
ENSG00000174791	554.460.590.112.893	125.706.275.697.952	0.185776	676.655.619.848.051	1,32E+03	1,57E+05
novel.2338	331.148.589.940.352	856.092.004.000.271	127.470.198.023.476	671.601.689.865.273	1,87E+03	2,19E+04
ENSG00000130829	240.414.441.918.314	16.193.434.855.995	0.241092	671.670.191.712.857	1,86E+03	2,19E+04
ENSG00000184343	169.834.243.999.354	178.242.294.050.189	0.266056	669.941.821.008.064	2,09E+03	2,44E+05
ENSG00000131979	10.438.401.819.889	-117.479.695.660.854	0.175707	-668.610.883.075.464	2,29E+03	2,66E+04
ENSG00000260265	218.800.549.351.451	-154.279.437.011.972	0.230797	-66.846.268.630.125	2,32E+03	2,67E+05
ENSG00000162104	82.457.934.559.826	10.743.990.004.247	0.161288	666.137.884.387.494	2,71E+02	3,11E+05
ENSG00000179820	176.850.190.587.629	114.461.548.166.664	0.172012	665.428.824.986.959	2,85E+03	3,25E+05
ENSG00000124783	10.835.327.209.019	114.304.699.082.315	0.171862	665.094.764.156.295	2,91E+03	3,30E+05
ENSG00000113140	886.099.564.230.661	-1.232.519.040.934	0.185382	-664.852.419.720.718	2,96E+03	3,33E+05
ENSG00000108424	670.418.926.279.003	0.879901	0.132354	664.808.066.136.594	2,97E+02	3,33E+05
ENSG00000070214	527.340.641.441.631	105.575.001.398.571	0.158849	664.626.879.974.213	3,01E+03	3,35E+05
ENSG00000156510	639.782.957.818.341	-113.634.149.363.066	0.171228	-663.641.998.299.429	3,21E+03	3,57E+05
ENSG00000118263	275.820.605.269.824	0.984266	0.148557	662.550.745.118.135	3,46E+03	3,82E+05
ENSG00000277775	44.437.629.883.166	0.903883	0.13645	662.427.044.236.385	3,49E+01	3,83E+05
ENSG00000074416	570.382.647.183.494	0.911638	0.137696	662.065.087.064.639	3,58E+03	3,91E+05
ENSG00000131473	183.518.942.660.786	0.947916	0.143472	66.069.750.398.975	3,92E+03	4,26E+05
ENSG00000135046	113.845.226.193.562	-0.930036	0.141073	-659.259.950.835.396	4,32E+03	4,67E+05
ENSG00000167601	24.290.976.477.521	0.935986	0.142016	659.071.692.879.472	4,38E+03	4,71E+05
ENSG00000140465	863.030.579.373.844	-273.302.099.523.955	0.415856	-657.204.107.537.029	4,96E+03	5,31E+04
novel.980	110.952.060.161.079	-292.824.963.197.321	0.445907	-656.694.837.546.242	5,14E+03	5,46E+05
ENSG00000130779	507.235.011.085.131	-100.021.019.241.299	0.152592	-655.480.539.353.661	5,57E+03	5,90E+05
ENSG00000133265	380.746.782.566.142	0.918502	0.140211	655.084.523.355.899	5,72E+03	6,02E+05
ENSG00000104332	478.747.680.806.502	123.362.313.676.233	0.188734	653.629.356.960.464	6,31E+03	6,61E+05
ENSG00000187607	233.689.127.337.542	-0.927266	0.142001	-652.998.096.495.572	6,58E+03	6,86E+05
ENSG00000185924	74.915.028.477.109	23.801.782.807.478	0.364699	652.642.092.301.144	6,74E+03	6,99E+04
ENSG00000163626	220.049.822.064.376	-100.743.963.646.283	0.155674	-647.148.165.847.273	9,70E+03	1,00E+05
ENSG00000066735	662.667.852.654.657	132.624.012.212.719	0.205129	646.539.475.671.767	1,01E+04	1,04E+06
ENSG00000111912	11.632.172.653.334	-126.489.511.742.812	0.195708	-646.318.637.358.274	1,03E+04	1,05E+06
ENSG00000175701	238.148.401.281.763	102.073.189.016.391	0.158068	64.575.525.627.677	1,06E+04	1,08E+06
ENSG00000100242	242.557.952.235.761	111.175.217.867.991	0.172432	644.749.064.857.009	1,14E+04	1,15E+06
ENSG00000153029	946.528.619.546.237	-129.560.098.590.423	0.201304	-643.605.489.784.808	1,23E+04	1,23E+06
ENSG00000163297	101.732.674.875.944	245.045.613.209.784	0.380824	64.346.204.318.979	1,24E+03	1,24E+06
ENSG00000253368	20.179.698.742.479	0.937152	0.145701	643.201.499.848.905	1,26E+04	1,26E+06
ENSG00000260260	124.218.583.992.745	-104.887.691.431.421	0.163213	-642.643.038.252.155	1,31E+04	1,30E+06
ENSG00000229321	101.318.791.845.126	-21.320.968.641.805	0.331858	-642.472.328.820.337	1,32E+03	1,30E+06
ENSG00000130638	102.682.678.895.806	-0.913334	0.142498	-640.943.330.811.578	1,46E+04	1,43E+05
ENSG00000229644	88.352.555.469.482	-112.353.767.360.026	0.175352	-640.732.141.545.707	1,48E+04	1,45E+06
ENSG00000198794	122.866.702.188.392	-101.260.928.068.867	0.158066	-64.062.453.085.645	1,49E+04	1,45E+06
ENSG00000298211	537.962.747.594.758	-141.165.541.244.066	0.220531	-640.117.288.066.437	1,54E+04	1,49E+06
ENSG00000107281	25.743.772.514.745	0.909491	0.142097	640.048.306.110.818	1,55E+04	1,49E+06
ENSG00000099326	11.181.697.517.182	103.108.948.693.903	0.161089	640.073.420.526.153	1,55E+04	1,49E+06
novel.1524	319.116.130.058.709	-417.378.136.691.581	0.652468	-639.691.150.210.271	1,59E+04	1,51E+06
ENSG00000116260	139.574.643.789.252	126.469.403.137.856	0.197745	639.558.503.349.313	1,60E+04	1,52E+06
ENSG00000148634	844.676.752.883.622	-0.939152	0.147115	-63.837.924.028.103	1,73E+03	1,63E+04
ENSG00000141753	866.281.176.875.244	0.923998	0.144829	637.992.185.577.086	1,77E+04	1,67E+06
ENSG00000115756	415.522.263.953.488	108.242.207.775.455	0.169742	637.687.549.940.115	1,81E+04	1,69E+05
ENSG00000169752	160.318.736.455.533	-165.976.839.811.726	0.260448	-637.273.488.175.151	1,86E+04	1,73E+06
ENSG00000154040	429.403.344.354.465	-121.338.223.167.986	0.190439	-637.150.109.639.986	1,87E+02	1,74E+06
ENSG00000092929	160.802.972.945.073	-132.435.548.579.321	0.208105	-636.387.641.198.445	1,97E+04	1,82E+06
ENSG00000140545	35.875.098.629.999	10.552.363.779.494	0.166123	635.213.567.434.739	2,12E+04	1,96E+06
ENSG00000140022	56.912.650.488.497	-126.863.386.766.052	0.199759	-635.083.750.188.384	2,14E+04	1,96E+06
ENSG00000142192	366.112.905.708.275	132.187.526.428.328	0.208299	634.605.835.150.086	2,21E+04	2,02E+06
ENSG00000154262	407.604.649.056.687	-346.872.478.130.482	0.547932	-633.057.225.113.912	2,44E+04	2,22E+06
ENSG00000100311	774.198.283.829.421	118.935.277.968.097	0.188027	632.543.517.039.889	2,53E+04	2,28E+06
ENSG00000161682	86.527.312.277.223	112.403.984.259.954	0.177807	63.216.972.728.549	2,59E+04	2,33E+06
ENSG00000140332	113.479.091.063.367	108.238.567.743.496	0.171263	632.002.527.428.882	2,62E+04	2,34E+06
ENSG00000134762	638.202.622.173.033	106.022.856.998.633	0.167883	631.528.082.632.066	2,70E+04	2,41E+06
ENSG00000131409	783.052.306.129.808	284.241.208.045.607	0.450427	631.048.847.078.272	2,78E+04	2,47E+06
ENSG00000122707	551.893.866.719.991	111.461.808.362.114	0.177149	629.198.133.891.078	3,13E+04	2,77E+06
ENSG00000123091	357.614.150.528.081	10.021.189.976.096	0.159444	628.509.369.612.752	3,28E+03	2,89E+06
ENSG00000244716	255.602.908.421.103	-137.468.734.010.288	0.218782	-628.335.465.254.347	3,31E+04	2,91E+06
ENSG00000170088	194.794.118.071.612	-10.526.374.406.855	0.167701	-627.685.704.998.897	3,45E+03	3,02E+06
ENSG00000165757	385.261.828.270.057	17.722.290.553.806	0.282417	627.522.589.037.487	3,49E+04	3,04E+06
ENSG00000169083	663.519.031.173.796	115.336.906.055.419	0.183865	627.290.762.510.727	3,54E+04	3,07E+06
ENSG00000293096	332.004.839.283.599	-425.282.490.464.822	0.678234	-627.043.926.276.519	3,60E+04	3,11E+06
ENSG00000029534	265.946.361.946.399	162.414.857.096.791	0.259243	626.496.304.997.327	3,73E+04	3,20E+06
ENSG00000180398	884.463.096.989.064	-115.501.474.473.579	0.184446	-626.207.346.949.527	3,80E+04	3,24E+06
ENSG00000271303	116.587.468.272.774	-109.436.987.096.017	0.174751	-626.244.391.994.887	3,79E+04	3,24E+06
ENSG00000110427	378.059.376.968.592	14.593.899.263.163	0.233309	625.517.000.959.528	3,97E+04	3,37E+06
ENSG00000257912	40.490.884.868.026	-361.912.740.784.268	0.579461	-624.568.239.533.611	4,22E+04	3,57E+06
ENSG00000244414	942.924.413.738.936	-232.005.224.729.878	0.3719	-623.838.186.673.992	4,42E+04	3,72E+06
ENSG00000173227	51.996.755.917.674	148.651.948.327.479	0.238568	623.100.811.134.944	4,63E+04	3,88E+06
ENSG00000084636	423.534.501.123.158	-138.451.661.598.059	0.222312	-622.780.240.154.816	4,73E+04	3,91E+05
ENSG00000143367	136.497.632.352.215	-0.967742	0.155379	-62.282.635.664.345	4,72E+04	3,91E+05
ENSG00000152782	677.769.546.999.858	-105.921.329.142.545	0.170084	-622.757.301.493.373	4,74E+02	3,91E+05
ENSG00000185168	963.422.859.689.574	207.028.466.896.072	0.332348	622.926.975.940.916	4,69E+04	3,91E+05
ENSG00000166130	701.979.689.625.319	101.258.043.968.004	0.16327	620.187.781.667.535	5,58E+04	4,58E+06
ENSG00000175221	999.319.303.819.846	100.524.665.854.401	0.162219	619.683.747.015.674	5,76E+04	4,71E+06
ENSG00000196465	311.864.104.007.474	-0.967471	0.156222	-619.293.599.872.284	5,91E+04	4,81E+06
ENSG00000249992	213.087.798.884.352	128.253.288.171.841	0.207174	619.061.003.985.824	5,99E+04	4,86E+06
ENSG00000203814	156.470.657.680.595	104.415.731.117.106	0.168783	618.638.614.842.438	6,16E+04	4,93E+06
ENSG00000144677	124.955.526.165.495	10.155.026.267.573	0.164127	618.730.668.010.113	6,12E+04	4,93E+06
ENSG00000168546	720.921.196.754.345	255.805.090.847.518	0.413462	618.691.357.022.168	6,14E+04	4,93E+06
ENSG00000167157	152.719.258.128.294	167.900.077.855.036	0.27147	618.484.680.856.453	6,22E+03	4,93E+06
ENSG00000184743	763.951.455.233.213	104.425.884.411.621	0.168844	618.475.670.379.354	6,22E+04	4,93E+06
ENSG00000176974	299.491.338.919.605	-182.023.071.873.167	0.294262	-618.575.699.308.589	6,18E+04	4,93E+06
ENSG00000004848	109.776.467.923.537	-204.157.632.029.933	0.330983	-616.822.732.722.155	6,91E+03	5,45E+06
ENSG00000112304	222.188.050.710.453	-0.949327	0.154149	-615.851.513.744.387	7,34E+02	5,78E+06
ENSG00000139187	1.487.790.205.018	-177.542.458.408.264	0.28858	-615.227.601.582.403	7,64E+04	5,99E+06
ENSG00000077942	67.053.618.113.813	102.127.510.238.492	0.166169	614.598.726.163.106	7,95E+04	6,20E+06
ENSG00000160877	263.571.153.438.576	0.889013	0.144673	614.496.477.990.299	8,00E+04	6,22E+06
ENSG00000150995	793.809.057.030.023	166.182.627.916.114	0.270598	614.132.039.527.779	8,18E+04	6,34E+06
ENSG00000140992	142.022.016.302.533	0.878756	0.143125	613.978.890.615.007	8,26E+04	6,38E+06
ENSG00000204941	630.178.869.784.248	-30.919.254.330.118	0.503804	-613.715.904.579.991	8,40E+04	6,46E+06
ENSG00000260630	568.993.542.779.925	-12.450.002.495.849	0.203285	-612.439.615.727.086	9,10E+04	6,97E+06
ENSG00000144485	97.050.108.850.714	-0.923663	0.151263	-610.631.882.311.906	1,02E+05	7,78E+06
novel.1362	822.228.520.544.139	-240.533.120.824.642	0.394207	-610.170.248.412.797	1,05E+05	7,98E+05
ENSG00000103187	842.630.892.687.636	107.706.369.371.252	0.176949	608.685.342.020.833	1,15E+05	8,72E+06
ENSG00000182600	153.641.139.372.642	-102.127.497.685.682	0.167946	-608.097.788.903.009	1,19E+05	9,02E+06
ENSG00000197375	323.014.719.586.681	-0.918573	0.151362	-606.871.428.383.374	1,29E+05	9,70E+06
ENSG00000183873	702.637.632.291.451	258.216.387.194.846	0.425682	606.595.188.324.123	1,31E+05	9,83E+06
ENSG00000109743	897.275.932.642.182	-108.429.306.207.193	0.178845	-606.274.590.954.208	1,34E+04	9,99E+05
ENSG00000131080	216.155.672.387.636	0.924353	0.152496	606.147.568.781.223	1,35E+05	1,00E+07
ENSG00000174705	118.412.216.160.198	0.891798	0.1473	605.429.194.358.768	1,41E+04	1,05E+07
ENSG00000211445	671.096.714.984.477	-100.038.445.587.304	0.165402	-604.818.281.314.806	1,46E+05	1,08E+07
ENSG00000233461	195.580.106.468.619	-153.239.740.121.834	0.254162	-602.922.431.167.441	1,65E+05	1,21E+07
ENSG00000141985	171.854.390.069.474	0.971993	0.161407	602.201.705.155.213	1,72E+05	1,26E+07
ENSG00000235269	263.052.873.790.552	-131.909.941.778.412	0.219114	-602.014.470.199.622	1,74E+05	1,27E+07
ENSG00000156384	245.001.378.735.164	-0.860852	0.143314	-600.677.112.891.781	1,89E+05	1,38E+07
ENSG00000179841	276.016.304.191.365	-120.568.491.866.002	0.201136	-59.943.707.869.044	2,04E+05	1,48E+07
novel.1770	617.918.162.312.869	435.270.102.017.445	0.726206	599.375.697.240.788	2,05E+05	1,48E+07
ENSG00000155850	833.983.757.948.503	-100.296.226.668.662	0.167716	-598.010.864.763.255	2,23E+05	1,61E+07
ENSG00000170899	763.999.047.025.172	-102.566.309.659.553	0.171637	-597.576.516.954.852	2,29E+05	1,64E+07
novel.941	100.122.575.407.001	142.058.669.272.681	0.237733	597.554.462.218.911	2,29E+05	1,64E+07
ENSG00000149948	117.694.990.135.687	119.322.916.726.159	0.199761	597.327.366.758.361	2,33E+05	1,66E+07
ENSG00000118785	244.029.894.265.055	-102.699.800.357.663	0.171953	-597.253.425.515.675	2,34E+05	1,66E+07
ENSG00000075618	188.087.140.117.148	0.815435	0.136638	596.784.007.233.882	2,40E+05	1,70E+07
ENSG00000092969	296.396.552.492.199	-0.946318	0.158735	-59.616.385.898.483	2,50E+05	1,76E+07
ENSG00000122862	627.961.046.118.695	-102.643.046.845.737	0.172178	-59.614.545.991.502	2,50E+04	1,76E+07
ENSG00000105810	465.887.637.717.839	0.934344	0.156831	595.765.840.626.468	2,56E+05	1,79E+07
ENSG00000118961	478.528.090.455.208	-0.889849	0.149572	-594.931.371.440.219	2,69E+05	1,88E+07
ENSG00000255774	234.741.337.075.022	-13.484.243.177.269	0.22667	-594.883.485.701.601	2,70E+05	1,88E+07
ENSG00000107554	201.356.437.320.165	0.799909	0.134479	594.821.757.059.367	2,71E+04	1,88E+07
novel.1278	286.315.898.385.855	193.856.116.419.792	0.32596	594.723.032.020.439	2,73E+05	1,89E+07
ENSG00000082641	550.431.123.340.305	0.994165	0.167233	594.480.532.057.301	2,77E+05	1,91E+07
ENSG00000158089	218.427.985.065.766	0.900601	0.151562	594.213.604.404.124	2,81E+05	1,93E+07
ENSG00000179403	194.356.253.268.716	129.314.062.450.292	0.217856	593.574.694.105.873	2,93E+05	2,00E+07
ENSG00000188811	218.510.253.043.563	-0.995866	0.167938	-592.996.697.230.894	3,03E+05	2,07E+07
ENSG00000140961	294.216.515.670.868	-107.063.236.310.348	0.180719	-592.429.583.656.781	3,14E+04	2,13E+07
ENSG00000247134	159.837.591.443.739	-100.189.061.241.355	0.169183	-592.193.546.785.527	3,18E+05	2,16E+07
ENSG00000106635	266.190.207.203.288	0.877827	0.148477	591.221.624.231.918	3,38E+05	2,28E+07
ENSG00000020181	298.933.949.702.955	128.393.070.608.219	0.217243	591.011.495.807.773	3,42E+05	2,30E+07
ENSG00000166920	50.353.819.223.622	-148.356.521.753.548	0.251099	-590.829.219.807.512	3,46E+05	2,32E+07
ENSG00000177119	112.620.545.147.753	0.98608	0.16697	590.572.175.040.513	3,51E+05	2,35E+07
ENSG00000228801	322.719.643.091.218	-140.591.440.312.308	0.238227	-590.158.146.900.433	3,60E+04	2,40E+07
ENSG00000142002	289.517.505.664.709	0.889862	0.15082	590.016.912.019.887	3,63E+05	2,41E+07
ENSG00000179111	124.995.422.554.404	174.947.731.630.026	0.296585	589.873.397.844.607	3,66E+04	2,43E+07
ENSG00000168298	263.812.119.690.453	0.83565	0.141714	589.674.114.634.082	3,71E+05	2,45E+07
ENSG00000158373	327.772.099.902.874	0.834315	0.141533	589.486.622.570.692	3,75E+05	2,47E+07
ENSG00000184227	194.233.368.357.394	-161.021.214.232.424	0.273766	-588.170.232.111.293	4,06E+05	2,66E+07
ENSG00000163412	59.188.733.891.983	122.765.602.170.673	0.20886	58.778.983.876.904	4,16E+05	2,72E+07
ENSG00000136379	307.820.323.720.721	108.097.688.390.409	0.183951	587.644.854.907.725	4,19E+05	2,73E+06
novel.2779	323.035.307.595.184	-0.962268	0.163815	-587.411.942.272.172	4,25E+05	2,76E+07
ENSG00000091409	380.920.219.663.879	101.901.642.160.012	0.17356	587.124.954.231.555	4,33E+05	2,80E+07
ENSG00000276966	447.758.537.412.669	0.895642	0.15264	586.768.747.966.816	4,42E+05	2,85E+07
ENSG00000165556	752.531.766.038.991	229.011.256.333.258	0.390307	586.746.879.647.596	4,42E+05	2,85E+07
ENSG00000088256	289.408.604.590.176	0.799802	0.136326	586.683.174.906.716	4,44E+05	2,85E+07
ENSG00000144837	439.391.447.069.059	-275.997.581.297.676	0.471824	-58.495.925.060.446	4,93E+05	3,15E+07
ENSG00000124575	927.012.240.972.989	0.844385	0.144493	584.376.353.801.806	5,10E+05	3,25E+07
ENSG00000170703	239.884.367.738.941	186.543.323.022.082	0.319266	584.288.064.424.627	5,13E+04	3,26E+07
ENSG00000108515	144.403.687.069.624	-0.915416	0.15684	-583.662.625.201.178	5,33E+05	3,38E+07
ENSG00000162426	560.831.347.965.896	161.008.979.326.759	0.276215	582.911.397.300.188	5,57E+05	3,52E+07
ENSG00000185585	13.784.722.427.377	106.802.917.638.578	0.183557	581.851.168.632.124	5,94E+05	3,74E+07
ENSG00000185519	725.424.212.518.902	105.919.162.097.934	0.182234	581.225.326.489.908	6,16E+05	3,86E+06
ENSG00000125257	461.652.351.387.726	0.812972	0.139867	581.245.324.838.327	6,16E+05	3,86E+06
ENSG00000173801	967.302.518.230.958	12.519.606.525.867	0.21572	580.364.057.516.417	6,49E+05	4,05E+07
ENSG00000183864	211.731.936.556.513	0.854366	0.147317	579.949.231.108.796	6,65E+05	4,14E+07
ENSG00000277586	268.590.393.886.135	179.764.266.301.816	0.310147	579.609.789.316.172	6,79E+05	4,21E+06
ENSG00000206190	148.780.513.189.471	0.984545	0.169972	579.239.309.014.392	6,94E+05	4,29E+07
ENSG00000128694	130.224.538.430.743	-0.851438	0.147013	-57.915.976.462.472	6,97E+05	4,30E+07
ENSG00000117758	106.316.634.433.882	-0.898461	0.155247	-578.729.465.659.015	7,15E+05	4,40E+07
ENSG00000067141	111.947.712.802.474	0.905812	0.156929	577.210.901.473.835	7,83E+05	4,80E+07
ENSG00000135862	841.459.056.456.553	0.762404	0.132105	577.117.756.089.972	7,87E+05	4,81E+07
ENSG00000137210	663.829.896.648.386	-0.86818	0.150489	-576.904.377.767.763	7,97E+05	4,86E+07
ENSG00000154447	214.401.426.806.916	0.784503	0.136205	575.973.015.329.098	8,42E+05	5,12E+07
ENSG00000213741	140.544.100.907.409	-107.719.497.623.859	0.187063	-575.846.390.297.364	8,49E+05	5,14E+07
ENSG00000182551	406.970.362.513.226	-111.687.032.629.066	0.194039	-575.591.088.410.377	8,62E+04	5,20E+07
ENSG00000261253	204.106.748.487.665	148.087.497.174.181	0.257373	575.381.020.239.489	8,73E+05	5,25E+07
ENSG00000130635	283.580.096.158.689	11.966.655.201.716	0.208028	575.241.317.663.292	8,80E+05	5,28E+07
ENSG00000135469	163.041.205.389.973	-0.874847	0.152456	-57.383.485.345.096	9,56E+05	5,72E+06
ENSG00000065717	175.057.644.031.344	169.027.027.401.105	0.294816	573.331.027.640.426	9,85E+05	5,88E+07
ENSG00000180881	478.418.064.095.715	-107.941.297.517.135	0.188314	-573.197.983.402.788	9,93E+05	5,91E+07
ENSG00000164171	126.458.536.063.742	119.943.976.236.461	0.210211	570.588.215.861.724	1,16E+06	6,87E+07
ENSG00000167772	677.559.181.239.989	284.770.389.759.036	0.499306	570.332.014.162.425	1,17E+06	6,95E+07
ENSG00000108344	961.050.687.192.109	0.799947	0.140379	569.848.366.081.655	1,21E+06	7,13E+06
ENSG00000140632	11.762.454.855.694	0.843686	0.148122	569.587.450.911.468	1,23E+06	7,22E+07
ENSG00000101057	213.057.074.208.557	0.966507	0.169882	568.927.631.696.348	1,28E+06	7,48E+07
ENSG00000188042	839.587.052.938.583	0.902385	0.158786	568.303.943.149.022	1,32E+06	7,74E+07
ENSG00000129480	149.322.112.521.004	-0.913601	0.16079	-568.194.066.589.214	1,33E+06	7,77E+07
ENSG00000187288	802.252.239.906.522	-195.400.295.473.443	0.343965	-568.081.538.104.327	1,34E+06	7,80E+07
ENSG00000185813	216.634.877.494.785	-100.796.460.452.377	0.177888	-566.629.068.613.717	1,46E+06	8,44E+07
ENSG00000188559	548.816.644.771.868	103.597.648.408.997	0.182846	566.583.658.069.152	1,46E+05	8,44E+07
ENSG00000101407	263.545.985.493.715	0.823601	0.145343	566.659.371.625.685	1,46E+06	8,44E+07
ENSG00000134013	835.961.297.738.742	107.019.937.066.422	0.189591	564.477.886.902.603	1,65E+06	9,50E+07
ENSG00000087448	351.717.558.734.362	-0.804865	0.142591	-564.457.965.964.387	1,66E+06	9,50E+07
ENSG00000103044	132.497.293.438.214	0.816738	0.144718	564.363.379.817.923	1,66E+06	9,52E+07
ENSG00000132196	158.990.305.764.766	-0.824352	0.146126	-564.138.416.296.135	1,69E+06	9,62E+07
ENSG00000138439	767.621.939.137.868	0.916969	0.162601	563.938.051.842.433	1,71E+06	9,71E+07
ENSG00000073792	590.776.046.648.071	120.041.934.160.326	0.213072	563.387.213.726.844	1,76E+05	9,99E+06
ENSG00000150782	52.424.253.227.546	-0.793032	0.140928	-562.722.352.575.808	1,83E+06	1,04E+08
ENSG00000167080	150.230.064.902.765	179.120.036.723.193	0.318412	562.541.424.917.874	1,85E+06	1,04E+08
ENSG00000161999	104.445.285.809.324	101.578.675.462.724	0.180772	561.916.503.742.068	1,92E+06	1,08E+08
ENSG00000115415	149.158.252.936.545	-132.544.179.771.604	0.236239	-56.105.994.419.665	2,02E+06	1,13E+08
ENSG00000049249	90.670.266.800.664	-10.433.143.958.414	0.185971	-561.010.489.719.394	2,02E+06	1,13E+08
ENSG00000159579	291.428.702.799.032	0.897726	0.160256	560.183.856.221.882	2,12E+06	1,18E+07
ENSG00000101447	56.847.481.260.362	0.802279	0.143212	560.202.121.819.925	2,12E+05	1,18E+07
ENSG00000121691	365.496.635.800.963	-0.826658	0.147596	-560.079.982.867.823	2,13E+06	1,18E+08
ENSG00000079805	591.140.526.203.291	100.753.122.042.087	0.1801	559.427.663.754.858	2,22E+06	1,23E+07
ENSG00000133466	966.797.254.704.603	-111.207.275.460.585	0.199078	-558.610.777.157.929	2,32E+06	1,28E+08
ENSG00000245910	135.511.654.694.078	-0.976782	0.174938	-558.357.294.531.796	2,36E+06	1,30E+08
ENSG00000185112	245.346.358.522.403	141.788.142.692.176	0.254099	558.004.606.307.967	2,40E+05	1,32E+08
ENSG00000240342	583.906.211.085.227	-0.823209	0.147617	-557.664.345.750.854	2,45E+06	1,34E+08
ENSG00000136861	197.730.457.211.583	-0.824537	0.147998	-557.125.098.026.982	2,53E+06	1,38E+08
ENSG00000149564	249.975.158.387.773	131.505.789.472.733	0.23628	556.568.595.169.693	2,61E+06	1,42E+08
ENSG00000170458	188.977.605.243.195	203.912.832.062.713	0.36675	555.999.028.512.242	2,70E+06	1,47E+08
ENSG00000104331	113.291.183.435.347	0.959649	0.172652	555.829.847.408.428	2,72E+06	1,48E+08
ENSG00000198700	318.338.161.465.159	0.767169	0.138046	55.573.367.393.536	2,74E+06	1,48E+07
ENSG00000162927	721.674.331.279.026	-0.935775	0.168375	-555.766.903.707.011	2,73E+06	1,48E+07
ENSG00000076706	247.996.017.807.316	119.182.415.896.265	0.214576	555.431.797.587.183	2,79E+06	1,50E+08
ENSG00000269994	117.722.434.330.598	-168.588.277.815.377	0.303788	-554.954.381.641.305	2,86E+06	1,54E+08
ENSG00000146374	332.497.605.308.296	-0.94014	0.169537	-554.533.387.179.043	2,93E+06	1,57E+08
ENSG00000065833	477.960.558.468.984	-0.815942	0.147234	-554.180.707.654.186	2,99E+06	1,59E+08
ENSG00000213015	188.843.399.337.151	128.855.874.786.084	0.232506	554.204.301.261.114	2,99E+06	1,59E+08
ENSG00000133315	540.490.304.692.449	108.207.041.459.291	0.195351	553.911.089.116.383	3,04E+06	1,61E+07
ENSG00000184986	873.542.747.072.016	104.893.674.213.996	0.189528	553.445.633.418.542	3,12E+06	1,65E+08
ENSG00000197885	113.460.819.639.959	-0.885656	0.160127	-55.309.614.323.327	3,18E+06	1,68E+08
ENSG00000130203	218.190.447.145.591	-244.185.892.100.503	0.441573	-552.990.799.774.612	3,20E+06	1,69E+08
ENSG00000138821	491.921.733.577.271	-0.848647	0.153498	-55.287.187.347.739	3,23E+06	1,69E+07
ENSG00000179546	145.962.729.665.313	-0.869657	0.157443	-552.361.881.841.386	3,32E+06	1,73E+08
ENSG00000124164	150.706.618.673.958	0.855984	0.154962	552.384.151.032.554	3,32E+06	1,73E+08
ENSG00000129354	933.708.573.515.954	-106.571.839.683.686	0.193163	-551.720.836.761.346	3,44E+06	1,79E+08
ENSG00000006283	785.057.949.797.701	122.210.461.062.046	0.221538	551.644.383.921.901	3,46E+06	1,80E+08
ENSG00000263740	119.075.248.405.895	-100.228.014.842.388	0.181847	-551.166.359.557.735	3,55E+06	1,84E+07
ENSG00000002834	106.368.410.977.183	0.684925	0.124265	551.180.458.309.657	3,55E+06	1,84E+07
ENSG00000156976	158.587.413.663.113	0.971267	0.176383	550.659.387.301.836	3,66E+06	1,89E+08
ENSG00000071794	571.433.045.293.692	0.805758	0.146383	550.445.883.624.604	3,70E+06	1,91E+08
ENSG00000078246	773.421.314.984.586	0.934019	0.16983	549.973.318.198.642	3,80E+06	1,95E+08
ENSG00000163346	374.240.078.342.314	120.432.524.715.142	0.219024	549.860.056.204.281	3,83E+04	1,96E+08
ENSG00000112984	527.781.296.201.886	0.761453	0.138575	549.487.270.458.558	3,91E+06	2,00E+08
ENSG00000228063	70.015.607.639.663	-19.310.496.556.585	0.351474	-549.414.828.471.614	3,93E+06	2,00E+07
ENSG00000300360	124.472.664.393.368	253.262.297.368.315	0.460996	549.380.204.018.476	3,93E+06	2,00E+07
ENSG00000079308	559.148.875.175.285	156.996.312.330.455	0.285834	549.257.879.021.873	3,96E+06	2,01E+08
ENSG00000139318	773.173.545.719.802	0.993815	0.181066	548.870.361.718.766	4,05E+06	2,05E+08
ENSG00000286522	3.255.146.216.869	0.80994	0.147706	548.345.370.960.153	4,17E+06	2,10E+08
ENSG00000275379	242.858.582.903.516	0.825254	0.150514	548.291.347.543.397	4,18E+05	2,11E+08
ENSG00000152137	464.223.753.642.266	-108.673.665.062.451	0.198545	-547.350.488.977.884	4,41E+06	2,21E+07
ENSG00000132481	305.478.694.510.273	0.829781	0.151604	547.333.788.711.776	4,42E+06	2,21E+07
ENSG00000115590	338.860.758.386.073	-119.751.044.355.149	0.218809	-547.286.256.530.242	4,43E+06	2,21E+08
ENSG00000109854	305.343.678.980.451	-0.759767	0.139039	-546.443.039.921.684	4,64E+06	2,31E+08
ENSG00000145545	215.134.900.438.978	0.795016	0.145509	546.368.133.964.426	4,66E+06	2,32E+07
ENSG00000102996	309.987.861.433.961	0.812143	0.148741	546.012.950.694.473	4,76E+06	2,36E+08
ENSG00000114378	176.293.446.338.272	-131.477.935.697.311	0.240873	-54.583.935.063.156	4,80E+06	2,38E+08
ENSG00000186854	250.778.855.578.511	115.397.517.508.995	0.211605	545.344.376.860.442	4,94E+06	2,44E+08
ENSG00000167283	164.196.016.558.841	-0.783511	0.143712	-545.196.317.718.127	4,98E+06	2,45E+08
ENSG00000008300	107.928.622.070.321	0.87286	0.160154	545.011.026.305.436	5,03E+06	2,47E+08
ENSG00000169783	513.210.156.875.782	232.040.636.205.887	0.425759	545.004.991.701.802	5,04E+06	2,47E+08
ENSG00000291210	130.023.627.087.125	148.455.217.813.584	0.2727	544.389.677.001.982	5,21E+06	2,55E+08
ENSG00000175387	138.191.556.330.217	-0.735869	0.135211	-544.239.649.823.812	5,26E+06	2,56E+08
ENSG00000185129	69.049.345.775.399	0.908441	0.166993	5.439.991.182.185	5,33E+06	2,59E+08
ENSG00000073060	267.378.544.654.752	0.837368	0.153944	543.943.215.229.253	5,35E+06	2,59E+08
ENSG00000066248	120.991.267.133.623	0.891094	0.163931	543.577.138.456.606	5,46E+06	2,64E+08
ENSG00000145908	330.936.744.197.033	107.270.887.154.426	0.197475	543.211.878.759.487	5,57E+05	2,69E+08
ENSG00000013288	741.573.067.587.403	0.865958	0.159443	543.115.034.087.067	5,60E+06	2,70E+08
ENSG00000037280	222.838.453.629.344	122.340.287.467.185	0.225334	542.928.885.855.035	5,66E+06	2,72E+08
ENSG00000054277	231.771.914.741.599	-0.916525	0.168856	-542.784.603.200.479	5,70E+06	2,74E+08
ENSG00000071051	298.671.113.082.905	119.712.143.656.866	0.220648	542.548.129.509.192	5,78E+05	2,77E+08
ENSG00000180537	352.621.223.989.086	143.452.616.811.921	0.264785	541.770.320.667.915	6,04E+06	2,88E+08
ENSG00000142676	272.623.555.287.043	-0.741501	0.136976	-541.334.686.350.995	6,19E+06	2,95E+08
ENSG00000023909	126.805.925.745.198	-0.756073	0.139702	-541.205.108.230.072	6,23E+06	2,96E+08
ENSG00000164120	187.391.892.087.405	-0.823212	0.152179	-540.951.410.559.936	6,32E+06	3,00E+08
ENSG00000196159	114.692.323.344.858	0.835083	0.154582	540.218.983.824.057	6,58E+06	3,10E+08
ENSG00000104361	761.983.666.609.578	-108.529.491.371.866	0.200916	-540.172.656.153.887	6,60E+06	3,10E+08
ENSG00000139629	809.264.817.021.053	-0.826453	0.152979	-540.240.101.752.381	6,58E+06	3,10E+08
ENSG00000102931	354.442.990.288.603	-106.637.108.635.655	0.197414	-540.169.518.023.816	6,60E+06	3,10E+08
ENSG00000166446	238.137.297.808.609	413.168.804.224.054	0.765997	539.387.159.474.298	6,90E+06	3,23E+08
novel.1073	115.755.174.824.596	0.847211	0.157104	539.267.481.236.812	6,94E+06	3,25E+08
ENSG00000139372	425.319.614.688.689	-0.793201	0.147183	-538.922.681.046.018	7,08E+06	3,30E+08
ENSG00000205334	790.085.785.540.557	-177.289.660.769.619	0.32908	-538.742.629.202.396	7,15E+06	3,32E+08
ENSG00000107338	264.209.965.615.278	116.675.363.581.237	0.216581	538.715.223.872.288	7,16E+06	3,32E+08
ENSG00000178695	651.175.149.836.627	102.079.071.006.065	0.189479	538.734.696.184.723	7,15E+06	3,32E+08
ENSG00000243147	477.606.196.000.353	-0.853121	0.158574	-537.996.647.276.449	7,45E+06	3,43E+08
ENSG00000138413	251.521.540.636.375	-0.797357	0.148205	-538.010.290.446.891	7,44E+06	3,43E+08
ENSG00000103154	226.304.272.613.076	-166.760.801.803.643	0.30997	-537.989.417.487.001	7,45E+06	3,43E+08
ENSG00000134250	349.476.476.789.789	0.788048	0.146657	537.340.007.441.344	7,73E+06	3,55E+08
ENSG00000169740	871.519.685.591.763	0.957436	0.178207	537.259.355.073.392	7,76E+06	3,56E+08
ENSG00000164930	340.899.763.101.577	100.655.772.172.759	0.187414	537.078.514.726.256	7,84E+06	3,58E+08
ENSG00000242299	294.058.957.926.158	-0.959106	0.178816	-536.363.951.128.611	8,16E+06	3,72E+08
ENSG00000134463	609.538.299.172.559	103.543.060.405.082	0.193087	536.250.849.634.108	8,21E+06	3,74E+07
ENSG00000132535	532.917.623.334.752	102.840.834.368.843	0.191806	536.170.396.663.529	8,24E+06	3,74E+08
ENSG00000103381	379.512.605.620.896	0.805342	0.150481	535.179.501.420.085	8,71E+06	3,95E+08
ENSG00000078018	195.257.567.942.907	-347.505.030.497.719	0.650364	-534.323.620.866.501	9,13E+06	4,13E+08
ENSG00000135519	5.089.221.558.362	117.341.818.310.387	0.219836	533.770.053.966.369	9,41E+06	4,25E+08
ENSG00000237172	664.555.483.084.937	0.973496	0.182677	532.905.627.125.024	9,87E+06	4,45E+08
ENSG00000234741	14.874.537.412.474	-0.669397	0.125703	-532.522.968.554.642	1,01E+07	4,53E+08
ENSG00000159267	162.757.764.142.418	-0.754704	0.141753	-532.409.803.461.446	1,01E+07	4,55E+08
ENSG00000248323	389.638.194.869.659	0.74024	0.139093	532.188.846.900.021	1,03E+06	4,59E+08
ENSG00000196227	109.174.920.694.404	-0.840621	0.157994	-532.058.475.921.278	1,03E+07	4,62E+08
ENSG00000204843	415.197.841.123.953	0.820557	0.154389	531.488.557.749.805	1,07E+07	4,75E+08
ENSG00000127720	376.605.926.489.996	-105.066.068.141.856	0.197762	-531.275.671.195.041	1,08E+07	4,80E+08
ENSG00000105613	97.995.469.246.439	182.085.680.009.379	0.342755	531.241.415.848.586	1,08E+07	4,80E+08
ENSG00000198715	11.795.306.894	0.886118	0.166912	530.889.187.047.605	1,10E+07	4,88E+08
ENSG00000108840	100.078.600.720.223	124.792.101.438.335	0.235295	530.364.501.436.939	1,14E+07	5,01E+08
ENSG00000204934	433.075.464.407.036	-10.365.712.103.398	0.195507	-530.196.307.092.377	1,15E+07	5,05E+08
ENSG00000169570	101.235.953.185.885	-0.848299	0.160013	-5.301.424.947.431	1,15E+06	5,05E+08
ENSG00000178301	291.947.807.731.802	-126.499.267.198.944	0.238753	-529.833.622.331.203	1,17E+07	5,11E+08
ENSG00000298470	600.858.482.571.566	209.291.535.144.155	0.39501	529.838.425.750.976	1,17E+06	5,11E+08
novel.1659	45.384.408.838.619	104.335.691.715.155	0.196907	529.872.452.937.113	1,17E+07	5,11E+08
ENSG00000162591	207.855.403.295.403	120.863.187.195.741	0.228369	529.246.099.055.801	1,21E+07	5,25E+08
ENSG00000107130	272.060.609.053.577	0.779238	0.147227	529.275.862.321.882	1,20E+07	5,25E+08
ENSG00000109321	495.605.017.198.979	-0.893694	0.169101	-52.849.553.080.473	1,26E+07	5,46E+08
ENSG00000126351	189.721.007.736.575	102.533.041.142.699	0.194264	527.803.910.911.281	1,31E+07	5,66E+08
ENSG00000164938	570.016.665.147.707	-107.260.271.181.036	0.203244	-527.741.227.814.383	1,31E+07	5,66E+08
ENSG00000169621	604.038.644.935.247	-100.476.650.132.274	0.190419	-527.659.593.807.945	1,32E+07	5,66E+08
ENSG00000139324	470.721.960.276.604	0.847435	0.160595	527.683.771.626.847	1,31E+07	5,66E+08
ENSG00000136856	160.991.322.457.111	-0.806499	0.152931	-527.362.113.106.307	1,34E+07	5,75E+08
ENSG00000116285	813.941.347.607.993	125.687.051.566.055	0.238371	527.275.096.839.386	1,34E+07	5,76E+07
ENSG00000102393	766.695.404.945.737	-0.771617	0.146509	-526.667.834.769.853	1,39E+07	5,94E+07
ENSG00000178573	135.580.667.729.026	198.868.329.479.158	0.377721	526.495.149.892.446	1,40E+06	5,99E+08
ENSG00000145979	867.066.193.845.409	-0.908655	0.172659	-526.271.362.565.007	1,42E+07	6,05E+07
ENSG00000038210	313.850.427.323.151	-0.799114	0.151857	-526.226.500.979.776	1,42E+07	6,05E+08
ENSG00000131747	456.807.443.279.863	0.679203	0.129134	525.968.462.986.635	1,44E+07	6,11E+08
ENSG00000167900	614.885.076.490.085	0.683554	0.129956	525.990.277.546.712	1,44E+07	6,11E+08
ENSG00000267213	60.723.770.947.565	-0.94595	0.179914	-525.779.116.633.076	1,46E+07	6,16E+08
ENSG00000172340	31.836.093.738.158	-0.727163	0.138385	-525.462.167.869.497	1,48E+07	6,25E+08
ENSG00000168275	239.821.476.143.556	-0.834565	0.158878	-525.286.058.211.145	1,50E+07	6,30E+08
ENSG00000115694	653.152.377.680.412	0.670343	0.127679	525.020.342.898.041	1,52E+07	6,38E+08
ENSG00000105220	232.290.963.748.136	101.370.959.445.384	0.193244	524.575.520.255.748	1,56E+07	6,51E+07
ENSG00000198832	237.067.896.599.717	-0.829487	0.158125	-524.577.488.382.809	1,56E+07	6,51E+07
ENSG00000203705	165.702.473.212.872	-0.748992	0.143074	-523.499.374.707.182	1,65E+06	6,89E+08
ENSG00000245571	172.515.013.010.606	-129.057.214.438.664	0.246732	-523.066.103.717.879	1,69E+07	7,03E+08
ENSG00000169213	239.320.378.255.454	0.799425	0.153071	522.258.546.136.949	1,76E+07	7,33E+08
ENSG00000149357	648.227.923.050.834	-0.69316	0.132912	-521.518.978.885.764	1,84E+07	7,62E+08
ENSG00000162073	125.077.961.755.841	0.894683	0.171586	521.419.055.790.175	1,85E+07	7,63E+08
ENSG00000230897	936.191.192.510.187	-0.778829	0.149359	-521.446.108.269.249	1,84E+07	7,63E+08
ENSG00000277196	345.046.690.369.011	128.901.168.158.863	0.247503	520.806.269.471.712	1,91E+07	7,87E+08
ENSG00000130309	442.423.187.616.199	0.764286	0.14678	520.702.589.169.385	1,92E+07	7,90E+08
ENSG00000132639	291.784.092.394.553	-0.714702	0.137282	-520.608.056.445.575	1,93E+07	7,92E+08
ENSG00000143473	129.981.046.045.237	-14.343.147.550.817	0.275551	-520.525.591.030.952	1,94E+07	7,94E+08
ENSG00000129116	326.768.269.111.058	-0.892183	0.17142	-520.465.284.630.114	1,94E+07	7,95E+08
ENSG00000163682	284.517.895.903.121	-0.77995	0.149976	-520.050.010.751.972	1,99E+07	8,11E+08
ENSG00000186918	854.291.139.183.483	10.862.682.563.572	0.208897	520.002.601.354.216	1,99E+07	8,11E+08
ENSG00000138180	644.396.994.833.908	0.810764	0.155923	519.976.450.755.257	2,00E+07	8,11E+08
ENSG00000111674	128.495.272.714.337	109.802.153.769.915	0.211309	519.627.906.400.999	2,03E+07	8,24E+08
ENSG00000136111	21.825.094.103.762	0.936816	0.180292	51.960.884.561.523	2,04E+07	8,24E+08
ENSG00000101188	422.528.968.255.128	25.712.906.440.578	0.494884	519.574.453.460.477	2,04E+07	8,24E+08
ENSG00000147853	4.197.129.577.465	-0.806706	0.155331	-519.345.390.486.619	2,06E+07	8,33E+08
ENSG00000179862	214.532.625.284.013	0.796722	0.153449	519.210.591.545.592	2,08E+07	8,37E+08
ENSG00000169071	472.466.471.620.696	241.907.787.602.092	0.466494	518.565.263.274.989	2,15E+07	8,65E+08
ENSG00000136944	835.667.793.052.939	17.016.956.031.385	0.32833	518.287.473.396.362	2,18E+07	8,76E+08
ENSG00000065621	229.734.058.562.415	-131.380.325.842.542	0.253636	-517.987.227.510.616	2,22E+07	8,89E+08
ENSG00000106829	750.127.766.978.622	-0.914769	0.176745	-517.563.771.907.556	2,27E+07	9,07E+08
ENSG00000145349	41.575.017.897.892	0.803257	0.155233	517.451.183.905.075	2,29E+07	9,11E+08
ENSG00000133812	306.417.905.605.023	0.724475	0.140143	516.954.560.306.036	2,35E+07	9,34E+08
ENSG00000073417	786.313.551.424.275	0.801179	0.155083	516.613.990.903.481	2,39E+07	9,49E+08
ENSG00000205336	155.135.239.725.173	-113.545.384.003.358	0.219919	-516.306.109.987.759	2,43E+07	9,63E+08
ENSG00000142627	143.104.005.622.702	0.805855	0.156177	515.989.282.848.899	2,47E+07	9,78E+08
ENSG00000171130	289.052.923.009.493	0.681004	0.132101	515.518.812.673.472	2,53E+07	9,99E+08
ENSG00000182240	159.399.689.306.539	110.717.891.570.251	0.214772	515.513.223.523.763	2,53E+07	9,99E+08
ENSG00000090530	474.665.643.316.823	11.448.974.222.099	0.222769	51.394.011.687.394	2,76E+07	1,08E+09
ENSG00000077782	573.808.832.691.747	0.819714	0.159491	513.956.901.181.254	2,75E+07	1,08E+09
ENSG00000112237	427.210.560.917.747	-0.792602	0.154285	-513.727.261.842.628	2,79E+07	1,09E+09
ENSG00000116918	587.326.259.674.791	-0.759855	0.147938	-513.630.321.704.095	2,80E+07	1,10E+09
ENSG00000112208	372.569.477.285.809	0.755716	0.147353	512.861.835.852.837	2,92E+07	1,14E+09
ENSG00000244398	330.259.019.341.375	-0.893539	0.174229	-512.852.182.703.013	2,92E+07	1,14E+09
ENSG00000173599	301.899.300.908.539	0.982864	0.191624	512.913.689.206.524	2,91E+07	1,14E+09
ENSG00000066044	475.956.540.463.059	0.732495	0.143078	511.956.077.469.137	3,06E+07	1,19E+09
ENSG00000251432	945.885.964.412.605	-121.940.130.790.388	0.238253	-511.809.639.865.321	3,09E+07	1,19E+09
ENSG00000154529	255.474.217.446.166	10.830.677.797.406	0.211603	511.839.558.668.178	3,08E+07	1,19E+09
ENSG00000131844	465.125.089.870.827	-0.662842	0.129557	-511.623.100.193.234	3,12E+07	1,20E+08
ENSG00000137502	898.557.681.301.688	-0.842367	0.164649	-511.614.179.422.019	3,12E+06	1,20E+08
ENSG00000197872	570.438.596.004.525	-231.949.208.030.015	0.453447	-511.524.554.367.638	3,13E+06	1,20E+09
ENSG00000303182	225.007.388.346.762	116.268.349.467.581	0.227334	511.442.351.080.896	3,15E+07	1,21E+09
ENSG00000182013	720.937.917.400.049	-0.922301	0.180373	-511.328.987.204.771	3,17E+07	1,21E+09
ENSG00000197959	127.473.786.728.207	-150.872.242.891.257	0.295164	-51.114.769.702.145	3,20E+07	1,22E+08
ENSG00000173156	25.205.975.662.818	-0.861979	0.168716	-510.904.238.433.851	3,24E+06	1,24E+09
ENSG00000135540	21.789.381.988.213	123.535.894.547.186	0.241877	510.738.730.989.423	3,27E+07	1,24E+09
ENSG00000106484	692.950.911.061.637	-0.931879	0.182471	-51.070.067.842.993	3,27E+07	1,24E+09
ENSG00000115295	777.823.852.189.171	-0.716847	0.140453	-510.380.855.891.832	3,33E+07	1,26E+09
ENSG00000138759	980.123.251.859.591	0.779818	0.152895	510.035.313.592.639	3,39E+06	1,28E+09
ENSG00000115204	188.469.566.651.212	-0.731218	0.143459	-509.705.859.457.303	3,45E+07	1,30E+09
ENSG00000170500	757.414.287.624.542	-0.793092	0.155704	-509.360.562.967.971	3,51E+07	1,33E+09
ENSG00000175832	276.865.591.227.243	0.888942	0.17453	509.334.968.137.122	3,52E+07	1,33E+09
ENSG00000180938	614.844.044.162.532	22.631.986.121.344	0.444525	509.127.661.400.304	3,56E+07	1,34E+09
ENSG00000182165	252.727.533.506.814	-116.194.188.814.581	0.228277	-509.004.734.554.757	3,58E+07	1,34E+09
ENSG00000136521	218.483.597.582.864	-0.726728	0.142793	-508.937.147.954.425	3,59E+07	1,35E+09
ENSG00000128283	150.758.056.195.993	0.741294	0.145805	508.414.027.599.655	3,69E+07	1,38E+08
ENSG00000197558	185.168.935.580.231	155.963.528.161.465	0.306887	508.211.051.135.806	3,73E+07	1,39E+09
ENSG00000152683	523.646.148.155.086	0.745221	0.14671	507.954.868.425.872	3,78E+07	1,41E+09
ENSG00000123643	10.463.669.345.123	-0.941879	0.185572	-507.553.855.766.098	3,86E+07	1,44E+09
ENSG00000183691	118.758.648.461.085	159.663.241.989.708	0.314591	507.526.901.140.347	3,87E+07	1,44E+09
ENSG00000106025	10.432.226.689.704	161.522.079.976.218	0.318435	507.237.622.333.606	3,93E+07	1,46E+09
ENSG00000103647	150.626.728.217.465	179.224.185.303.737	0.353647	506.787.959.535.439	4,02E+07	1,49E+09
ENSG00000154217	100.167.297.816.398	122.233.631.033.208	0.241763	505.593.685.583.574	4,28E+07	1,58E+09
ENSG00000160999	416.052.484.913.722	109.102.783.016.012	0.215882	505.381.042.919.728	4,33E+07	1,60E+08
ENSG00000181104	410.805.985.591.423	0.741616	0.146884	504.898.499.218.417	4,44E+07	1,63E+09
ENSG00000247095	174.339.731.817.392	186.271.245.584.988	0.369013	504.782.432.399.152	4,47E+07	1,64E+09
ENSG00000198668	454.592.152.755.692	0.817407	0.161956	504.710.214.746.741	4,49E+07	1,64E+09
ENSG00000177542	119.583.953.235.048	0.965297	0.191293	504.615.780.977.356	4,51E+07	1,65E+09
ENSG00000113161	519.316.645.848.072	-0.688839	0.13658	-504.349.701.010.434	4,57E+07	1,67E+09
ENSG00000169884	293.759.876.874.996	105.855.449.103.431	0.210148	503.717.495.883.703	4,72E+07	1,72E+09
ENSG00000197769	183.452.887.348.284	-600.144.163.617.725	119.195.493.900.858	-503.495.680.899.566	4,78E+07	1,74E+09
ENSG00000171798	272.093.904.100.528	122.301.564.434.735	0.242966	503.369.894.867.036	4,81E+07	1,75E+09
ENSG00000203697	37.169.482.123.755	249.757.696.892.605	0.496345	503.194.098.136.163	4,86E+07	1,76E+08
ENSG00000186522	547.733.705.254.539	-0.815633	0.162097	-503.175.936.097.574	4,86E+07	1,76E+08
ENSG00000165929	168.232.620.018.648	-199.563.848.187.675	0.396739	-503.010.068.222.818	4,90E+07	1,77E+09
ENSG00000090263	372.401.636.520.102	-0.695452	0.138274	-50.295.272.281.274	4,92E+07	1,77E+09
ENSG00000197756	659.685.222.143.328	-0.77956	0.155037	-502.821.473.984.653	4,95E+07	1,78E+09
ENSG00000187446	101.514.688.789.532	0.800225	0.159192	502.679.097.201.877	4,99E+07	1,79E+09
ENSG00000137309	168.104.715.930.383	0.779662	0.155172	502.450.580.028.031	5,05E+07	1,81E+09
ENSG00000145348	157.035.785.556.325	-0.73684	0.14666	-502.412.901.497.534	5,06E+07	1,81E+09
ENSG00000128641	105.099.098.074.271	-0.669403	0.133338	-502.034.768.470.752	5,16E+07	1,84E+09
ENSG00000278828	222.323.441.105.324	0.769109	0.153237	501.909.321.208.943	5,19E+07	1,85E+09
ENSG00000101460	834.121.243.880.241	-0.890473	0.177835	-500.730.660.672.501	5,52E+07	1,97E+09
ENSG00000183323	209.799.019.562.197	-135.891.492.718.075	0.27147	-500.575.617.586.414	5,56E+07	1,98E+09
ENSG00000111961	50.197.321.468.457	0.900243	0.179911	500.382.124.867.934	5,62E+07	2,00E+09
ENSG00000079691	229.274.730.444.902	0.830903	0.166212	49.990.445.560.063	5,76E+07	2,04E+09
ENSG00000129474	281.536.353.427.377	-0.707272	0.141551	-499.659.193.596.985	5,84E+07	2,07E+09
ENSG00000032444	372.634.103.119.013	0.763138	0.152783	499.491.350.631.674	5,89E+07	2,08E+09
ENSG00000131650	225.719.354.451.511	113.286.740.460.061	0.226908	499.261.951.968.239	5,96E+07	2,10E+09
ENSG00000266714	393.037.141.535.789	0.899574	0.180218	499.158.185.052.815	5,99E+07	2,11E+08
ENSG00000183607	398.924.557.233.789	-267.516.355.169.703	0.536026	-499.073.731.828.391	6,01E+07	2,11E+09
ENSG00000110108	423.566.577.600.023	0.657396	0.131773	498.885.892.945.203	6,07E+07	2,13E+09
ENSG00000120833	188.374.604.444.019	-0.782572	0.157083	-498.191.324.827.271	6,30E+07	2,21E+09
ENSG00000116793	661.457.506.925.483	-0.81909	0.164503	-497.919.281.299.949	6,39E+07	2,23E+09
ENSG00000172572	242.352.922.594.388	-0.713639	0.143366	-497.775.467.328.718	6,43E+07	2,25E+09
ENSG00000272734	180.209.359.178.315	126.049.608.457.554	0.253698	496.849.302.709.208	6,75E+07	2,35E+09
ENSG00000203644	232.397.065.912.956	-105.240.671.734.671	0.2119	-496.652.016.909.861	6,82E+07	2,37E+09
ENSG00000165029	916.926.410.732.785	0.786784	0.158524	496.317.763.173.556	6,93E+07	2,41E+09
ENSG00000203811	524.556.630.747.612	0.96037	0.193531	496.236.988.159.894	6,96E+06	2,41E+09
ENSG00000140379	181.702.384.257.218	0.965199	0.194509	496.223.785.889.224	6,97E+07	2,41E+09
ENSG00000125657	190.069.710.831.949	-107.351.827.235.564	0.216358	-49.617.714.342.099	6,99E+07	2,41E+09
ENSG00000170965	70.733.948.459.092	-18.473.978.761.784	0.372567	-495.856.683.991.069	7,10E+06	2,45E+09
ENSG00000197467	55.763.951.992.989	21.269.811.387.222	0.429206	495.561.684.299.809	7,21E+07	2,48E+08
ENSG00000197635	571.472.874.988.161	238.760.112.873.633	0.481879	495.476.924.707.347	7,24E+07	2,49E+09
ENSG00000175305	605.809.691.800.152	-0.890594	0.179757	-495.441.970.943.754	7,25E+07	2,49E+09
ENSG00000198203	122.115.433.603.158	-140.342.145.128.261	0.283293	-495.395.227.697.045	7,27E+06	2,49E+09
ENSG00000137720	126.146.334.957.064	-0.805783	0.16283	-494.860.843.544.476	7,47E+07	2,56E+09
ENSG00000132623	206.642.337.928.271	-0.757594	0.153133	-494.728.471.655.243	7,53E+07	2,57E+09
ENSG00000252835	677.338.666.816.134	-109.676.472.325.239	0.22195	-494.148.358.329.276	7,75E+07	2,64E+08
ENSG00000138018	82.245.404.208.522	-0.833981	0.168926	-493.697.386.890.768	7,93E+07	2,70E+09
ENSG00000113048	999.098.521.408.991	0.759104	0.153796	493.579.540.685.344	7,98E+07	2,71E+09
ENSG00000124249	693.535.733.268.564	-176.446.364.737.601	0.357808	-493.130.866.455.941	8,17E+07	2,77E+09
ENSG00000162975	113.269.799.574.734	0.783805	0.159104	492.637.602.535.953	8,38E+06	2,84E+09
ENSG00000005448	287.267.735.841.672	0.839952	0.170515	492.595.745.681.628	8,39E+07	2,84E+09
ENSG00000065457	933.038.915.453.157	-0.752124	0.152785	-492.277.883.594.083	8,53E+07	2,88E+08
ENSG00000123739	801.273.084.740.295	-0.847259	0.172165	-492.121.129.032.821	8,60E+07	2,90E+09
ENSG00000083444	368.484.029.606.598	0.7733	0.157198	491.928.121.054.421	8,69E+07	2,92E+09
ENSG00000118640	11.150.175.828.188	-152.567.752.875.958	0.310232	-491.785.464.802.961	8,75E+07	2,94E+09
ENSG00000142619	164.067.174.737.586	165.875.549.223.933	0.337397	491.633.505.579.527	8,82E+07	2,96E+09
ENSG00000110921	187.371.923.372.785	-0.870097	0.177013	-491.544.440.306.643	8,86E+07	2,97E+09
ENSG00000167216	201.652.474.950.546	-131.146.933.334.486	0.266855	-491.454.377.935.379	8,90E+07	2,98E+09
ENSG00000184357	135.403.654.259.778	0.884117	0.180102	49.089.651.062.995	9,16E+07	3,06E+09
ENSG00000136279	28.411.645.239.907	0.654169	0.133392	490.411.786.822.929	9,38E+07	3,13E+09
ENSG00000164078	72.708.122.579.649	0.906502	0.184873	490.337.175.809.315	9,42E+07	3,13E+09
ENSG00000132182	242.371.599.878.711	0.774913	0.15809	490.171.546.943.844	9,50E+07	3,15E+09
ENSG00000183963	267.269.805.330.561	102.659.723.201.134	0.209436	490.172.751.814.613	9,50E+07	3,15E+09
ENSG00000134602	189.436.842.331.305	0.827633	0.168888	490.047.899.595.483	9,56E+07	3,17E+09
ENSG00000183496	717.439.535.170.183	0.792163	0.16171	48.986.667.038.016	9,65E+07	3,19E+09
ENSG00000131043	323.116.741.058.366	0.749772	0.153355	488.911.848.939.095	1,01E+08	3,34E+09
ENSG00000115380	702.028.738.697.959	-101.566.461.098.314	0.207927	-488.472.695.787.784	1,04E+08	3,41E+09
ENSG00000237765	746.392.087.557.641	-0.94137	0.192785	-48.829.924.367.927	1,04E+08	3,44E+09
ENSG00000153832	562.000.370.940.105	0.932769	0.191135	488.015.403.266.718	1,06E+08	3,48E+09
novel.2732	330.713.885.671.002	116.343.206.461.261	0.23865	487.505.521.210.306	1,09E+08	3,57E+09
ENSG00000276368	93.446.473.454.717	0.802013	0.164573	487.329.883.352.719	1,10E+08	3,59E+08
ENSG00000138036	143.303.641.115.235	-0.695739	0.142792	-48.723.817.401.123	1,10E+07	3,60E+09
ENSG00000147408	339.957.032.400.952	-0.749856	0.154002	-486.912.402.381.811	1,12E+08	3,65E+09
ENSG00000137731	374.453.513.924.911	142.310.177.825.536	0.292275	486.905.104.592.644	1,12E+07	3,65E+09
ENSG00000129951	38.979.335.195.651	104.451.551.673.296	0.214552	486.835.226.738.273	1,13E+08	3,66E+09
ENSG00000144401	132.535.204.237.397	-0.830412	0.170596	-48.677.013.076.434	1,13E+07	3,66E+09
ENSG00000126432	868.274.688.489.123	-0.717895	0.147484	-486.761.936.030.122	1,13E+07	3,66E+09
ENSG00000013563	864.154.230.753.803	0.821125	0.168819	486.394.118.437.904	1,15E+08	3,73E+09
ENSG00000198431	133.335.864.523.267	-0.661891	0.136109	-486.292.833.391.182	1,16E+08	3,74E+09
ENSG00000185130	189.802.208.862.946	0.772308	0.158913	485.993.059.361.657	1,17E+08	3,79E+09
ENSG00000175793	668.180.282.888.169	-0.849211	0.174868	-485.629.625.981.687	1,20E+07	3,86E+09
ENSG00000277443	102.729.591.038.953	0.708866	0.145992	485.552.581.949.769	1,20E+07	3,86E+09
ENSG00000019505	226.011.119.018.381	0.903077	0.186062	485.362.868.234.008	1,21E+08	3,90E+09
ENSG00000186106	21.550.078.648.785	-0.808267	0.166615	-485.111.020.919.369	1,23E+08	3,94E+09
ENSG00000206538	591.776.915.343.772	0.677669	0.139781	484.808.965.872.923	1,25E+08	3,99E+09
ENSG00000025800	345.401.645.260.949	0.71894	0.148329	48.469.366.223.328	1,25E+08	4,01E+09
ENSG00000237506	152.714.462.099.242	-0.744919	0.153759	-484.472.351.015.328	1,27E+08	4,05E+09
ENSG00000109072	263.097.884.957.395	-115.718.985.718.031	0.239001	-484.178.699.094.588	1,29E+08	4,10E+08
ENSG00000141034	136.485.182.578.333	-0.725285	0.150021	-483.456.664.771.008	1,33E+08	4,25E+09
ENSG00000236992	162.351.486.199.678	-125.734.432.364.939	0.260392	-482.865.667.221.297	1,37E+08	4,37E+09
ENSG00000167196	792.018.901.690.002	-0.707791	0.146631	-482.702.746.029.043	1,39E+08	4,40E+09
ENSG00000203724	452.083.175.558.916	-0.980227	0.203093	-482.649.838.705.929	1,39E+08	4,40E+09
ENSG00000085998	516.276.308.363.969	-0.653518	0.135412	-482.613.078.635.292	1,39E+08	4,40E+09
ENSG00000144642	298.184.904.627.329	-115.331.578.523.141	0.239055	-482.448.379.858.569	1,40E+08	4,43E+09
ENSG00000197226	124.062.203.278.089	0.906655	0.187958	482.371.869.372.134	1,41E+08	4,44E+09
ENSG00000183605	312.157.725.517.384	-0.671444	0.139204	-482.345.870.618.622	1,41E+08	4,44E+09
ENSG00000244558	88.460.120.361.775	-158.733.444.269.856	0.329656	-481.512.980.343.174	1,47E+08	4,63E+09
ENSG00000125798	915.555.006.089.952	0.878295	0.182456	481.374.282.265.866	1,48E+08	4,65E+09
ENSG00000143036	68.929.980.502.077	-0.959504	0.199408	-48.117.584.770.853	1,50E+08	4,69E+09
ENSG00000184160	915.108.885.009.751	0.804637	0.167243	481.117.518.480.107	1,50E+08	4,70E+09
ENSG00000188176	1.968.429.942.016	428.513.278.750.301	0.891254	48.079.799.326.186	1,52E+06	4,76E+09
ENSG00000104783	862.910.163.246.867	0.950023	0.197659	480.636.687.288.837	1,54E+08	4,80E+09
ENSG00000129055	29.520.969.324.003	-0.748561	0.155789	-4.804.951.132.909	1,55E+07	4,82E+09
ENSG00000005243	338.209.122.083.833	0.997644	0.207835	480.017.352.487.458	1,59E+08	4,93E+08
ENSG00000204634	894.220.522.591.268	0.925913	0.192907	479.977.988.592.325	1,59E+08	4,93E+09
ENSG00000162616	168.164.129.054.945	-0.806118	0.167993	-479.852.772.369.655	1,60E+08	4,96E+09
ENSG00000175556	266.777.431.454.384	-0.671287	0.13991	-479.797.987.679.446	1,60E+08	4,96E+09
ENSG00000132541	276.293.279.154.359	-0.689203	0.143819	-479.214.504.202.593	1,65E+08	5,10E+09
ENSG00000145569	317.381.668.248.008	115.006.075.000.359	0.240006	479.180.283.296.344	1,65E+08	5,10E+09
ENSG00000035141	690.114.818.206.867	-0.714623	0.149324	-478.572.232.071.094	1,70E+07	5,25E+09
ENSG00000184349	953.045.633.585.651	0.792688	0.165693	478.408.615.271.971	1,72E+08	5,29E+09
ENSG00000233927	362.290.377.062.816	-0.823798	0.172228	-478.319.164.598.885	1,73E+08	5,30E+09
ENSG00000157827	451.513.356.933.036	0.688259	0.14394	478.157.991.437.211	1,74E+08	5,34E+09
ENSG00000181524	579.579.077.849.927	-0.931932	0.195159	-477.524.742.270.065	1,79E+08	5,50E+09
ENSG00000162039	401.517.466.508.097	-0.976242	0.204446	-477.505.520.789.479	1,80E+07	5,50E+09
ENSG00000181830	134.078.270.330.675	0.707492	0.148255	47.721.374.642.161	1,82E+08	5,57E+09
ENSG00000125726	876.737.692.655.183	-0.990408	0.207575	-477.132.002.667.849	1,83E+08	5,58E+08
ENSG00000163898	422.605.497.737.813	-0.799574	0.16776	-476.618.245.589.274	1,88E+07	5,72E+09
ENSG00000085741	120.558.549.286.037	198.985.920.301.912	0.417792	476.279.852.833.465	1,91E+08	5,81E+09
ENSG00000131378	387.965.926.210.187	-108.248.844.210.781	0.227332	-476.170.690.462.437	1,92E+08	5,83E+09
ENSG00000154096	765.037.137.313.827	178.989.953.461.209	0.376064	475.956.047.599.567	1,94E+06	5,88E+09
ENSG00000122873	427.050.076.391.628	-0.644507	0.135468	-475.764.937.584.261	1,96E+08	5,93E+09
ENSG00000174939	728.164.475.158.682	-0.811263	0.170603	-475.527.003.509.653	1,98E+08	5,99E+09
ENSG00000134686	445.842.300.067.129	0.808023	0.169981	475.360.658.148.833	2,00E+08	6,03E+09
ENSG00000103507	11.182.619.493.739	0.723167	0.152207	475.122.224.695.437	2,02E+08	6,10E+09
ENSG00000111077	681.988.521.367.948	0.933316	0.196494	474.983.186.362.671	2,04E+08	6,13E+09
ENSG00000213625	521.416.839.260.968	-0.688885	0.145082	-474.823.705.835.401	2,05E+08	6,16E+08
ENSG00000137491	330.378.237.873.373	-153.758.663.826.695	0.323803	-4.748.522.461.176	2,05E+07	6,16E+08
ENSG00000116560	168.635.722.584.771	0.765203	0.161326	474.322.604.071.477	2,10E+08	6,30E+09
ENSG00000189283	126.328.029.961.587	-146.224.344.036.945	0.308268	-474.341.116.242.167	2,10E+08	6,30E+09
ENSG00000164251	149.682.476.857.869	0.9358	0.19733	474.230.845.260.145	2,11E+08	6,31E+09
ENSG00000120738	400.809.041.641.229	108.134.051.095.173	0.228057	474.152.737.924.792	2,12E+08	6,33E+09
ENSG00000165092	46.585.289.435.518	-0.765133	0.161381	-474.117.066.282.444	2,12E+08	6,33E+09
ENSG00000145592	388.995.023.923.628	-0.793994	0.167512	-473.991.760.862.346	2,14E+08	6,36E+09
novel.1148	455.692.274.374.146	-234.403.959.858.364	0.494597	-473.929.001.503.542	2,14E+08	6,37E+09
ENSG00000143867	375.556.954.979.248	-117.526.162.035.571	0.248011	-473.875.341.778.229	2,15E+08	6,38E+09
ENSG00000124588	137.453.835.253.033	-0.704716	0.148739	-473.794.426.837.674	2,16E+08	6,40E+09
novel.1640	435.569.575.793.912	0.995032	0.210091	473.619.184.366.502	2,18E+08	6,44E+09
ENSG00000166033	357.158.337.968.999	0.951013	0.200869	473.450.324.211.465	2,20E+08	6,49E+09
ENSG00000251493	73.743.483.325.216	0.778065	0.164475	47.306.015.195.636	2,24E+08	6,60E+09
ENSG00000289164	976.498.380.716.953	-148.181.840.696.391	0.313364	-472.875.033.004.115	2,26E+08	6,65E+09
ENSG00000302221	293.106.705.637.203	16.052.857.733.105	0.339518	472.812.926.445.518	2,27E+08	6,67E+09
ENSG00000197457	254.912.106.999.775	118.936.492.300.522	0.251626	472.670.972.339.895	2,28E+08	6,70E+09
ENSG00000102781	1.676.163.475.942	0.725974	0.153677	472.401.057.752.906	2,31E+08	6,78E+09
ENSG00000170571	121.707.738.479.671	0.804819	0.170477	472.099.369.091.148	2,35E+08	6,87E+09
ENSG00000129667	373.370.579.643.292	0.68411	0.144911	472.089.849.409.293	2,35E+08	6,87E+09
ENSG00000130787	203.046.547.537.248	0.736858	0.156173	47.182.291.081.648	2,38E+08	6,95E+09
ENSG00000276855	221.215.850.982.305	-107.963.145.052.938	0.228841	-471.781.568.068.686	2,38E+08	6,95E+09
ENSG00000203727	468.731.043.265.145	-0.864133	0.183364	-471.266.647.836.264	2,44E+08	7,12E+09
ENSG00000189067	187.178.651.950.375	-0.628644	0.133455	-471.054.831.303.124	2,47E+08	7,18E+08
ENSG00000153064	181.277.268.923.132	-124.030.647.791.419	0.26372	-470.311.167.690.352	2,56E+08	7,44E+08
ENSG00000164818	177.120.012.406.957	0.674905	0.143538	470.192.553.490.898	2,58E+08	7,47E+09
ENSG00000223478	51.170.498.054.478	-0.822337	0.174935	-470.081.213.624.706	2,59E+07	7,50E+09
ENSG00000135917	779.887.010.059.159	-0.755113	0.160694	-469.907.370.336.417	2,61E+08	7,56E+09
ENSG00000153294	149.729.452.228.979	-0.810204	0.172557	-469.529.026.462.288	2,66E+08	7,69E+09
ENSG00000142784	115.415.827.073.801	0.862479	0.183705	469.490.554.739.438	2,67E+08	7,69E+09
ENSG00000152601	53.997.930.901.023	0.644146	0.13721	469.459.518.033.602	2,67E+08	7,69E+09
ENSG00000120053	262.685.038.733.802	-0.636432	0.135632	-469.234.631.775.288	2,70E+08	7,77E+09
ENSG00000135709	765.034.225.696.762	103.746.051.515.447	0.221148	46.912.466.325.135	2,72E+07	7,80E+09
ENSG00000088899	115.650.934.986.342	-0.84051	0.179188	-469.064.836.858.862	2,72E+08	7,81E+09
ENSG00000134324	122.975.797.220.101	-0.764696	0.163188	-468.598.207.390.858	2,79E+07	7,98E+09
ENSG00000103642	414.835.485.198.135	-0.656484	0.140251	-468.078.421.261.828	2,86E+08	8,16E+09
ENSG00000167861	95.339.817.300.817	0.86668	0.185161	468.068.268.644.914	2,86E+08	8,16E+09
ENSG00000184924	131.379.916.705.053	-0.810806	0.173343	-46.774.737.154.115	2,90E+08	8,28E+09
ENSG00000158715	10.160.549.227.756	0.757899	0.162167	467.356.456.959.502	2,96E+08	8,43E+09
ENSG00000180758	133.503.028.437.941	0.867897	0.185739	467.266.504.533.109	2,97E+08	8,45E+09
ENSG00000165102	353.516.553.104.942	-0.662346	0.141772	-467.191.235.358.403	2,98E+08	8,47E+09
ENSG00000187678	106.746.190.983.603	0.762939	0.163379	466.975.969.689.175	3,02E+08	8,54E+09
ENSG00000184602	167.313.464.381.014	-0.744895	0.159508	-466.996.423.349.563	3,01E+08	8,54E+09
ENSG00000129493	242.664.461.357.525	-0.740964	0.158743	-46.677.075.475.109	3,05E+08	8,61E+09
ENSG00000138028	41.769.289.528.843	0.956475	0.205038	466.487.200.773.966	3,09E+08	8,72E+09
ENSG00000126107	535.695.449.786.041	0.902244	0.193451	466.394.755.045.699	3,10E+08	8,75E+09
ENSG00000100075	610.734.126.786.266	-0.73195	0.15695	-466.358.143.892.462	3,11E+08	8,75E+09
ENSG00000196422	290.266.897.718.494	0.641175	0.137501	46.630.519.653.404	3,12E+08	8,76E+09
ENSG00000188856	590.118.999.802.518	-115.314.194.039.509	0.247345	-466.208.811.493.602	3,13E+08	8,78E+09
ENSG00000187266	416.866.440.458.921	107.188.154.974.264	0.229917	466.203.338.567.783	3,13E+08	8,78E+09
ENSG00000305154	412.122.776.964.833	103.177.304.501.348	0.221433	465.951.989.157.311	3,17E+08	8,88E+09
ENSG00000068383	118.450.375.190.784	0.717224	0.153952	465.874.972.913.895	3,18E+08	8,90E+09
ENSG00000205420	233.000.381.616.629	-357.724.693.784.796	0.768064	-465.748.714.884.953	3,20E+08	8,94E+09
ENSG00000133935	181.783.013.754.184	-0.691975	0.148615	-465.617.013.871.359	3,22E+08	8,99E+09
novel.552	284.058.794.101.737	-289.177.467.739.607	0.62118	-465.529.496.207.573	3,24E+08	9,01E+09
ENSG00000152795	111.658.637.081.594	0.629806	0.135307	465.463.097.257.396	3,25E+08	9,03E+09
ENSG00000067167	270.847.279.711.819	-0.70674	0.151844	-465.438.108.267.597	3,25E+08	9,03E+09
ENSG00000287080	520.796.063.588.497	0.700729	0.150573	465.374.668.249.339	3,26E+08	9,04E+09
ENSG00000147955	794.957.674.937.106	0.653573	0.140584	464.899.655.644.339	3,34E+08	9,24E+09
ENSG00000106443	264.895.175.069.371	-0.639218	0.137553	-464.706.103.836.442	3,37E+08	9,32E+09
ENSG00000119946	825.015.189.620.276	0.755329	0.162559	464.648.318.201.656	3,38E+08	9,33E+09
ENSG00000144791	304.347.629.598.938	0.63345	0.136341	464.606.095.738.827	3,38E+08	9,34E+08
ENSG00000065054	180.960.350.882.894	0.974591	0.209953	46.419.412.538.568	3,45E+08	9,51E+09
ENSG00000071082	559.062.282.680.941	-0.72198	0.15559	-464.027.218.397.276	3,48E+08	9,58E+09
ENSG00000008324	567.155.397.518.256	-0.806962	0.174196	-463.250.119.304.012	3,61E+08	9,93E+09
ENSG00000056487	479.166.416.660.245	203.553.726.379.085	0.439488	463.161.342.359.883	3,63E+08	9,96E+09
ENSG00000162734	971.282.098.054.364	-0.918281	0.198331	-463.003.828.815.306	3,66E+08	0.00010022
ENSG00000076344	506.274.814.811.609	0.959394	0.207255	462.904.782.305.358	3,67E+08	0.000100566
ENSG00000273703	219.287.423.383.909	0.823755	0.177974	46.285.144.393.178	3,68E+08	0.000100691
ENSG00000124171	450.356.374.659.754	-0.667485	0.144231	-462.787.908.251.466	3,69E+08	0.000100866
novel.25	513.431.229.869.805	-189.266.024.933.283	0.409163	-462.568.299.175.363	3,73E+08	0.000101536
ENSG00000197153	138.422.341.254.294	0.812124	0.175564	462.580.302.064.223	3,73E+08	0.000101536
ENSG00000198040	155.103.579.789.623	-0.718204	0.155255	-462.596.918.713.347	3,73E+08	0.000101536
ENSG00000100097	114.020.687.798.603	0.72742	0.157274	462.517.358.468.545	3,74E+08	0.000101651
ENSG00000177854	10.824.438.479.226	-0.761096	0.164621	-462.331.712.219.274	3,78E+08	0.00010243
ENSG00000128928	176.544.473.128.203	-0.665801	0.144022	-462.290.941.045.616	3,78E+08	0.000102496
ENSG00000176092	154.440.649.753.851	-123.104.017.391.476	0.266348	-462.192.216.258.626	3,80E+08	0.00010285
ENSG00000078124	392.493.056.443.579	0.81949	0.177394	461.959.640.830.755	3,84E+08	0.000103736
ENSG00000171298	796.725.952.802.964	-320.441.059.660.017	0.693638	-461.971.725.406.388	3,84E+08	0.000103736
ENSG00000004864	171.209.780.390.667	-0.676329	0.146447	-461.825.788.057.028	3,87E+08	0.00010427
ENSG00000083099	305.066.526.390.926	-0.632204	0.136953	-46.162.114.769.007	3,91E+08	0.000105165
ENSG00000124749	892.548.476.833.695	17.841.092.798.682	0.386701	461.366.783.055.436	3,96E+08	0.000106305
ENSG00000168056	253.619.702.339.984	0.749198	0.162395	461.342.810.823.163	3,96E+08	0.000106305
ENSG00000110047	55.428.860.803.824	0.761099	0.165025	461.201.546.350.105	3,99E+07	0.000106891
ENSG00000171174	152.075.554.524.777	-119.697.941.853.773	0.259666	-460.969.107.190.013	4,03E+08	0.000107952
ENSG00000127129	126.818.932.783.186	-125.115.947.658.822	0.27146	-460.900.040.682.058	4,05E+08	0.000108138
ENSG00000090006	286.734.180.780.983	0.819317	0.177773	460.879.184.904.682	4,05E+08	0.000108138
ENSG00000069869	293.486.217.651.182	0.825526	0.17915	460.800.709.428.712	4,07E+08	0.000108405
ENSG00000111186	868.602.847.567.145	168.937.010.030.955	0.366651	460.757.160.447.331	4,07E+07	0.000108492
ENSG00000146648	110.222.754.529.456	0.709134	0.153962	460.590.667.278.363	4,11E+08	0.000109222
ENSG00000166441	157.954.410.870.581	-0.683753	0.148556	-460.264.576.007.162	4,17E+08	0.000110803
ENSG00000181381	692.308.123.986.492	-0.98831	0.214769	-460.173.712.698.876	4,19E+08	0.000111144
ENSG00000177105	982.935.623.070.743	0.927671	0.201791	459.718.512.910.732	4,28E+08	0.000113306
ENSG00000101608	100.056.597.446.404	-0.777962	0.169222	-459.727.808.672.333	4,28E+08	0.000113306
ENSG00000075340	205.252.191.636.054	0.682643	0.148505	459.677.581.034.494	4,29E+08	0.000113382
ENSG00000189343	229.366.169.607.149	-0.676909	0.147266	-459.650.861.649.401	4,30E+08	0.000113382
ENSG00000172197	366.981.258.774.444	0.902032	0.196332	459.443.159.968.736	4,34E+07	0.00011437
ENSG00000168256	14.695.129.860.182	0.668716	0.14562	459.220.180.270.169	4,39E+07	0.000115451
ENSG00000071575	837.371.420.589.206	220.885.348.889.025	0.481085	459.139.841.072.323	4,40E+08	0.000115748
ENSG00000115275	484.776.715.898.958	0.676514	0.14741	458.933.906.400.793	4,45E+08	0.000116686
ENSG00000139192	355.013.452.632.568	-0.882031	0.192198	-458.918.116.336.587	4,45E+08	0.000116686
ENSG00000183648	261.463.271.806.612	-0.808112	0.176132	-458.810.130.650.706	4,47E+08	0.000117141
ENSG00000106070	474.954.423.312.128	101.741.004.591.153	0.22184	45.862.421.466.179	4,51E+08	0.000117888
ENSG00000167380	112.515.626.670.817	-0.687971	0.150004	-458.635.314.675.259	4,51E+08	0.000117888
ENSG00000180979	709.543.104.762.024	-0.750308	0.163651	-458.480.963.532.531	4,54E+08	0.000118548
ENSG00000186283	118.087.682.748.635	-0.733401	0.160092	-458.111.472.507.114	4,63E+08	0.000120052
ENSG00000227210	637.317.271.022.003	-165.351.184.002.032	0.360901	-458.162.338.918.592	4,61E+08	0.000120052
ENSG00000092964	177.416.763.490.929	0.765097	0.167006	458.126.141.452.356	4,62E+08	0.000120052
ENSG00000172809	312.564.603.082.909	-0.742103	0.161975	-458.159.171.762.233	4,61E+08	0.000120052
ENSG00000108423	98.351.139.172.855	-0.794345	0.173519	-457.785.942.320.738	4,70E+08	0.000121781
ENSG00000159023	734.156.364.991.986	-0.757	0.16541	-45.765.086.054.206	4,73E+08	0.000122315
ENSG00000065029	596.806.318.697.954	0.811331	0.177285	457.641.640.653.112	4,73E+08	0.000122315
ENSG00000125968	223.997.410.598.739	0.825542	0.180414	457.580.895.086.689	4,74E+08	0.000122516
ENSG00000141627	188.419.341.495.079	0.753424	0.164677	457.517.418.101.887	4,76E+08	0.000122734
novel.77	754.692.759.606.111	194.849.376.850.443	0.426	457.392.920.560.207	4,79E+08	0.000123311
ENSG00000061656	101.675.383.216.041	102.770.317.439.707	0.224737	457.291.596.132.015	4,81E+07	0.000123754
ENSG00000185043	708.093.451.850.213	0.783527	0.171384	457.175.204.969.116	4,84E+07	0.000124287
ENSG00000146676	186.573.748.041.072	-0.655294	0.143361	-457.092.698.720.168	4,86E+07	0.000124622
ENSG00000223764	451.536.520.675.392	10.325.291.735.345	0.226016	456.838.259.475.074	4,92E+08	0.000125987
ENSG00000063241	55.536.700.712.803	-0.669106	0.146553	-456.562.923.669.084	4,98E+08	0.000127493
ENSG00000115806	458.896.096.447.661	0.586494	0.128471	45.651.822.282.138	4,99E+08	0.000127605
ENSG00000088247	543.255.526.569.601	0.625963	0.137146	456.421.647.115.369	5,01E+08	0.000128035
novel.895	465.417.122.241.327	-326.884.390.554.986	0.716287	-456.359.823.381.309	5,03E+08	0.000128253
ENSG00000151929	132.838.395.383.771	0.829172	0.18175	4.562.146.869.664	5,06E+08	0.000128823
ENSG00000291174	328.930.308.087.037	12.432.859.617.264	0.272521	456.217.204.952.349	5,06E+08	0.000128823
ENSG00000122861	296.078.000.198.135	0.848061	0.186016	455.906.938.431.746	5,14E+08	0.000130563
ENSG00000203852	811.367.497.015.124	0.829639	0.182085	455.632.262.066.826	5,21E+08	0.000132118
ENSG00000116685	59.183.538.958.098	0.714606	0.156851	455.595.255.919.126	5,21E+08	0.000132187
ENSG00000145242	144.730.160.230.965	-11.510.816.181.906	0.252771	-455.384.629.598.971	5,27E+08	0.00013319
ENSG00000291051	100.057.972.379.974	-132.526.581.833.387	0.291018	-455.389.950.092.249	5,27E+08	0.00013319
ENSG00000271643	460.861.020.350.477	-0.829008	0.182103	-455.240.141.193.561	5,30E+08	0.000133943
ENSG00000113719	243.389.381.069.917	0.627429	0.137902	454.981.175.723.188	5,37E+08	0.000135085
ENSG00000107331	202.109.151.088.894	0.768064	0.168821	454.958.235.736.924	5,38E+08	0.000135085
ENSG00000151224	31.251.593.134.003	-244.007.100.843.819	0.53628	-454.999.544.407.022	5,36E+08	0.000135085
ENSG00000167600	113.639.591.110.038	212.567.086.180.944	0.467163	455.016.841.699.544	5,36E+07	0.000135085
ENSG00000274290	29.271.798.121.149	0.715658	0.157336	454.860.210.998.274	5,40E+08	0.00013555
ENSG00000102024	446.402.012.335.554	-0.634856	0.139603	-454.757.214.986.893	5,43E+07	0.000136048
ENSG00000263711	447.638.215.989.142	-0.599807	0.131948	-454.576.680.904.605	5,47E+08	0.000137053
ENSG00000149591	701.905.530.186.856	-126.257.610.457.883	0.277974	-454.206.616.166.516	5,57E+08	0.000139298
ENSG00000130382	708.596.324.124.562	0.820331	0.180617	454.183.049.156.982	5,58E+08	0.000139298
ENSG00000086061	15.790.485.428.324	-0.722157	0.159125	-45.383.101.890.846	5,67E+08	0.000141471
ENSG00000182809	146.987.286.203.606	100.746.611.343.516	0.222205	453.394.716.140.821	5,79E+08	0.000144251
ENSG00000163399	91.754.122.950.689	0.78886	0.174093	453.125.723.959.991	5,86E+08	0.000145879
ENSG00000205609	36.318.677.076.209	356.255.038.605.893	0.78625	453.106.562.013.145	5,87E+08	0.000145879
ENSG00000072195	18.538.271.417.976	110.067.623.244.869	0.242987	452.976.629.304.758	5,90E+08	0.000146424
ENSG00000006468	196.563.588.527.095	11.173.319.518.918	0.246662	452.980.432.106.571	5,90E+08	0.000146424
ENSG00000248932	267.182.531.905.873	-101.837.955.159.205	0.224868	-452.878.209.998.474	5,93E+08	0.00014693
ENSG00000140519	789.042.780.890.856	-101.438.557.145.056	0.224064	-452.720.813.835.566	5,98E+08	0.00014785
ENSG00000013016	103.541.439.856.923	0.740294	0.16358	452.558.818.643.223	6,02E+07	0.000148808
ENSG00000122026	328.117.887.352.334	-0.658272	0.145465	-452.529.379.599.647	6,03E+08	0.000148836
ENSG00000243566	2.491.072.821.112	-111.085.087.869.532	0.245731	-452.059.625.856.998	6,17E+08	0.000151995
ENSG00000250846	831.736.000.680.385	-148.003.706.861.233	0.327687	-451.662.270.500.132	6,28E+07	0.000154688
ENSG00000075239	156.266.232.142.885	-0.686137	0.152124	-451.039.314.983.668	6,47E+08	0.000159111
ENSG00000158850	138.277.052.203.912	0.643156	0.142726	450.624.101.948.428	6,60E+08	0.000162061
ENSG00000293271	123.640.631.003.101	-149.138.999.423.434	0.331332	-450.119.102.163.253	6,76E+08	0.000165762
ENSG00000115084	72.803.928.972.658	0.745881	0.16577	449.949.723.528.444	6,81E+08	0.000166689
ENSG00000174405	140.803.889.630.955	-0.690496	0.15346	-449.951.252.675.548	6,81E+08	0.000166689
ENSG00000079931	323.097.676.036.406	-111.355.771.515.274	0.247669	-449.615.858.109.068	6,92E+08	0.000169125
ENSG00000064393	889.698.842.341.566	0.736731	0.16408	449.008.023.385.635	7,12E+08	0.000173817
ENSG00000184481	164.875.419.433.961	128.963.517.849.888	0.28744	448.663.059.433.281	7,24E+08	0.000176444
ENSG00000158122	274.266.909.895.193	-0.685708	0.152904	-448.457.367.223.082	7,31E+08	0.000177944
ENSG00000171368	412.800.124.647.969	0.989957	0.220834	448.280.378.783.008	7,37E+08	0.000179214
ENSG00000198753	144.079.902.135.899	137.155.160.385.562	0.305986	448.240.302.018.081	7,38E+08	0.000179338
ENSG00000248187	131.017.049.025.671	-163.551.691.652.031	0.365063	-44.800.924.122.939	7,46E+08	0.000181077
ENSG00000157184	876.604.947.231.762	-0.769978	0.171974	-447.727.948.784.752	7,56E+08	0.000183261
ENSG00000186907	982.323.411.065.529	0.793704	0.177285	447.698.329.725.821	7,57E+07	0.000183299
ENSG00000171603	781.617.524.305.895	0.698496	0.156128	447.386.331.695.909	7,68E+07	0.000185777
ENSG00000164125	531.411.717.753.831	-0.988312	0.220958	-44.728.493.907.862	7,72E+08	0.000186441
ENSG00000274997	189.269.368.114.756	0.687849	0.153802	447.228.819.760.785	7,74E+08	0.000186711
ENSG00000135823	207.673.366.010.291	0.631629	0.141255	447.155.062.171.772	7,77E+08	0.000187136
ENSG00000140575	122.513.294.129.219	0.719175	0.160883	447.016.536.890.037	7,82E+08	0.000188132
ENSG00000008513	195.081.098.036.646	0.84741	0.18959	446.969.581.350.108	7,83E+08	0.000188324
ENSG00000104325	239.585.073.962.701	-0.760172	0.17014	-446.792.882.627.686	7,90E+08	0.000189664
ENSG00000135951	208.794.609.669.043	-101.191.187.153.925	0.226558	-44.664.604.573.632	7,95E+08	0.000190747
ENSG00000223784	159.161.190.173.513	-0.698238	0.156438	-446.335.317.513.781	8,07E+08	0.00019331
ENSG00000158458	989.880.007.145.213	142.447.713.880.929	0.319321	44.609.500.668.754	8,16E+07	0.000195262
ENSG00000158710	135.479.710.470.138	0.602723	0.135174	44.588.606.414.894	8,24E+08	0.000196717
ENSG00000156535	507.524.272.368.646	0.804371	0.180391	445.905.517.579.902	8,23E+08	0.000196717
ENSG00000237214	556.419.534.464.161	-0.741199	0.166263	-445.800.070.570.155	8,27E+06	0.000197278
ENSG00000165152	297.308.231.062.901	0.727473	0.163236	445.656.395.299.758	8,33E+08	0.000198374
ENSG00000253161	135.139.394.413.519	120.277.753.039.666	0.270497	44.465.525.722.566	8,73E+08	0.000207602
ENSG00000138757	264.099.629.621.857	-0.761001	0.171161	-44.461.204.447.019	8,74E+08	0.000207779
ENSG00000178537	103.676.235.474.644	-0.757192	0.170501	-444.097.862.975.633	8,96E+08	0.000212561
novel.95	434.477.176.571.834	-121.356.339.922.034	0.273324	-444.001.670.071.671	9,00E+08	0.000213267
ENSG00000196177	578.560.209.218.312	-0.838398	0.18886	-443.925.837.089.796	9,03E+08	0.000213773
ENSG00000139329	537.070.349.933.286	-181.660.111.708.433	0.409252	-443.883.339.837.285	9,04E+08	0.000213949
ENSG00000141738	114.845.630.427.861	0.973129	0.219286	44.377.060.690.398	9,09E+08	0.000214824
ENSG00000106052	476.601.570.511.313	-0.682941	0.153917	-443.707.788.725.938	9,12E+08	0.000214957
novel.1845	249.024.951.213.242	107.692.290.036.227	0.242708	443.712.023.873.846	9,12E+08	0.000214957
ENSG00000133216	305.940.412.611.174	0.845924	0.190746	443.480.743.404.856	9,22E+08	0.000216986
ENSG00000145911	319.428.155.016.942	142.427.296.697.113	0.321351	443.214.488.450.409	9,33E+08	0.000219276
ENSG00000101493	102.343.138.313.151	0.71915	0.162261	443.205.152.511.668	9,33E+07	0.000219276
ENSG00000133805	713.080.179.131.311	0.826492	0.186542	44.306.032.382.294	9,40E+08	0.000220502
ENSG00000293432	376.770.672.467.063	-228.788.192.862.162	0.51656	-442.907.573.990.444	9,46E+08	0.000221798
ENSG00000168685	113.996.959.473.032	-133.369.289.717.555	0.301138	-442.884.615.696.665	9,47E+08	0.000221798
ENSG00000139865	180.144.339.754.882	-125.896.719.467.899	0.284301	-442.828.355.823.366	9,50E+07	0.000222124
ENSG00000115297	424.894.191.887.649	208.422.896.455.568	0.470965	44.254.449.611.146	9,62E+07	0.000224798
ENSG00000147650	257.449.065.158.071	0.739308	0.167067	442.521.078.817.835	9,63E+08	0.000224798
ENSG00000011304	113.398.687.985.801	0.691723	0.156347	442.428.676.103.896	9,68E+08	0.000225506
novel.71	569.077.578.994.665	-164.535.609.748.043	0.371981	-442.322.184.809.078	9,72E+08	0.000226364
ENSG00000166275	21.712.809.618.447	-0.696188	0.157403	-442.295.237.499.741	9,74E+08	0.00022639
ENSG00000099849	159.905.090.676.429	0.691149	0.156503	441.620.211.478.379	1,00E+09	0.000233308
ENSG00000163121	152.459.791.774.317	-119.831.435.796.047	0.27152	-441.335.042.349.023	1,02E+09	0.000236082
ENSG00000161021	305.682.011.839.048	319.803.549.352.312	0.72466	441.315.608.352.352	1,02E+09	0.000236082
ENSG00000175063	267.957.955.895.775	0.627809	0.142353	441.022.751.818.656	1,03E+09	0.000239028
ENSG00000077238	152.919.692.546.787	0.793996	0.180049	44.098.821.914.532	1,03E+09	0.00023914
ENSG00000156482	12.118.533.460.151	-0.698602	0.158442	-440.919.220.750.965	1,04E+09	0.000239633
ENSG00000163694	238.484.486.409.874	0.684932	0.155359	440.870.879.069.441	1,04E+09	0.000239899
ENSG00000166037	143.969.195.516.122	0.61929	0.140571	440.554.816.715.249	1,06E+09	0.00024315
ENSG00000287245	414.644.324.091.361	-231.633.169.024.211	0.526226	-440.178.385.174.196	1,07E+09	0.000247131
ENSG00000104774	165.270.099.603.767	-0.718917	0.163349	-440.110.138.292.091	1,08E+09	0.000247632
ENSG00000205208	137.681.932.021.297	0.688946	0.156798	439.383.161.430.405	1,11E+09	0.000255694
ENSG00000197061	105.755.555.414.963	0.717246	0.163246	439.365.924.399.069	1,11E+09	0.000255694
ENSG00000269893	318.208.484.670.832	-0.622657	0.14175	-439.262.885.672.483	1,12E+09	0.000256371
ENSG00000067225	163.787.995.041.389	0.733116	0.166898	439.259.958.601.221	1,12E+09	0.000256371
ENSG00000090924	217.490.079.412.798	0.63615	0.144842	439.202.358.079.302	1,12E+08	0.000256765
ENSG00000130821	956.943.079.405.134	101.452.816.146.773	0.231049	439.096.275.149.176	1,13E+09	0.000257735
ENSG00000174456	762.950.683.032.011	-0.772882	0.176071	-438.960.716.176.616	1,14E+09	0.000259058
ENSG00000166206	476.152.220.209.005	0.727244	0.165726	438.822.878.114.321	1,14E+08	0.000260416
ENSG00000112715	276.688.156.716.528	0.847923	0.193267	438.731.346.574.834	1,15E+09	0.000261224
ENSG00000167037	164.989.915.300.129	10.926.020.438.206	0.249174	438.489.388.004.729	1,16E+09	0.000263852
ENSG00000064309	34.790.210.553.992	0.965579	0.220261	438.379.995.565.414	1,17E+09	0.000264888
ENSG00000125753	819.607.668.362.352	0.651447	0.148653	438.232.081.156.447	1,17E+09	0.000266398
ENSG00000183421	431.134.599.172.014	100.022.006.222.821	0.228274	438.167.290.020.698	1,18E+09	0.000266897
ENSG00000172992	158.539.353.520.875	0.61754	0.141007	437.948.678.428.307	1,19E+09	0.000269291
ENSG00000183828	151.116.954.072.335	-0.615152	0.140515	-437.783.052.470.635	1,20E+09	0.000271046
ENSG00000161905	302.471.883.762.814	310.511.568.222.971	0.70965	437.556.196.514.137	1,21E+09	0.000273579
ENSG00000187134	425.624.817.330.317	-0.805293	0.184061	-437.514.866.935.914	1,21E+09	0.000273797
ENSG00000159840	755.165.639.067.517	-232.066.010.835.244	0.530869	-437.143.903.072.255	1,23E+09	0.000278186
ENSG00000074696	145.449.443.323.373	0.677336	0.155036	436.889.798.503.863	1,25E+09	0.000281133
ENSG00000296507	134.897.926.051.815	-45.108.734.834.377	103.269.640.471.613	-436.805.382.766.648	1,25E+08	0.000281913
ENSG00000103599	448.740.907.528.002	-0.79924	0.183041	-436.644.845.568.254	1,26E+09	0.000283681
ENSG00000026508	374.724.878.759.698	0.557679	0.12782	436.301.334.574.717	1,28E+09	0.000287859
ENSG00000123600	4.182.299.881.351	-0.591692	0.13566	-436.158.993.894.367	1,29E+09	0.000289422
ENSG00000014919	233.625.122.831.884	-0.65578	0.150462	-435.844.437.861.387	1,31E+09	0.000293292
ENSG00000226266	113.841.731.324.097	-12.368.425.594.197	0.283802	-435.812.466.133.664	1,31E+09	0.000293334
ENSG00000114391	836.222.978.599.027	-0.620793	0.142451	-435.793.601.259.286	1,31E+09	0.000293334
ENSG00000035687	413.184.514.739.813	-0.619875	0.14232	-435.550.330.717.328	1,33E+09	0.000296289
ENSG00000304374	171.234.939.594.563	-112.909.799.915.344	0.259523	-435.065.876.045.136	1,36E+08	0.000302255
ENSG00000177875	305.238.679.191.739	119.751.453.884.638	0.275235	435.087.401.641.081	1,36E+09	0.000302255
ENSG00000188385	39.168.010.795.857	-0.806353	0.185505	-434.679.533.780.791	1,38E+08	0.000307293
ENSG00000226084	552.921.344.136.932	-0.796683	0.183718	-433.644.804.232.464	1,45E+09	0.000321765
ENSG00000111671	223.542.093.087.599	-0.607995	0.140215	-433.616.936.007.428	1,45E+09	0.000321825
ENSG00000127463	31.767.577.546.013	0.658998	0.152011	433.519.792.945.624	1,46E+09	0.000322852
ENSG00000163466	555.176.906.262.685	0.711731	0.164183	433.499.315.447.517	1,46E+09	0.000322852
ENSG00000070614	662.123.750.968.711	0.670768	0.154818	433.263.061.454.311	1,47E+09	0.000325635
ENSG00000101040	718.375.010.658.354	0.77497	0.178868	433.263.896.893.006	1,47E+09	0.000325635
ENSG00000145990	501.747.992.999.875	-0.89097	0.205809	-43.291.071.908.185	1,50E+09	0.000330532
ENSG00000144452	162.718.927.369.223	-114.375.840.208.349	0.264265	-432.807.231.159.444	1,50E+09	0.000331376
ENSG00000101849	893.123.770.749.137	0.697237	0.161088	432.830.623.171.846	1,50E+09	0.000331376
ENSG00000143622	180.499.529.484.259	-0.804536	0.185952	-432.658.522.931.458	1,51E+09	0.000333263
ENSG00000214193	333.795.896.472.821	0.926364	0.214158	432.561.362.266.529	1,52E+09	0.000334377
ENSG00000102743	150.004.747.534.044	-0.63647	0.147156	-432.514.422.789.872	1,52E+09	0.000334731
ENSG00000110328	178.104.844.812.051	0.729363	0.168672	432.414.827.722.175	1,53E+09	0.000335887
ENSG00000154263	132.584.039.756.108	-127.690.167.973.062	0.295323	-432.375.115.424.098	1,53E+09	0.000336134
ENSG00000008405	233.148.465.182.246	-0.775007	0.179286	-432.274.697.553.815	1,54E+09	0.000337308
ENSG00000183853	215.290.242.148.933	0.661529	0.153073	432.166.747.464.806	1,55E+09	0.000338602
ENSG00000186866	907.981.480.522.759	0.671854	0.155601	431.779.814.598.013	1,58E+09	0.000344224
ENSG00000200488	835.071.027.423.915	-102.320.405.956.138	0.237076	-431.592.404.089.233	1,59E+09	0.000346789
ENSG00000154813	319.255.321.932.106	-0.645273	0.149559	-431.449.410.465.624	1,60E+09	0.000348671
ENSG00000111052	54.823.568.421.527	0.879423	0.203873	431.358.820.834.982	1,61E+09	0.000349732
ENSG00000278588	241.567.876.098.337	0.684142	0.158643	431.245.011.413.136	1,61E+09	0.00035066
ENSG00000230778	542.774.281.968.941	169.591.806.963.663	0.393257	43.124.903.656.582	1,61E+09	0.00035066
ENSG00000178904	138.513.042.310.663	-0.674439	0.156399	-431.230.071.765.588	1,62E+09	0.00035066
ENSG00000182993	347.022.781.566.874	-0.863986	0.200395	-431.140.449.778.083	1,62E+09	0.000351713
ENSG00000119929	445.004.871.984.357	-0.830452	0.192669	-431.025.816.857.867	1,63E+09	0.000353168
ENSG00000183876	178.181.609.619.099	-0.749951	0.174052	-430.876.314.800.506	1,64E+09	0.000354815
ENSG00000100596	240.771.193.765.119	0.667703	0.154961	430.884.304.344.932	1,64E+09	0.000354815
ENSG00000099785	296.239.756.185.758	-0.611688	0.141988	-430.801.190.010.922	1,65E+09	0.000355647
ENSG00000132570	130.944.960.597.501	-0.636943	0.147864	-430.761.695.172.881	1,65E+09	0.000355909
ENSG00000073331	631.021.498.944.887	-0.764426	0.177476	-430.721.726.734.747	1,65E+09	0.000356178
ENSG00000177697	29.079.548.683.194	0.611389	0.142027	430.473.031.071.332	1,67E+09	0.000359825
ENSG00000244509	159.756.684.877.023	0.660189	0.153472	430.168.136.131.456	1,70E+09	0.000364431
ENSG00000139278	510.876.992.389.993	-0.837807	0.194774	-430.142.279.513.929	1,70E+09	0.000364475
ENSG00000162819	376.234.634.101.876	0.598839	0.139242	4.300.719.249.217	1,70E+09	0.000365252
ENSG00000122378	198.833.148.020.661	-0.684796	0.159302	-429.873.496.305.007	1,72E+09	0.000368152
ENSG00000164124	312.117.734.209.681	-0.664223	0.154543	-429.799.619.076.681	1,72E+08	0.000368954
ENSG00000134490	760.502.470.634.459	-0.77621	0.180607	-429.779.030.215.806	1,73E+09	0.000368954
ENSG00000227471	101.364.299.045.948	-0.890245	0.207216	-429.622.220.126.674	1,74E+09	0.000371186
ENSG00000136830	297.111.648.133.221	0.723335	0.168454	429.396.842.209.388	1,76E+09	0.000374586
ENSG00000197702	195.250.530.295.719	-0.586496	0.136672	-429.127.108.466.749	1,78E+09	0.000378772
ENSG00000104321	270.320.725.182.209	120.539.924.717.457	0.280988	428.986.082.546.288	1,79E+09	0.00038079
ENSG00000135778	427.808.651.453.608	-0.595648	0.138881	-428.891.383.320.441	1,80E+08	0.000382021
ENSG00000143416	782.082.746.871.576	112.111.169.693.572	0.261428	428.840.833.446.813	1,80E+09	0.000382495
ENSG00000103707	290.647.170.484.062	-0.583455	0.136081	-428.754.273.669.505	1,81E+09	0.000383591
ENSG00000159692	506.713.101.356.986	0.548313	0.127897	428.714.272.020.304	1,81E+09	0.000383885
ENSG00000153902	245.351.847.084.061	282.805.830.013.952	0.659811	428.616.170.022.485	1,82E+09	0.000385185
ENSG00000236682	254.700.568.692.031	-0.91875	0.214391	-428.539.695.972.144	1,82E+08	0.000386091
ENSG00000179314	423.488.988.453.449	0.842763	0.196669	428.518.119.223.238	1,83E+09	0.000386091
ENSG00000116661	462.186.637.154.711	122.983.134.583.822	0.287049	428.439.985.287.393	1,83E+09	0.000386654
ENSG00000158290	161.177.896.694.407	-0.571853	0.133466	-428.462.246.292.478	1,83E+09	0.000386654
ENSG00000145012	836.843.564.363.611	0.637748	0.148928	428.226.006.726.943	1,85E+09	0.000389991
ENSG00000116774	236.021.439.373.715	-107.593.761.265.048	0.251305	-42.814.027.262.502	1,86E+09	0.000390695
ENSG00000273032	406.596.748.743.913	0.936817	0.218803	42.815.550.235.862	1,86E+08	0.000390695
ENSG00000197603	299.046.496.413.546	-0.61051	0.142742	-427.702.877.975.954	1,89E+08	0.00039804
ENSG00000304364	19.882.673.951.972	-297.592.586.120.161	0.695878	-427.650.209.985.503	1,90E+09	0.000398574
ENSG00000069812	613.364.500.755.225	155.255.690.416.091	0.363609	42.698.505.359.421	1,96E+09	0.00040981
ENSG00000168243	149.217.741.079.258	134.186.995.829.509	0.314266	426.985.581.539.109	1,96E+09	0.00040981
ENSG00000276168	171.749.274.266.188	-0.840257	0.19687	-426.807.994.535.785	1,97E+09	0.000412655
ENSG00000144161	719.694.554.164.925	-0.662532	0.155309	-426.590.690.208.675	1,99E+09	0.000416268
ENSG00000295936	277.258.420.738.686	-107.194.569.915.395	0.251337	-426.498.141.485.995	2,00E+09	0.000417572
ENSG00000269729	144.739.942.366.917	-130.216.139.630.815	0.305392	-426.390.546.427.045	2,01E+09	0.000419163
ENSG00000165915	318.843.706.014.609	0.592936	0.1391	426.264.681.446.207	2,02E+09	0.000421103
ENSG00000176170	19.241.716.479.779	0.708261	0.166202	426.145.392.454.525	2,03E+09	0.000422928
ENSG00000139737	253.555.549.099.996	0.969682	0.227598	426.050.000.129.612	2,04E+09	0.000424307
ENSG00000184661	422.306.997.863.418	0.661939	0.155412	425.924.407.467.561	2,05E+09	0.000426266
ENSG00000156467	949.587.430.739.366	-0.606935	0.142543	-425.791.731.543.083	2,06E+09	0.00042837
ENSG00000170855	406.837.853.527.955	-0.612537	0.143884	-425.714.309.380.756	2,07E+09	0.000429421
ENSG00000185269	573.363.551.048.055	205.937.410.677.447	0.483965	425.520.945.361.081	2,09E+09	0.000432712
ENSG00000179331	128.348.243.971.781	-114.893.752.315.874	0.270029	-425.487.455.065.115	2,09E+09	0.000432924
ENSG00000251191	283.454.933.510.598	0.884468	0.207892	425.445.289.069.942	2,10E+09	0.000433303
ENSG00000122863	50.940.518.610.019	0.694058	0.16318	425.333.154.009.281	2,11E+09	0.000434604
ENSG00000152192	17.995.426.501.549	103.549.736.663.715	0.243454	425.335.585.965.369	2,11E+09	0.000434604
ENSG00000164828	746.656.659.014.203	0.622985	0.146487	425.284.108.491.127	2,11E+09	0.00043512
ENSG00000298172	137.871.214.931.684	-420.387.396.152.852	0.989107	-425.017.050.170.708	2,14E+09	0.000439899
ENSG00000172893	613.881.649.204.748	-0.771753	0.181659	-424.837.228.974.675	2,15E+08	0.000443
ENSG00000173898	157.104.041.270.607	0.659203	0.155342	424.354.799.049	2,20E+09	0.000452183
ENSG00000117174	577.747.140.866.212	-0.760665	0.179354	-424.113.893.618.184	2,22E+09	0.000456608
ENSG00000203722	273.496.982.443.939	-103.798.854.949.077	0.244917	-423.812.664.686.203	2,25E+09	0.000462314
ENSG00000144043	591.090.021.361.111	0.548608	0.129456	423.779.719.670.653	2,26E+09	0.00046253
ENSG00000070540	111.145.816.447.248	-0.794445	0.187512	-423.677.693.677.165	2,27E+09	0.000464173
ENSG00000135821	23.585.500.457.981	0.772711	0.182409	423.615.396.370.086	2,27E+09	0.000464564
ENSG00000262879	791.645.882.206.146	-0.714142	0.168592	-423.591.684.551.385	2,28E+09	0.000464564
ENSG00000188064	221.568.880.105.421	0.644837	0.15223	423.593.657.479.995	2,28E+09	0.000464564
ENSG00000103591	113.575.792.216.957	-0.609219	0.143851	-423.506.908.030.379	2,28E+09	0.000465857
ENSG00000197714	261.043.995.722.703	-0.617956	0.145991	-423.284.625.728.351	2,31E+09	0.00047002
ENSG00000138311	991.280.853.253.253	-132.904.155.771.974	0.314013	-42.324.447.368.313	2,31E+09	0.000470394
ENSG00000166347	291.130.175.603.763	-0.633797	0.149774	-423.169.299.480.076	2,32E+09	0.000471502
ENSG00000203930	466.296.153.683.435	-0.83975	0.198576	-422.885.861.386.457	2,35E+09	0.000477008
ENSG00000172071	181.066.970.545.278	0.652751	0.154386	422.805.958.952.442	2,36E+09	0.000478232
novel.1346	470.833.347.307.702	202.672.519.703.679	0.479423	422.742.845.341.687	2,36E+08	0.000479102
ENSG00000162366	137.188.968.410.469	-128.365.328.084.935	0.30385	-422.462.184.049.573	2,39E+09	0.000484633
ENSG00000163131	481.890.707.563.732	-0.854576	0.202315	-422.399.819.112.244	2,40E+09	0.000485498
ENSG00000213923	231.407.665.477.977	0.565666	0.133928	422.365.462.805.967	2,40E+09	0.00048576
ENSG00000185236	788.391.405.877.999	0.704445	0.16694	421.975.090.292.624	2,45E+09	0.000493762
ENSG00000196878	232.357.795.275.391	-0.698225	0.165538	-421.791.138.026.418	2,47E+09	0.000497317
ENSG00000047249	985.250.445.485.156	-0.635336	0.150644	-421.747.684.777.756	2,47E+09	0.000497788
ENSG00000106853	128.966.626.058.877	-0.750875	0.178114	-421.568.824.086.543	2,49E+09	0.000501258
ENSG00000169903	780.679.164.721.836	-113.237.199.251.644	0.268662	-421.486.448.952.487	2,50E+09	0.000502598
ENSG00000226149	103.257.833.319.316	-144.160.238.996.782	0.342144	-421.343.640.749.909	2,52E+09	0.000505293
ENSG00000158125	343.615.821.369.829	-0.97178	0.230677	-421.272.499.135.078	2,52E+09	0.000505898
ENSG00000085982	227.607.594.308.341	0.59751	0.141829	42.129.048.293.986	2,52E+09	0.000505898
ENSG00000164970	172.394.375.009.878	0.645185	0.153289	420.895.313.595.991	2,57E+09	0.000513914
ENSG00000167771	181.006.547.758.634	121.116.100.491.761	0.287781	420.862.575.342.177	2,57E+09	0.000514158
ENSG00000158615	809.499.374.343.034	-0.535256	0.127243	-420.655.910.171.387	2,59E+09	0.000518375
ENSG00000049883	11.192.269.476.994	-0.681758	0.162262	-420.159.390.430.984	2,65E+09	0.000529097
ENSG00000224417	111.818.250.723.598	127.261.787.154.149	0.302897	420.148.730.674.995	2,65E+09	0.000529097
ENSG00000116663	297.933.824.903.098	-0.935075	0.222598	-420.073.154.514.557	2,66E+09	0.000529837
ENSG00000130720	351.918.473.790.342	105.383.823.973.268	0.250867	420.079.210.992.304	2,66E+09	0.000529837
ENSG00000087077	482.060.023.248.055	-0.543012	0.129296	-419.974.741.634.631	2,67E+09	0.000531629
ENSG00000196747	185.428.967.469.351	0.640991	0.152722	419.710.716.719.821	2,70E+09	0.000537342
ENSG00000106537	29.139.951.375.389	-0.706873	0.168482	-419.553.373.075.793	2,72E+09	0.000540563
ENSG00000185238	192.298.137.930.407	-0.636733	0.151785	-41.949.558.973.779	2,73E+09	0.000541419
ENSG00000186205	401.950.696.398.607	-0.82779	0.19742	-419.304.484.308.268	2,75E+09	0.000545475
ENSG00000143384	84.204.535.036.914	0.652141	0.155583	419.159.356.759.077	2,77E+09	0.000548448
ENSG00000172270	303.319.463.665.946	0.845219	0.201769	418.905.044.028.015	2,80E+09	0.000554095
ENSG00000064933	17.036.848.085.789	-0.671848	0.160513	-418.561.662.634.558	2,84E+09	0.000561266
ENSG00000213742	416.388.424.168.712	-0.831455	0.198652	-418.547.589.854.741	2,85E+09	0.000561266
ENSG00000147164	960.860.476.032.706	0.721524	0.172373	41.858.195.843.279	2,84E+09	0.000561266
ENSG00000171503	130.827.137.230.357	-0.671746	0.160507	-418.513.723.942.774	2,85E+09	0.000561564
ENSG00000136883	36.571.132.294.251	117.536.328.176.321	0.280858	418.489.919.792.726	2,85E+09	0.000561614
ENSG00000127863	621.341.932.266.453	0.906876	0.216735	418.426.057.397.058	2,86E+09	0.000562117
ENSG00000099617	535.284.010.213.253	168.300.306.695.227	0.40222	418.428.492.618.126	2,86E+09	0.000562117
ENSG00000155393	523.036.426.796.993	-0.555636	0.132859	-418.213.579.233.209	2,89E+09	0.000566855
ENSG00000276903	968.526.240.308.266	0.706648	0.168998	418.140.185.449.878	2,90E+09	0.000568145
ENSG00000119508	853.031.114.729.308	-138.060.009.138.242	0.330272	-41.801.887.872.536	2,91E+09	0.000570095
ENSG00000205309	102.718.141.375.754	-0.804409	0.192426	-418.034.613.250.283	2,91E+09	0.000570095
ENSG00000133321	184.655.548.357.745	-141.777.216.440.318	0.339217	-417.954.403.666.878	2,92E+09	0.000571169
ENSG00000087903	211.618.134.169.849	0.958009	0.229256	417.876.401.237.135	2,93E+09	0.000572586
ENSG00000100994	116.824.762.726.417	0.615719	0.147414	417.678.589.796.974	2,96E+08	0.000577037
ENSG00000091317	81.185.566.357.205	0.64172	0.153653	417.642.761.547.686	2,96E+09	0.000577397
ENSG00000270276	552.073.156.717.085	0.76286	0.182731	417.477.454.627.768	2,98E+09	0.000581054
ENSG00000113734	506.396.075.267.738	0.827842	0.198368	417.326.614.529.798	3,00E+08	0.000584362
ENSG00000164736	724.571.244.341.522	151.519.116.630.434	0.36312	417.269.893.658.049	3,01E+09	0.000585264
ENSG00000096063	262.077.044.027.582	0.587887	0.140932	417.143.752.878.567	3,03E+09	0.000586293
ENSG00000059758	458.747.798.838.542	0.612073	0.146723	417.163.485.488.339	3,02E+09	0.000586293
ENSG00000064655	32.718.739.280.461	104.093.374.815.153	0.249502	417.204.454.780.989	3,02E+08	0.000586293
ENSG00000198840	326.699.448.161.344	-0.666728	0.159824	-417.164.750.882.081	3,02E+08	0.000586293
ENSG00000137752	263.642.454.914.424	-282.915.178.164.796	0.678551	-416.940.372.865.542	3,05E+09	0.000590992
ENSG00000073803	130.876.598.201.956	-0.686976	0.16481	-416.828.151.120.344	3,07E+09	0.000593285
ENSG00000081041	173.566.796.843.082	-0.714506	0.171432	-416.787.704.889.844	3,07E+09	0.000593285
ENSG00000104880	487.294.923.150.634	0.681566	0.163527	416.790.938.527.547	3,07E+09	0.000593285
ENSG00000162512	998.923.934.951.407	0.703767	0.168873	416.743.214.236.677	3,08E+09	0.000593886
ENSG00000005187	112.078.916.265.402	-0.93966	0.225609	-416.499.140.069.274	3,11E+09	0.000599712
ENSG00000285906	619.795.469.025.781	-0.695124	0.166977	-416.298.978.631.583	3,14E+09	0.000604429
ENSG00000110435	447.074.535.596.926	-0.636798	0.152982	-416.255.897.416.566	3,15E+09	0.000605004
ENSG00000149273	6.075.607.157.232	-0.668438	0.160604	-416.202.283.586.141	3,15E+09	0.000605859
ENSG00000152904	373.421.027.461.347	-0.919315	0.221006	-415.968.594.044.106	3,19E+09	0.000611519
novel.1736	429.415.176.279.503	-182.411.298.126.797	0.438907	-415.603.975.510.466	3,24E+09	0.000620775
ENSG00000162639	566.097.849.032.337	-0.740914	0.178288	-415.572.377.467.719	3,24E+09	0.000621054
ENSG00000141959	476.506.828.606.917	0.751839	0.181005	415.369.833.031.566	3,27E+09	0.000625995
ENSG00000123977	253.360.420.015.714	-12.077.498.596.062	0.29087	-415.219.611.533.833	3,29E+09	0.000629533
ENSG00000136810	475.478.913.145.323	-0.616775	0.148573	-415.132.345.285.707	3,31E+09	0.000630881
ENSG00000124172	127.015.769.166.923	-0.650666	0.156739	-415.128.099.277.735	3,31E+09	0.000630881
ENSG00000105722	626.002.421.683.111	0.583742	0.140654	415.019.546.574.765	3,32E+09	0.000633292
ENSG00000273045	160.902.117.200.838	-138.440.085.910.975	0.33362	-414.963.642.998.463	3,33E+09	0.000634252
ENSG00000083857	270.076.295.680.069	0.551013	0.132837	414.804.622.796.048	3,35E+09	0.00063808
ENSG00000133104	289.857.150.901.343	-0.598948	0.144403	-414.775.795.229.371	3,36E+08	0.000638293
ENSG00000178764	332.350.468.094.423	0.890195	0.214682	414.656.875.539.963	3,37E+09	0.000641022
ENSG00000152642	526.321.339.481.469	0.824857	0.198947	414.611.701.726.538	3,38E+09	0.000641691
ENSG00000152217	181.811.593.308.527	12.158.116.829.491	0.293256	414.590.615.376.578	3,38E+09	0.000641691
ENSG00000127507	317.045.784.594.872	222.065.411.870.101	0.53638	414.007.647.161.419	3,47E+09	0.000657611
ENSG00000015676	431.002.821.861.844	0.572075	0.138191	413.975.426.717.074	3,48E+09	0.000657929
ENSG00000269609	365.417.953.911.071	-0.829289	0.200367	-41.388.541.655.838	3,49E+09	0.000659907
ENSG00000135451	101.446.806.213.846	0.730386	0.176551	413.697.339.753.228	3,52E+08	0.000664725
ENSG00000162814	200.062.223.191.402	-0.966398	0.233691	-413.537.004.369.412	3,54E+09	0.000668768
ENSG00000140553	181.653.302.270.671	0.654657	0.158355	413.411.589.018.165	3,56E+09	0.000671812
ENSG00000240758	778.621.859.113.117	157.556.854.532.886	0.381135	413.389.100.350.838	3,57E+09	0.000671854
ENSG00000132563	818.889.135.688.456	0.746805	0.180683	413.323.320.285.131	3,58E+07	0.000673163
ENSG00000241316	614.848.914.341.358	-0.754952	0.182702	-4.132.143.784.111	3,59E+09	0.000675742
ENSG00000125912	596.043.349.547.166	0.559634	0.135454	41.315.544.793.988	3,60E+09	0.000676858
ENSG00000167123	32.831.912.541.161	0.567006	0.137277	413.037.517.915.405	3,62E+08	0.000679717
ENSG00000091844	164.585.763.033.463	0.676973	0.16395	41.291.366.448.724	3,64E+08	0.000682765
ENSG00000160469	548.530.520.685.481	0.843882	0.204385	412.887.835.189.209	3,65E+09	0.000682909
ENSG00000230492	661.459.632.239.011	-19.689.755.433.418	0.477046	-412.743.227.612.975	3,67E+09	0.000686589
ENSG00000174796	157.939.675.713.296	-0.657606	0.159396	-412.560.698.918.473	3,70E+09	0.000690907
ENSG00000244649	595.564.287.539.311	0.845747	0.205001	412.557.097.675.639	3,70E+09	0.000690907
ENSG00000079387	156.803.161.451.541	0.629046	0.152733	411.861.120.959.982	3,81E+09	0.000710669
ENSG00000133488	430.557.885.462.355	100.051.711.726.009	0.242935	411.844.800.604.479	3,81E+09	0.000710669
ENSG00000183479	456.998.284.880.989	172.385.324.763.647	0.418539	411.873.598.812.554	3,81E+09	0.000710669
ENSG00000255112	198.960.570.358.392	-0.669865	0.162778	-411.520.337.047.535	3,87E+09	0.000720087
ENSG00000143162	153.993.647.168.933	-0.720677	0.175166	-41.142.542.715.846	3,88E+09	0.000722401
ENSG00000109686	182.513.652.959.803	-393.144.028.669.663	0.956058	-411.213.700.611.383	3,92E+09	0.0007284
novel.2664	225.272.854.910.701	-363.282.812.987.194	0.883581	-41.114.813.834.447	3,93E+09	0.000729812
ENSG00000182628	663.619.014.814.422	0.583893	0.142055	411.031.879.918.753	3,95E+09	0.000732833
ENSG00000196449	205.079.555.470.617	-0.653786	0.15908	-410.979.888.395.199	3,96E+09	0.000733822
ENSG00000175066	16.205.200.069.146	-0.687775	0.167442	-410.754.141.375.505	4,00E+09	0.000740361
ENSG00000265519	213.846.688.219.966	-0.953592	0.232188	-410.698.681.337.022	4,01E+09	0.000741472
ENSG00000289046	504.011.444.894.509	-18.982.037.089.817	0.462233	-410.659.116.430.193	4,02E+09	0.000742074
ENSG00000137124	491.387.476.463.769	-0.534096	0.130145	-410.386.635.622.922	4,06E+09	0.000750198
ENSG00000160752	885.814.767.798.234	-0.658427	0.160464	-410.327.963.305.531	4,07E+09	0.000751428
ENSG00000132854	474.983.233.219.197	-187.365.922.669.726	0.45677	-410.197.712.160.381	4,10E+09	0.000754993
ENSG00000164823	537.427.020.613.933	-0.585309	0.142734	-41.007.055.228.522	4,12E+09	0.000758473
ENSG00000108179	53.447.144.541.992	-0.61737	0.150588	-409.973.467.348.051	4,14E+08	0.000760979
ENSG00000216937	632.590.410.698.716	-0.768441	0.187481	-409.877.163.141.667	4,15E+09	0.000763468
ENSG00000225285	255.100.870.401.996	256.450.001.400.243	0.62588	409.743.132.249.268	4,18E+09	0.000766528
ENSG00000151892	17.331.934.321.452	-0.990481	0.241722	-40.976.029.613.688	4,17E+09	0.000766528
ENSG00000204869	242.133.995.989.696	-1.018.729.264.513	0.248666	-409.678.429.879.504	4,19E+08	0.000767986
ENSG00000155542	462.846.418.193.304	-0.81266	0.198377	-409.655.409.914.787	4,19E+09	0.000768064
ENSG00000226124	32.389.488.891.447	-0.860713	0.210184	-409.504.697.660.237	4,22E+09	0.000772389
ENSG00000159733	41.826.777.876.865	0.992828	0.24255	409.329.181.911.033	4,25E+08	0.000777568
ENSG00000122203	69.621.761.312.359	-0.608572	0.148822	-408.924.962.355.863	4,33E+09	0.000790538
ENSG00000112118	633.488.082.200.113	0.620903	0.151866	408.849.027.708.895	4,34E+08	0.000792425
ENSG00000116962	154.043.144.272.949	105.430.161.253.103	0.25804	408.580.538.317.895	4,39E+09	0.000800934
ENSG00000115355	493.920.451.880.286	0.561231	0.137461	408.283.654.314.637	4,45E+09	0.000810519
ENSG00000138604	539.842.959.124.013	0.598073	0.146496	408.252.069.397.971	4,45E+09	0.000810902
ENSG00000174106	211.372.459.651.337	0.581397	0.142453	40.813.354.863.642	4,48E+09	0.000814327
ENSG00000173705	171.014.192.117.463	109.463.306.013.799	0.268345	407.919.419.188.757	4,52E+09	0.000820577
ENSG00000128512	141.017.038.575.961	0.632408	0.155034	407.914.700.685.087	4,52E+09	0.000820577
ENSG00000148655	192.275.077.194.856	-0.928422	0.227684	-407.767.265.325.655	4,55E+09	0.000824338
ENSG00000007516	239.056.975.876.936	120.003.679.311.227	0.294285	407.780.803.851.218	4,55E+09	0.000824338
ENSG00000067836	186.424.602.171.519	-0.984301	0.241409	-407.731.936.366.474	4,56E+09	0.000824863
ENSG00000156162	317.820.136.634.403	0.62081	0.152283	407.669.451.890.941	4,57E+09	0.000824906
ENSG00000089063	961.290.507.652.922	-0.656468	0.161026	-407.677.820.933.827	4,57E+09	0.000824906
ENSG00000198910	176.426.967.481.423	138.485.923.973.341	0.339702	407.669.276.162.667	4,57E+08	0.000824906
ENSG00000177556	196.391.572.726.773	-0.601951	0.147697	-407.556.712.836.291	4,59E+09	0.000828178
ENSG00000149260	532.884.469.209.314	103.797.629.016.717	0.254863	407.267.877.042.835	4,65E+09	0.000837783
ENSG00000117399	481.285.529.279.654	0.715791	0.175777	407.215.013.891.854	4,66E+09	0.000838216
ENSG00000108518	436.428.748.727.797	0.684021	0.167973	407.220.256.889.719	4,66E+09	0.000838216
ENSG00000253738	11.457.741.600.465	-0.639484	0.157052	-407.179.835.131.111	4,67E+09	0.000838748
ENSG00000186732	123.854.948.119.101	421.976.128.222.224	103.669.793.220.156	407.038.651.390.094	4,69E+09	0.000843109
ENSG00000152952	333.309.868.813.454	0.9075	0.223088	406.790.157.807.087	4,74E+09	0.000851403
ENSG00000171873	226.967.084.429.287	-107.121.750.968.416	0.26335	-406.765.447.228.684	4,75E+09	0.000851562
ENSG00000106327	187.271.386.878.956	117.852.157.525.003	0.289756	406.728.835.035.344	4,76E+09	0.000852156
ENSG00000131591	91.841.491.345.102	0.62338	0.153325	40.657.552.204.031	4,79E+09	0.000857031
ENSG00000196968	494.272.185.197.393	0.764492	0.188286	406.027.555.014.892	4,90E+09	0.000876631
novel.1501	283.504.894.078.405	-133.525.181.448.395	0.328911	-40.596.131.943.595	4,92E+09	0.000878356
ENSG00000243829	312.108.711.013.409	-0.709537	0.174794	-405.928.610.001.649	4,92E+09	0.000878823
ENSG00000001630	114.449.566.632.305	-0.722732	0.178055	-405.904.671.437.984	4,93E+08	0.00087896
ENSG00000176871	124.768.374.083.985	-0.543465	0.133911	-40.584.196.914.769	4,94E+09	0.000880558
ENSG00000153044	163.073.474.567.819	-0.654948	0.161405	-405.778.594.990.841	4,95E+09	0.000880749
ENSG00000181652	373.926.872.446.138	-231.142.557.415.755	0.569617	-405.786.108.462.233	4,95E+07	0.000880749
ENSG00000156052	435.708.755.554.698	0.604414	0.148953	405.776.132.491.707	4,95E+09	0.000880749
ENSG00000172339	916.214.445.542.155	-0.687887	0.169569	-405.667.812.674.511	4,98E+09	0.000883168
ENSG00000291139	418.025.643.698.767	0.811819	0.200127	405.651.450.159.628	4,98E+08	0.000883168
ENSG00000161558	664.752.986.286.326	-0.738807	0.182111	-405.690.801.761.007	4,97E+09	0.000883168
ENSG00000170191	578.045.918.427.704	-0.757401	0.186764	-40.553.876.113.713	5,01E+09	0.000886671
ENSG00000143674	489.653.781.741.992	0.658375	0.162388	40.543.400.046.555	5,03E+09	0.000889886
ENSG00000308421	282.023.266.108.922	-0.870067	0.214724	-405.201.614.633.195	5,08E+09	0.000897999
ENSG00000258766	253.415.318.094.618	-246.395.134.807.873	0.608137	-405.163.535.612.031	5,09E+09	0.000898688
ENSG00000182899	239.122.222.367.397	-0.609847	0.150532	-405.128.653.358.762	5,09E+09	0.000899255
ENSG00000075415	34.525.060.913.114	-0.520273	0.128438	-405.076.262.422.583	5,11E+09	0.000900497
ENSG00000213949	303.068.437.941.734	0.920066	0.227236	404.894.162.310.487	5,14E+09	0.000906753
ENSG00000180198	641.469.700.835.422	0.513333	0.126819	404.777.005.229.279	5,17E+09	0.00091052
ENSG00000106031	253.166.182.373.553	0.902511	0.223092	404.547.168.043.375	5,22E+09	0.000918059
ENSG00000198931	803.043.346.223.485	0.566453	0.140023	404.543.780.497.301	5,22E+09	0.000918059
ENSG00000130643	352.505.257.683.564	221.881.024.822.395	0.548573	404.469.174.047.107	5,24E+09	0.000920199
ENSG00000268001	100.411.027.061.842	-129.032.244.975.898	0.319062	-404.411.589.777.529	5,25E+09	0.000921675
ENSG00000165568	214.934.718.022.103	-0.69948	0.173065	-40.417.255.806.621	5,31E+09	0.000930328
ENSG00000115457	56.201.398.368.377	0.757431	0.187432	404.108.921.685.857	5,32E+09	0.000931266
ENSG00000050555	201.602.304.881.667	110.719.729.105.153	0.273981	404.114.243.229.268	5,32E+09	0.000931266
ENSG00000131196	147.682.475.304.207	109.175.126.143.484	0.270368	403.801.351.298.019	5,39E+09	0.000942754
ENSG00000124762	64.326.978.551.097	-0.678665	0.168123	-403.670.908.692.825	5,42E+09	0.000947202
ENSG00000100003	504.476.013.821.573	0.76065	0.18845	403.635.438.626.312	5,43E+09	0.000947828
ENSG00000149485	18.455.911.172.769	-0.621331	0.153952	-403.587.483.241.212	5,44E+07	0.000948153
ENSG00000074201	945.289.454.240.163	-0.556647	0.137919	-40.360.306.747.725	5,44E+09	0.000948153
ENSG00000080644	782.039.988.021.964	152.581.271.152.533	0.378224	403.415.182.558.996	5,48E+09	0.000954327
ENSG00000184254	504.903.720.739.796	-0.772375	0.191536	-403.253.662.634.054	5,52E+07	0.000960097
ENSG00000166126	180.811.712.547.339	-0.992622	0.246251	-403.093.733.371.302	5,56E+09	0.000965836
ENSG00000100106	277.642.916.330.341	0.569438	0.14134	402.885.980.955.495	5,60E+09	0.000973586
ENSG00000177679	715.680.462.972.284	0.800475	0.198719	402.817.047.873.611	5,62E+09	0.000975618
novel.2692	530.606.705.406.463	-108.614.203.497.604	0.269895	-402.431.800.324.014	5,71E+09	0.000990889
ENSG00000064961	281.332.863.352.085	0.565187	0.14047	402.354.373.684.757	5,73E+09	0.000993314
ENSG00000272156	549.298.182.999.711	-153.792.025.465.918	0.38233	-402.248.946.413.041	5,76E+09	0.000996931
ENSG00000212993	399.691.068.302.929	21.358.369.525.131	0.531032	402.205.130.102.173	5,77E+09	0.000997947
ENSG00000169087	393.822.314.109.596	-0.765789	0.190491	-40.200.758.784.155	5,82E+07	0.00100466
ENSG00000186193	234.128.695.456.619	0.657796	0.163626	402.012.876.936.354	5,82E+09	0.00100466
ENSG00000116117	445.723.612.296.047	-0.692016	0.172195	-401.878.248.478.896	5,85E+09	0.00100934
ENSG00000197256	936.337.844.185.906	-0.812399	0.202231	-401.718.545.100.219	5,89E+09	0.00101535
ENSG00000118600	193.230.295.722.888	-0.608864	0.151629	-40.154.752.172.308	5,93E+09	0.00102188
ENSG00000101882	111.395.708.101.097	0.73816	0.183886	401.421.710.905.221	5,96E+09	0.00102649
ENSG00000285373	274.424.666.396.366	-225.492.987.327.904	0.561845	-401.343.811.221.624	5,98E+09	0.00102902
ENSG00000113845	197.374.465.430.711	-0.601941	0.149996	-401.304.522.142.128	5,99E+09	0.00102987
ENSG00000227051	107.310.729.340.571	0.863301	0.215134	401.284.887.201.943	6,00E+09	0.00102987
ENSG00000106305	384.876.758.321.283	-0.614031	0.153094	-401.082.413.326.652	6,05E+09	0.00103787
ENSG00000113361	216.167.903.291.172	-100.313.628.823.788	0.250129	-401.046.785.393.728	6,06E+09	0.00103857
ENSG00000050405	663.337.362.990.153	-0.701626	0.174995	-400.940.718.421.791	6,09E+09	0.00104238
ENSG00000165997	598.209.407.742.708	-0.625191	0.155959	-400.867.927.931.876	6,11E+09	0.00104472
ENSG00000174695	112.953.712.680.057	-0.587739	0.146661	-400.747.848.988.594	6,14E+09	0.00104917
ENSG00000196353	642.947.021.522.049	-154.679.618.535.819	0.38605	-400.672.099.386.728	6,16E+09	0.00105167
ENSG00000182253	108.449.895.873.998	-0.666807	0.166539	-400.390.028.518.611	6,23E+09	0.00106341
ENSG00000167778	107.168.352.644.447	0.692848	0.173057	400.358.115.122.787	6,24E+08	0.00106396
ENSG00000168710	120.640.225.936.655	0.589494	0.147258	400.313.599.420.747	6,25E+09	0.00106508
novel.74	497.358.661.714.078	-0.7108	0.177592	-40.024.412.267.951	6,27E+09	0.00106733
ENSG00000184640	131.037.672.832.574	0.542314	0.13552	400.172.169.896.981	6,29E+09	0.00106969
ENSG00000166889	214.998.745.396.237	0.641453	0.160316	400.117.305.700.923	6,30E+09	0.00107129
ENSG00000144867	437.203.339.197.659	0.677096	0.169277	399.992.346.372.906	6,34E+09	0.00107607
ENSG00000171204	417.385.717.977.454	-0.564271	0.141107	-399.889.545.576.407	6,36E+09	0.00107986
novel.2076	805.476.027.483.613	486.420.632.069.572	121.740.478.294.344	399.555.381.155.563	6,45E+09	0.0010943
ENSG00000189120	224.611.905.273.356	0.900711	0.225667	399.133.751.235.961	6,57E+09	0.00111303
ENSG00000123146	164.383.061.949.791	0.775912	0.194452	399.023.996.166.093	6,60E+09	0.00111727
ENSG00000169435	782.632.388.647.586	-0.742928	0.186213	-398.966.231.955.091	6,62E+09	0.00111907
novel.1253	402.839.600.283.237	0.928274	0.232684	398.941.411.448.731	6,62E+09	0.00111932
ENSG00000132199	207.565.120.477.313	0.603159	0.151257	398.763.311.488.757	6,67E+09	0.00112682
ENSG00000140451	920.086.946.659.521	0.872074	0.21873	398.698.910.162.936	6,69E+09	0.00112896
ENSG00000242071	349.330.357.942.411	-0.716394	0.179742	-398.567.313.827.669	6,73E+09	0.0011343
ENSG00000090447	698.318.766.960.377	0.654205	0.164158	398.520.842.207.164	6,74E+09	0.00113559
novel.916	409.494.654.393.573	10.047.836.622.419	0.252274	398.290.660.384.246	6,81E+09	0.00114571
ENSG00000106351	298.792.166.613.846	161.961.978.929.089	0.406799	398.137.787.285.277	6,85E+09	0.00115216
ENSG00000162576	253.521.692.044.858	100.301.486.355.914	0.251944	398.110.887.553.173	6,86E+09	0.00115252
ENSG00000165097	844.565.706.407.641	-0.636133	0.1598	-398.080.968.296.976	6,87E+09	0.00115303
ENSG00000105202	324.633.191.685.381	486.247.354.036.098	12.216.587.987.391	398.022.225.631.218	6,89E+09	0.00115494
ENSG00000137713	211.445.452.294.516	-0.568813	0.142931	-397.962.276.872.654	6,90E+09	0.00115691
ENSG00000187122	238.559.490.037.325	248.058.069.364.667	0.623719	397.708.103.117.633	6,98E+09	0.00116823
ENSG00000125652	269.287.810.655.672	-0.712574	0.179177	-397.691.953.841.771	6,98E+09	0.00116823
ENSG00000289086	133.186.495.306.033	-110.546.057.251.996	0.278002	-39.764.493.572.617	7,00E+09	0.00116959
ENSG00000244187	251.178.785.613.845	0.916265	0.230476	397.552.952.637.025	7,02E+08	0.00117316
ENSG00000180998	271.835.345.579.482	-222.656.299.190.515	0.560302	-39.738.653.608.528	7,07E+09	0.00118043
ENSG00000182287	159.211.795.677.423	0.642856	0.161798	39.731.959.473.739	7,09E+09	0.00118279
ENSG00000287885	416.468.502.165.544	171.747.153.963.094	0.432762	396.862.729.769.249	7,23E+09	0.00120472
ENSG00000154914	785.451.464.380.843	-0.64586	0.162857	-396.581.507.065.308	7,31E+09	0.00121802
ENSG00000123178	759.305.113.368.073	-0.648345	0.163499	-396.544.842.498.949	7,33E+09	0.00121891
ENSG00000185669	118.193.262.729.495	-127.269.315.344.036	0.321263	-396.153.089.694.026	7,45E+08	0.00123808
ENSG00000101310	281.495.716.232.559	-0.577533	0.145846	-395.988.748.988.834	7,50E+09	0.00124563
ENSG00000144231	132.134.049.603.365	-0.647565	0.163567	-395.902.816.022.737	7,53E+09	0.0012489
ENSG00000176055	792.148.410.750.742	-0.612482	0.154711	-39.588.750.000.023	7,53E+09	0.0012489
ENSG00000134247	752.964.089.550.471	0.793851	0.200607	395.725.099.304.754	7,58E+09	0.0012564
ENSG00000100297	439.474.685.237.031	0.640948	0.161986	395.681.770.727.254	7,60E+09	0.00125767
ENSG00000091640	210.654.433.937.604	-0.594898	0.150385	-395.582.127.521.143	7,63E+09	0.0012619
ENSG00000130669	271.332.119.654.642	0.568018	0.143608	395.533.388.684.575	7,64E+09	0.00126346
ENSG00000145287	100.196.561.726.261	-114.255.048.777.021	0.288903	-395.479.171.442.845	7,66E+09	0.00126531
ENSG00000125037	197.135.350.639.593	-0.644202	0.162904	-395.449.840.402.855	7,67E+08	0.00126584
ENSG00000188060	100.890.831.117.475	125.959.716.428.334	0.318576	39.538.295.532.416	7,69E+09	0.00126837
ENSG00000132478	204.303.672.084.578	-0.557222	0.140954	-39.532.147.451.043	7,71E+09	0.00127061
ENSG00000115226	294.144.903.676.448	-0.789439	0.199731	-395.251.888.744.079	7,73E+09	0.00127329
ENSG00000154258	143.021.648.751.859	-352.975.449.303.886	0.893138	-395.208.160.451.496	7,75E+09	0.0012746
ENSG00000076928	420.660.729.188.447	0.657678	0.166436	39.515.465.362.381	7,76E+09	0.00127541
ENSG00000218891	159.682.960.991.016	0.63393	0.160424	395.159.034.808.187	7,76E+09	0.00127541
ENSG00000115649	108.878.455.407.106	0.729652	0.18469	395.068.775.169.233	7,79E+09	0.00127897
ENSG00000137877	347.697.737.900.436	-113.961.412.465.534	0.288515	-394.992.430.343.184	7,82E+08	0.00128203
ENSG00000125538	509.018.004.961.793	-22.891.649.697.287	0.579592	-39.496.138.201.587	7,83E+09	0.00128268
ENSG00000142494	557.544.979.783.363	0.712801	0.180488	394.930.584.214.208	7,84E+09	0.0012833
ENSG00000281091	127.917.978.981.206	-113.031.238.671.098	0.286232	-39.489.369.552.113	7,85E+09	0.00128426
ENSG00000154545	651.800.235.742.059	185.244.057.812.187	0.469129	394.868.176.573.157	7,86E+09	0.0012846
ENSG00000272861	29.741.949.363.388	-213.646.563.406.787	0.541298	-394.692.910.066.635	7,92E+09	0.00129301
ENSG00000150779	224.834.215.038.949	-0.613149	0.155359	-394.665.257.610.107	7,93E+09	0.00129347
ENSG00000135045	110.279.625.636.582	-0.720654	0.182668	-394.516.124.371.877	7,97E+09	0.00130027
ENSG00000088826	786.491.119.333.804	0.865183	0.21931	394.501.735.253.523	7,98E+09	0.00130027
ENSG00000146856	248.358.972.928.365	-0.916885	0.232487	-394.381.196.176.571	8,02E+09	0.00130579
ENSG00000237412	247.177.314.928.626	239.820.586.263.107	0.608165	394.334.420.627.479	8,04E+09	0.00130626
ENSG00000108582	169.167.977.031.397	0.642046	0.162814	3.943.431.325.003	8,03E+09	0.00130626
ENSG00000172164	154.038.577.597.627	143.778.344.432.955	0.364662	394.278.268.566.078	8,05E+09	0.00130829
ENSG00000137273	513.752.255.105.466	0.820586	0.208167	39.419.630.256.556	8,08E+08	0.00131173
ENSG00000117298	433.206.115.155.189	0.551917	0.140033	394.134.438.547.112	8,10E+09	0.00131408
ENSG00000166326	133.996.775.485.732	-0.596071	0.15125	-394.095.119.012.709	8,12E+09	0.0013152
ENSG00000082781	251.628.671.191.959	0.760862	0.193077	394.072.656.648.397	8,12E+09	0.0013154
ENSG00000130522	589.610.781.737.041	-0.763179	0.193674	-394.053.074.066.363	8,13E+09	0.00131543
ENSG00000253669	436.564.360.082.666	-0.844754	0.21443	-393.953.789.242.451	8,16E+09	0.00131985
ENSG00000078401	290.448.638.558.086	0.524341	0.133109	393.919.392.977.675	8,18E+09	0.0013207
ENSG00000089351	714.198.365.365.513	0.623473	0.158287	393.887.284.192.967	8,19E+09	0.00132143
ENSG00000146223	363.844.985.700.131	-0.595741	0.151288	-393.778.180.064.736	8,22E+09	0.00132641
ENSG00000155254	298.288.102.193.373	0.586871	0.149078	393.666.589.178.029	8,26E+08	0.00133154
ENSG00000162063	199.757.313.104.322	0.659638	0.167626	393.517.465.839.187	8,31E+09	0.00133879
ENSG00000283041	250.595.547.909.894	-0.632921	0.160876	-39.342.045.573.196	8,35E+09	0.00134315
ENSG00000106366	331.737.737.099.422	159.019.275.972.025	0.404289	39.333.088.076.851	8,38E+09	0.00134655
ENSG00000182022	165.783.605.929.071	0.632867	0.160903	393.322.026.494.023	8,38E+09	0.00134655
ENSG00000159784	257.394.301.674.338	274.154.935.294.377	0.697805	392.881.722.515.459	8,54E+09	0.00137037
ENSG00000130208	155.836.075.342.952	-0.793421	0.202073	-39.264.019.614.717	8,62E+09	0.00138312
ENSG00000170915	203.793.673.664.075	109.020.927.204.424	0.277734	392.536.966.919.827	8,66E+09	0.0013867
ENSG00000164976	889.187.805.926.027	-0.73134	0.186327	-392.502.819.298.348	8,67E+09	0.0013867
ENSG00000228570	652.630.989.828.511	-140.896.535.946.466	0.358931	-39.254.495.909.026	8,66E+09	0.0013867
ENSG00000154864	297.461.336.021.584	-0.989663	0.252136	-392.511.148.625.161	8,67E+07	0.0013867
ENSG00000185262	116.510.872.993.339	0.761697	0.194157	392.309.316.052.825	8,74E+09	0.0013968
ENSG00000141568	378.942.151.111.175	0.578017	0.147401	39.213.918.520.305	8,80E+09	0.00140561
ENSG00000198001	164.253.409.495.052	-0.619268	0.157986	-391.977.755.879.499	8,86E+09	0.00141396
ENSG00000078269	268.910.965.469.516	0.572481	0.146099	391.845.086.129.105	8,91E+09	0.00142066
ENSG00000281398	266.458.257.547.673	-0.770675	0.196741	-391.719.902.668.038	8,96E+09	0.00142695
ENSG00000107798	129.527.746.818.368	-0.606851	0.15493	-391.694.196.195.659	8,97E+09	0.00142736
ENSG00000139726	132.312.776.489.865	-0.699968	0.178747	-391.597.687.421.187	9,00E+09	0.00143197
ENSG00000152620	176.351.075.926.232	-0.560518	0.143166	-39.151.474.033.488	9,03E+09	0.00143579
ENSG00000126947	614.951.331.033.173	-173.299.978.313.758	0.442731	-391.433.854.322.662	9,07E+09	0.0014395
ENSG00000165591	785.493.508.239.127	-135.898.539.860.175	0.347276	-391.327.262.585.602	9,11E+09	0.00144476
ENSG00000090661	314.319.873.256.225	104.908.394.819.685	0.268115	391.281.844.014.366	9,12E+08	0.00144636
ENSG00000146416	163.347.485.451.737	-0.679173	0.173593	-391.245.679.625.788	9,14E+09	0.00144681
ENSG00000274211	127.931.751.719.073	-13.435.135.408.208	0.343401	-391.237.082.980.401	9,14E+09	0.00144681
ENSG00000167619	807.146.722.670.149	130.934.364.873.459	0.334725	391.170.052.746.934	9,16E+09	0.00144971
novel.1435	425.476.026.198.671	193.388.301.020.044	0.494518	391.064.174.268.079	9,21E+09	0.00145496
ENSG00000136868	664.078.529.545.799	0.770922	0.197157	391.018.654.214.167	9,22E+09	0.00145643
ENSG00000011347	577.585.653.986.376	153.719.685.503.597	0.393142	391.002.621.092.313	9,23E+09	0.00145643
ENSG00000177943	304.255.255.754.905	0.736532	0.188446	390.845.609.223.365	9,29E+09	0.0014648
ENSG00000143669	889.062.647.644.649	-0.626492	0.160326	-390.761.512.057.703	9,32E+09	0.00146765
ENSG00000184845	102.249.859.461.687	119.585.422.322.531	0.306021	390.774.963.145.191	9,32E+09	0.00146765
ENSG00000224536	10.730.988.162.952	-125.714.329.457.374	0.321816	-390.640.404.480.254	9,37E+09	0.00147337
ENSG00000105929	553.454.378.434.828	169.367.677.941.988	0.433575	390.630.448.810.141	9,37E+09	0.00147337
ENSG00000166313	151.542.955.288.633	0.676591	0.17325	390.528.630.073.983	9,41E+09	0.00147846
ENSG00000110536	236.238.723.078.626	-0.831561	0.212942	-390.509.865.462.849	9,42E+09	0.00147848
ENSG00000213694	227.823.389.925.323	-0.67597	0.173122	-390.458.370.937.023	9,44E+09	0.00147937
ENSG00000166851	671.540.114.561.471	0.68855	0.17634	390.467.144.607.842	9,44E+09	0.00147937
ENSG00000160410	758.055.971.019.394	0.502743	0.128764	390.437.091.488.008	9,45E+09	0.00147954
ENSG00000171729	225.834.296.097.904	0.578535	0.148203	390.366.599.345.777	9,47E+09	0.00148273
ENSG00000075420	494.962.773.806.852	0.784362	0.200954	390.318.394.202.293	9,49E+09	0.00148455
ENSG00000173894	160.018.954.397.793	0.571615	0.14648	390.234.638.381.724	9,53E+09	0.00148857
ENSG00000184903	504.117.182.357.664	-0.700949	0.17968	-390.108.851.842.652	9,58E+09	0.00149518
ENSG00000104064	182.938.523.205.739	0.672136	0.172402	389.864.775.223.833	9,67E+09	0.00150919
ENSG00000153391	877.885.637.120.856	-0.697345	0.178998	-389.582.286.928.742	9,79E+09	0.00152573
ENSG00000107566	179.546.739.263.501	0.658668	0.169152	389.393.262.056.413	9,86E+09	0.00153651
ENSG00000124564	410.918.783.091.473	0.919275	0.236127	389.314.055.243.229	9,90E+09	0.00154036
ENSG00000151665	116.395.276.841.496	0.556473	0.142961	389.247.188.409.485	9,92E+09	0.00154345
ENSG00000150787	206.521.898.142.286	-0.654102	0.168068	-389.189.579.773.672	9,95E+09	0.00154595
ENSG00000236801	231.504.524.991.698	-108.560.362.270.908	0.278963	-389.157.302.015.603	9,96E+09	0.00154683
ENSG00000138678	326.136.410.486.977	-0.535844	0.137703	-389.130.783.970.908	9,97E+07	0.00154735
ENSG00000198734	55.228.082.830.256	157.757.512.083.501	0.40548	389.063.441.501.299	1,00E+10	0.00155048
ENSG00000275221	458.770.178.716.216	0.618939	0.159101	389.021.701.889.494	0.000100155	0.00155198
ENSG00000173805	30.806.176.430.762	0.918938	0.23624	388.984.609.649.156	0.000100308	0.00155318
ENSG00000114383	161.680.858.242.359	-0.547407	0.140975	-388.299.899.459.311	0.000103176	0.00159519
ENSG00000125375	104.767.809.127.782	-0.6044	0.155649	-38.831.054.373.339	0.000103131	0.00159519
ENSG00000164509	242.633.067.896.087	0.999267	0.257384	388.239.073.183.599	0.000103434	0.00159798
ENSG00000159263	1.115.284.490.739	-0.614558	0.158405	-387.965.648.669.568	0.000104604	0.00161484
ENSG00000063761	530.000.378.138.316	-0.653831	0.168557	-387.898.395.495.742	0.000104894	0.00161688
ENSG00000248508	325.876.512.050.031	-0.778941	0.200808	-387.903.393.784.092	0.000104872	0.00161688
ENSG00000219626	109.798.494.453.088	-116.877.235.738.816	0.301368	-387.822.907.044.433	0.00010522	0.00161947
ENSG00000119888	192.634.143.569.571	-125.810.452.280.107	0.324394	-387.831.650.954.614	0.000105182	0.00161947
ENSG00000198053	117.775.434.692.391	0.648588	0.167272	387.744.560.181.319	0.000105559	0.00162347
novel.878	376.942.079.366.249	290.153.686.169.253	0.748436	387.680.274.669.855	0.000105838	0.00162655
ENSG00000178752	8.827.897.395.031	12.412.200.245.965	0.320192	387.648.560.625.392	0.000105976	0.00162745
ENSG00000121152	887.062.210.978.781	0.707804	0.182599	387.628.247.554.224	0.000106065	0.00162759
ENSG00000157680	259.533.809.891.931	-248.064.285.170.903	0.640283	-387.429.398.824.052	0.000106934	0.00163971
ENSG00000147548	370.277.905.844.368	0.523749	0.135215	387.344.611.833.976	0.000107307	0.0016442
ENSG00000157985	210.843.177.767.512	0.598459	0.154517	387.309.613.877.294	0.000107461	0.0016447
ENSG00000111640	21.209.767.728.549	0.688314	0.177721	387.300.831.483.963	0.0001075	0.0016447
ENSG00000254682	98.139.050.009.167	-115.783.492.312.941	0.299091	-38.711.743.490.531	0.000108312	0.0016559
ENSG00000221886	693.819.002.846.836	0.673196	0.174084	386.707.629.457.428	0.000110148	0.00168271
ENSG00000112874	680.914.070.787.297	-0.62202	0.160867	-38.666.772.037.853	0.000110328	0.00168421
ENSG00000103966	108.900.383.911.335	-0.686519	0.177638	-386.470.531.441.386	0.000111223	0.00169661
ENSG00000031823	656.234.385.241.645	0.683793	0.177007	38.630.797.561.489	0.000111966	0.00170668
ENSG00000105963	153.043.689.761.843	116.819.707.727.354	0.302493	386.189.745.337.346	0.00011251	0.00171369
ENSG00000113916	168.061.938.851.962	12.431.254.944.481	0.321937	386.139.851.551.904	0.00011274	0.00171576
ENSG00000025770	303.405.038.067.782	0.514827	0.133332	386.123.954.492.866	0.000112813	0.00171576
ENSG00000066279	786.527.713.610.527	0.525173	0.136027	386.079.826.187.441	0.000113017	0.00171759
ENSG00000092621	614.117.591.984.868	100.764.281.000.605	0.261137	385.866.981.244.684	0.000114006	0.00172975
ENSG00000124615	149.220.789.843.109	101.553.276.590.804	0.263191	385.853.207.287.335	0.00011407	0.00172975
ENSG00000107020	178.509.414.375.432	-0.647303	0.167743	-385.889.083.165.194	0.000113903	0.00172975
ENSG00000176732	186.714.447.153.754	-0.891859	0.231151	-385.833.336.814.537	0.000114163	0.00172988
ENSG00000184083	176.044.750.922.915	-0.595255	0.15439	-385.553.103.372.413	0.000115479	0.00174853
ENSG00000113742	33.019.134.905.304	-0.541056	0.140383	-385.414.029.954.193	0.000116137	0.00175603
ENSG00000151327	361.110.715.060.461	-0.590217	0.153139	-385.412.271.465.637	0.000116145	0.00175603
ENSG00000188636	106.082.910.928.732	0.639136	0.165949	385.139.985.596.975	0.000117445	0.00177437
ENSG00000286802	438.079.768.764.649	-178.754.451.616.883	0.464298	-38.499.941.820.577	0.000118121	0.00178285
ENSG00000259551	387.561.242.301.009	0.856793	0.222551	384.987.184.974.717	0.00011818	0.00178285
ENSG00000135218	169.672.543.464.583	-270.480.544.956.594	0.702721	-38.490.433.242.697	0.00011858	0.00178758
ENSG00000068137	205.336.068.207.909	0.619277	0.161	384.644.919.479.736	0.000119842	0.00180528
ENSG00000113595	30.406.350.590.969	-0.611173	0.158908	-384.607.838.806.243	0.000120023	0.00180669
ENSG00000163738	15.319.114.189.543	-0.537132	0.139678	-384.551.140.329.204	0.000120301	0.00180822
ENSG00000075223	13.357.401.068.617	-0.620881	0.161456	-384.551.420.946.116	0.0001203	0.00180822
ENSG00000273136	522.913.408.026.887	-17.430.108.384.445	0.453539	-384.313.347.101.266	0.000121473	0.00182257
ENSG00000145685	537.012.511.285.266	0.582465	0.151564	384.303.411.220.948	0.000121523	0.00182257
ENSG00000175536	397.240.773.798.933	-0.903854	0.235189	-384.310.470.183.638	0.000121488	0.00182257
ENSG00000008283	137.007.291.288.097	0.644921	0.167906	384.095.517.047.036	0.000122556	0.00183674
ENSG00000180785	342.018.028.363.121	-217.199.534.909.793	0.565751	-383.913.486.857.071	0.000123469	0.00184906
ENSG00000130005	123.499.556.672.421	0.658819	0.171631	383.857.816.406.675	0.000123749	0.0018519
ENSG00000175087	632.349.340.670.621	-0.627755	0.163563	-383.799.594.006.216	0.000124043	0.00185495
ENSG00000143322	341.040.741.622.293	0.603863	0.15738	383.697.071.098.156	0.000124561	0.00186135
ENSG00000137831	295.942.594.984.967	0.655446	0.170857	383.622.860.904.841	0.000124938	0.00186562
ENSG00000135324	245.299.138.629.148	111.622.454.090.541	0.29101	383.568.718.414.891	0.000125214	0.00186838
ENSG00000138685	687.540.964.809.284	-0.718517	0.187336	-383.543.580.711.894	0.000125342	0.00186893
ENSG00000161533	408.047.571.790.315	-0.497051	0.129618	-383.474.789.433.993	0.000125693	0.00187281
ENSG00000198755	501.840.229.396.237	-0.545108	0.142159	-383.450.030.232.619	0.00012582	0.00187334
ENSG00000173918	341.219.961.249.004	0.801081	0.208975	383.337.569.251.638	0.000126397	0.00188056
ENSG00000177283	573.519.962.200.039	0.649614	0.169486	383.285.821.309.933	0.000126663	0.00188316
ENSG00000258667	717.319.564.899.884	0.826691	0.215893	382.917.395.809.916	0.000128574	0.00191019
ENSG00000247735	20.186.193.720.463	-0.943219	0.24639	-382.816.121.861.061	0.000129104	0.00191668
ENSG00000116761	289.905.927.939.528	-0.836939	0.218681	-382.722.005.623.449	0.000129599	0.00192124
ENSG00000243317	476.223.114.153.799	-0.564437	0.147478	-382.724.768.327.062	0.000129584	0.00192124
ENSG00000119013	30.049.822.539.503	-0.60415	0.157909	-382.594.964.620.386	0.000130269	0.0019276
novel.578	175.174.559.159.338	-300.094.994.796.459	0.784418	-382.570.024.533.589	0.000130401	0.0019276
ENSG00000157823	108.831.194.700.945	-0.593892	0.155237	-382.572.163.554.006	0.00013039	0.0019276
ENSG00000142453	229.082.459.750.171	0.542002	0.141674	382.569.623.762.426	0.000130403	0.0019276
ENSG00000237310	302.875.579.465.579	-0.796758	0.208302	-382.502.151.167.484	0.000130761	0.0019315
ENSG00000005194	62.443.976.967.911	-0.515426	0.134784	-382.408.505.382.837	0.000131259	0.00193746
ENSG00000167972	503.073.137.690.394	0.599569	0.156827	382.312.646.381.326	0.00013177	0.00194361
ENSG00000174827	955.833.116.043.384	-118.038.146.858.829	0.308769	-382.286.484.942.866	0.00013191	0.00194428
ENSG00000088812	299.654.385.440.581	0.597619	0.156338	382.259.671.098.841	0.000132054	0.001945
ENSG00000246985	252.430.994.822.089	-0.962193	0.251809	-382.112.539.869.043	0.000132844	0.00195524
ENSG00000179277	420.993.771.851.797	-0.704599	0.184481	-381.934.871.381.112	0.000133804	0.00196796
ENSG00000182759	89.594.884.312.872	140.223.343.509.642	0.367212	381.859.676.854.006	0.000134213	0.00197255
ENSG00000074370	56.116.675.871.073	0.868447	0.227444	381.829.629.047.593	0.000134376	0.00197355
novel.2731	170.404.932.280.127	-426.178.265.937.556	111.638.350.032.533	-381.748.983.045.128	0.000134816	0.00197859
ENSG00000154229	502.564.637.126.782	0.622592	0.1631	381.725.360.971.507	0.000134945	0.00197907
ENSG00000117280	961.261.642.876.935	-0.603719	0.158182	-381.661.793.037.545	0.000135293	0.00198276
ENSG00000130702	218.303.484.841.679	0.660773	0.173166	381.582.903.000.214	0.000135726	0.00198769
ENSG00000188672	182.634.941.339.745	-282.721.793.894.092	0.74102	-381.530.828.064.108	0.000136013	0.00198905
ENSG00000048392	942.638.814.606.238	-0.546771	0.143304	-381.546.406.187.196	0.000135927	0.00198905
ENSG00000070808	286.030.920.745.557	-246.377.826.423.708	0.645923	-381.435.014.075.959	0.000136542	0.00199536
ENSG00000185615	531.604.304.157.158	158.334.450.257.451	0.415233	381.314.533.859.944	0.000137209	0.00200369
ENSG00000273297	107.566.572.770.656	-0.587959	0.154218	-381.252.018.082.356	0.000137557	0.00200733
ENSG00000168874	170.204.628.727.704	146.449.999.926.839	0.384371	381.012.073.000.148	0.000138899	0.00202548
ENSG00000173267	211.261.620.090.652	-0.895371	0.235199	-380.686.198.380.126	0.000140741	0.00204953
ENSG00000054965	271.242.979.192.365	0.578968	0.152086	380.685.027.337.797	0.000140748	0.00204953
ENSG00000166250	325.968.745.208.168	0.795308	0.20893	380.657.014.775.162	0.000140907	0.0020504
ENSG00000290862	130.326.158.897.777	-10.502.187.359.993	0.276017	-380.490.454.854.036	0.000141859	0.00206015
ENSG00000188690	396.820.235.702.984	-0.521534	0.13707	-380.486.983.278.109	0.000141879	0.00206015
ENSG00000154059	267.550.190.000.682	-0.593774	0.156042	-380.521.203.783.506	0.000141683	0.00206015
ENSG00000110723	870.520.828.106.876	-12.871.374.306.965	0.338354	-380.411.703.783.446	0.000142311	0.00206453
ENSG00000247809	204.938.720.091.505	0.995116	0.261598	380.399.507.215.115	0.000142381	0.00206453
ENSG00000010072	131.313.450.976.102	-0.598897	0.157548	-38.013.551.396.689	0.000143907	0.00208518
ENSG00000060718	334.939.659.022.226	-0.747053	0.196586	-380.012.951.550.853	0.00014462	0.00209256
ENSG00000173726	514.146.304.429.518	-0.684333	0.180078	-380.021.023.280.534	0.000144573	0.00209256
ENSG00000107077	231.148.941.549.499	0.643579	0.169441	379.825.989.111.509	0.000145715	0.00210544
ENSG00000023697	402.094.509.539.948	-0.546541	0.143887	-379.839.910.017.823	0.000145634	0.00210544
ENSG00000047849	866.990.252.179.632	0.755107	0.198847	379.741.573.803.551	0.000146212	0.00211114
ENSG00000204381	101.454.922.933.784	122.183.823.491.136	0.321838	379.643.989.599.036	0.000146789	0.00211797
ENSG00000107249	207.963.659.483.384	-0.527805	0.139064	-379.540.183.994.763	0.000147405	0.00212536
ENSG00000104953	421.984.603.075.938	109.470.536.990.988	0.288449	379.513.789.395.137	0.000147561	0.00212613
ENSG00000166337	851.250.283.630.643	-0.620471	0.163529	-379.426.652.716.355	0.000148081	0.00213211
ENSG00000117592	153.063.618.863.739	-0.532842	0.140463	-379.345.914.429.059	0.000148563	0.00213756
ENSG00000163900	279.933.088.852.869	-0.524357	0.138253	-379.272.646.589.929	0.000149002	0.00214088
ENSG00000100372	324.403.997.123.917	-0.551881	0.145507	-379.281.732.469.818	0.000148948	0.00214088
ENSG00000115252	992.833.535.961.341	-111.641.225.913.401	0.29437	-379.254.424.116.267	0.000149112	0.00214095
ENSG00000101752	797.951.576.247.578	-0.545701	0.143915	-379.182.403.880.753	0.000149545	0.00214567
ENSG00000165476	10.153.194.647.073	0.525823	0.138737	379.006.218.019.831	0.00015061	0.00215793
ENSG00000120675	304.477.312.810.818	-220.779.601.445.501	0.582499	-379.021.284.923.854	0.000150518	0.00215793
ENSG00000092094	16.949.007.686.732	276.695.007.729.934	0.730702	378.670.088.003.769	0.000152661	0.00218579
ENSG00000143947	547.928.651.031.306	-0.549829	0.145214	-378.633.052.212.529	0.000152888	0.00218719
ENSG00000119421	948.779.466.183.407	-0.663309	0.175191	-378.619.612.068.511	0.000152971	0.00218719
ENSG00000162496	961.070.513.136.999	0.901509	0.238171	378.512.956.299.991	0.000153629	0.00219506
ENSG00000158863	379.678.551.302.139	0.606469	0.160293	37.835.051.495.151	0.000154635	0.00220791
ENSG00000173442	177.139.533.713.495	0.654633	0.173055	378.281.031.925.036	0.000155068	0.002211
novel.893	251.604.501.995.219	-470.497.815.015.488	124.374.864.563.684	-378.290.112.448.387	0.000155011	0.002211
novel.1720	171.231.087.206.917	-273.858.399.322.375	0.724065	-378.223.604.781.798	0.000155426	0.00221458
ENSG00000111906	391.581.739.183.445	-0.56947	0.150594	-37.814.977.693.056	0.000155888	0.00221961
ENSG00000140859	189.074.709.400.252	0.462605	0.122385	377.992.251.388.786	0.000156877	0.00223216
ENSG00000134717	473.109.700.630.146	-0.506859	0.13412	-377.915.468.477.419	0.000157362	0.0022375
ENSG00000177103	949.837.661.135.407	144.448.493.054.262	0.382279	377.861.263.338.073	0.000157705	0.00224082
ENSG00000198825	638.141.327.502.014	0.710972	0.188219	377.736.054.990.646	0.000158499	0.00225056
ENSG00000102908	378.686.045.160.805	0.497312	0.131666	37.770.574.614.528	0.000158692	0.00225174
ENSG00000135454	263.519.436.061.592	0.525317	0.139137	377.554.877.942.188	0.000159656	0.00226229
ENSG00000102265	246.524.511.840.355	-0.657427	0.174121	-377.570.094.637.371	0.000159558	0.00226229
ENSG00000173926	121.460.138.246.658	114.812.465.948.828	0.304205	377.418.439.652.906	0.000160532	0.00227313
ENSG00000174370	230.186.496.778.737	0.878475	0.232879	377.223.589.983.222	0.000161791	0.00228781
ENSG00000254858	903.972.168.494.953	-0.589946	0.156385	-377.240.382.332.765	0.000161682	0.00228781
ENSG00000281903	119.574.467.578.365	-0.833121	0.220988	-376.997.807.933.149	0.000163262	0.00230701
ENSG00000235750	898.136.420.481.209	17.624.569.865.869	0.46758	376.931.834.729.585	0.000163694	0.00231153
ENSG00000205795	113.560.236.025.643	11.359.839.903.906	0.301688	376.542.432.847.908	0.000166266	0.00234624
ENSG00000241081	554.434.023.305.025	153.331.343.392.633	0.407459	376.311.292.636.085	0.000167811	0.00236642
ENSG00000129351	644.523.030.441.102	0.619982	0.16481	376.180.325.262.034	0.000168693	0.00237721
ENSG00000158966	192.894.413.748.116	0.984393	0.261755	376.074.450.041.482	0.000169408	0.00238403
ENSG00000197977	176.152.257.621.032	0.585419	0.15566	376.087.839.381.819	0.000169318	0.00238403
ENSG00000169860	182.359.049.229.764	0.990834	0.263488	376.044.786.668.486	0.000169609	0.00238522
ENSG00000171680	553.248.414.025.974	0.666527	0.177281	375.971.133.905.291	0.00017011	0.00238898
ENSG00000162600	100.412.583.609.014	-0.574852	0.152898	-375.971.095.159.652	0.00017011	0.00238898
ENSG00000176978	679.375.109.636.639	-0.5263	0.14001	-375.903.024.828.395	0.000170573	0.00239385
ENSG00000139117	115.918.379.504.879	0.625259	0.166362	375.842.118.533.549	0.000170989	0.00239805
ENSG00000178741	631.727.258.880.488	-0.514717	0.136993	-375.726.350.938.084	0.000171782	0.00240752
ENSG00000232162	129.720.731.299.451	-34.018.965.217.516	0.905481	-375.700.301.755.642	0.00017196	0.00240838
ENSG00000119599	413.024.500.842.162	-0.688876	0.183368	-375.679.195.587.317	0.000172105	0.00240877
ENSG00000272870	928.832.156.331.381	144.154.638.284.826	0.383853	375.546.201.347.809	0.000173022	0.00241832
ENSG00000306875	61.417.053.069	143.414.072.669.884	0.381881	375.546.041.339.844	0.000173023	0.00241832
ENSG00000294512	692.922.931.509.055	-181.194.963.556.458	0.482729	-375.355.432.586.886	0.000174345	0.00243513
ENSG00000274026	105.998.934.298.953	108.474.746.131.378	0.28906	375.266.800.889.614	0.000174962	0.0024421
ENSG00000122696	128.210.113.855.378	-0.637714	0.169986	-375.156.880.999.416	0.000175732	0.00245117
ENSG00000197763	480.107.138.043.116	-0.652223	0.173937	-37.497.737.549.049	0.000176994	0.00246678
ENSG00000148219	708.708.508.342.366	-0.61567	0.164195	-374.963.635.085.962	0.000177091	0.00246678
ENSG00000100593	686.226.880.853.832	145.420.825.898.305	0.387883	37.490.909.527.374	0.000177477	0.00247048
ENSG00000303902	182.954.401.023.701	-100.762.599.936.012	0.268854	-374.785.301.129.285	0.000178355	0.00248102
ENSG00000103534	829.620.502.109.349	0.567878	0.151556	374.697.840.402.107	0.000178977	0.00248295
ENSG00000108684	151.731.803.942.037	-108.660.089.699.864	0.289993	-374.698.570.377.833	0.000178972	0.00248295
ENSG00000130749	10.428.437.431.929	0.692547	0.184815	374.724.550.065.754	0.000178787	0.00248295
ENSG00000198131	515.618.618.907.002	0.776517	0.207212	374.745.035.073.928	0.000178641	0.00248295
novel.2004	191.383.692.010.154	474.151.302.084.269	126.590.594.967.282	374.554.920.297.843	0.00018	0.00249544
ENSG00000160233	179.068.128.056.097	0.934746	0.249601	374.496.232.202.177	0.000180421	0.0024996
ENSG00000164347	378.706.119.626.547	-0.545127	0.14562	-374.350.229.391.451	0.000181473	0.00250801
ENSG00000228065	769.758.957.810.388	-161.335.308.244.413	0.430981	-374.344.149.685.013	0.000181517	0.00250801
ENSG00000110844	388.234.251.087.103	0.732075	0.195553	374.360.854.174.556	0.000181396	0.00250801
ENSG00000183208	660.649.591.635.756	0.684631	0.182881	374.358.027.832.621	0.000181417	0.00250801
ENSG00000230650	218.338.856.399.401	-0.880636	0.235276	-374.299.279.412.458	0.000181841	0.00251077
ENSG00000233762	593.068.424.785.021	-0.688223	0.183878	-374.282.744.008.811	0.000181961	0.00251077
ENSG00000128039	155.090.654.276.738	-0.954807	0.255163	-374.195.280.764.329	0.000182596	0.00251615
ENSG00000086200	948.543.294.715.937	0.652087	0.174257	374.209.996.322.952	0.000182489	0.00251615
ENSG00000185252	856.293.816.330.701	0.589458	0.157537	374.170.423.197.812	0.000182777	0.00251695
ENSG00000105376	726.195.372.953.499	166.083.353.883.692	0.44414	37.394.349.556.471	0.000184434	0.00253807
ENSG00000103876	669.199.637.766.296	-0.606984	0.16234	-373.895.666.898.735	0.000184786	0.0025395
ENSG00000118162	688.517.217.002.245	-0.633485	0.169426	-37.389.960.630.211	0.000184757	0.0025395
novel.1757	267.491.097.296.603	-0.865174	0.231427	-373.843.192.984.164	0.000185172	0.00254311
ENSG00000099250	624.071.495.180.863	0.504902	0.135086	373.762.905.700.451	0.000185764	0.00254953
ENSG00000164306	121.467.449.753.847	-0.559196	0.149633	-373.710.842.309.812	0.000186149	0.00255311
ENSG00000049245	689.723.189.692.101	-0.526477	0.140947	-373.529.331.749.258	0.000187497	0.00256988
ENSG00000100987	99.084.850.535.505	118.393.171.230.736	0.317051	373.420.238.294.922	0.000188311	0.00257932
ENSG00000166900	280.190.383.360.053	-0.514027	0.137691	-373.319.715.344.371	0.000189064	0.00258792
novel.758	158.906.084.804.725	28.856.634.203.723	0.773227	373.197.273.276.575	0.000189986	0.0025988
ENSG00000128923	137.371.844.869.935	0.596818	0.159989	373.035.623.407.524	0.000191209	0.00261379
ENSG00000180573	266.814.292.945.953	0.509304	0.13654	373.007.401.599.171	0.000191424	0.00261497
ENSG00000179348	216.250.226.478.065	0.872687	0.234113	372.763.741.463.789	0.000193283	0.00263862
ENSG00000132170	290.240.889.571.487	-0.521608	0.139959	-372.685.918.877.438	0.000193881	0.00264502
ENSG00000127184	168.097.284.548.591	-0.581572	0.156056	-372.668.315.084.183	0.000194016	0.00264511
ENSG00000223803	444.219.153.948.604	-0.946235	0.253935	-372.628.182.301.431	0.000194325	0.00264557
ENSG00000154114	523.716.233.849.186	-0.640027	0.171759	-37.263.110.238.793	0.000194303	0.00264557
ENSG00000274213	360.301.407.274.033	-0.8285	0.222348	-372.613.742.606.223	0.000194436	0.00264557
ENSG00000104081	152.720.767.309.683	-113.330.511.610.158	0.304267	-372.470.956.839.501	0.00019554	0.00265707
ENSG00000109084	912.601.130.957.817	-0.511352	0.137284	-372.477.078.112.469	0.000195493	0.00265707
ENSG00000141526	110.782.228.651.354	182.936.578.999.057	0.491222	372.411.501.867.022	0.000196002	0.00266158
ENSG00000122386	633.848.258.113.503	0.661814	0.177893	372.028.725.942.357	0.000198996	0.00270046
ENSG00000185641	144.434.727.120.209	-0.617771	0.166063	-372.010.893.227.197	0.000199137	0.00270058
ENSG00000259207	131.360.648.225.851	103.654.167.606.389	0.278727	37.188.416.315.256	0.000200138	0.00271237
ENSG00000111816	349.535.273.324.943	-0.586255	0.157684	-371.790.968.660.196	0.000200878	0.0027206
ENSG00000011566	332.611.220.785.848	0.598761	0.161116	371.633.811.258.645	0.000202131	0.00273559
ENSG00000145623	106.893.754.555.943	0.716488	0.192804	371.614.303.410.705	0.000202287	0.00273559
ENSG00000186185	206.960.133.858.239	0.827468	0.222676	371.602.111.962.705	0.000202385	0.00273559
ENSG00000028116	152.090.605.217.492	-0.621814	0.167401	-371.452.373.604.191	0.000203587	0.00275003
ENSG00000130255	149.252.971.241.197	-0.529208	0.142503	-371.365.174.851.285	0.00020429	0.00275771
ENSG00000180667	16.257.657.719.263	-0.623793	0.167989	-371.329.690.806.461	0.000204577	0.00275977
ENSG00000142303	193.888.979.114.709	0.672088	0.181059	371.198.128.315.114	0.000205643	0.00277093
ENSG00000215481	251.036.003.071.954	-0.806968	0.217398	-371.194.393.273.486	0.000205674	0.00277093
ENSG00000171159	780.885.679.331.219	-0.754941	0.203429	-371.108.671.911.785	0.000206371	0.00277668
ENSG00000278464	222.836.054.307.924	-251.995.045.329.501	0.679026	-371.112.306.504.229	0.000206342	0.00277668
ENSG00000117228	23.218.279.115.399	-237.963.535.836.881	0.641484	-370.957.712.396.912	0.000207606	0.00279146
ENSG00000133731	102.145.181.706.589	-0.624099	0.16834	-370.737.285.679.369	0.00020942	0.00281402
novel.440	335.872.829.283.491	-0.765227	0.206455	-370.650.108.679.719	0.000210142	0.00282187
ENSG00000100926	222.902.998.345.207	-306.339.974.808.312	0.826582	-370.610.484.136.814	0.000210471	0.00282444
ENSG00000126368	143.900.506.499.645	117.838.281.004.139	0.318102	370.441.592.948.529	0.000211878	0.00284147
ENSG00000174125	565.749.391.826.727	-0.659016	0.178096	-370.033.407.942.907	0.000215316	0.00288192
ENSG00000134294	332.213.721.515.936	0.748878	0.202373	370.048.788.024.878	0.000215185	0.00288192
ENSG00000188322	470.388.100.470.922	18.305.686.781.573	0.494681	3.700.500.212.962	0.000215175	0.00288192
ENSG00000119899	177.579.918.102.327	-0.589618	0.159401	-36.989.560.963.493	0.000216488	0.00289572
ENSG00000229117	577.698.239.596.065	-0.575715	0.155792	-369.541.022.101.637	0.000219532	0.00293453
ENSG00000149809	147.814.719.090.046	-0.616431	0.166857	-369.437.683.525.137	0.000220427	0.00294457
ENSG00000166145	239.672.908.489.809	-230.869.281.146.094	0.625072	-369.348.283.607.222	0.000221203	0.0029511
ENSG00000141052	747.169.492.733.182	-16.255.643.170.684	0.440107	-369.356.587.793.707	0.000221131	0.0029511
ENSG00000087053	311.537.988.648.895	-0.550187	0.149021	-369.200.176.060.346	0.000222496	0.00296642
ENSG00000117525	586.899.789.194.107	0.873734	0.23672	369.099.454.171.002	0.000223379	0.00297626
ENSG00000131469	499.984.943.794.075	-0.54949	0.148918	-368.988.426.327.484	0.000224356	0.00298734
ENSG00000163453	281.443.399.153.997	-0.61208	0.165913	-36.891.670.403.101	0.000224989	0.00298757
ENSG00000093144	339.562.502.080.617	-0.54273	0.147124	-36.889.414.984.002	0.000225189	0.00298757
ENSG00000185344	340.185.139.401.477	-0.537813	0.145772	-36.894.201.503.601	0.000224766	0.00298757
ENSG00000152749	436.249.508.773.838	-0.5448	0.147687	-368.887.678.725.371	0.000225246	0.00298757
ENSG00000137857	471.676.233.455.173	154.240.172.680.409	0.418119	368.890.248.649.523	0.000225224	0.00298757
ENSG00000212123	114.725.318.779.211	103.610.955.881.733	0.280831	368.944.133.608.779	0.000224747	0.00298757
ENSG00000221890	665.164.273.276.336	0.678799	0.184037	368.837.809.935.743	0.000225688	0.0029915
ENSG00000185306	152.880.814.189.965	310.057.173.956.954	0.840671	368.820.875.255.364	0.000225838	0.00299156
ENSG00000300524	661.860.278.321.056	-136.046.263.336.548	0.368894	-368.795.249.397.646	0.000226066	0.00299264
ENSG00000187772	36.548.832.951.044	-0.786842	0.213383	-368.746.175.022.786	0.000226502	0.00299648
ENSG00000183741	833.061.636.130.533	0.513772	0.139354	368.681.076.994.527	0.000227082	0.00300222
ENSG00000103145	345.439.066.052.078	0.549183	0.149063	368.423.097.349.704	0.000229394	0.00303084
ENSG00000112425	246.862.412.843.443	-0.749603	0.203542	-368.279.980.118.863	0.000230686	0.00304595
ENSG00000166681	407.917.578.524.872	-0.504236	0.136925	-368.258.352.471.488	0.000230882	0.00304658
ENSG00000133983	442.222.094.542.878	-0.709725	0.192756	-368.198.611.127.985	0.000231424	0.00305177
ENSG00000162441	27.659.750.514.269	-0.514642	0.139783	-368.171.887.457.972	0.000231667	0.00305301
ENSG00000114353	264.496.606.269.583	0.479546	0.13027	368.116.358.305.208	0.000232172	0.0030577
ENSG00000137266	556.086.007.230.454	0.783622	0.212912	368.050.033.732.135	0.000232777	0.0030637
ENSG00000084628	137.889.452.867.207	113.410.024.508.558	0.308191	367.986.270.836.825	0.00023336	0.00306548
ENSG00000135535	127.942.652.244.797	0.583729	0.15862	368.004.654.221.525	0.000233191	0.00306548
ENSG00000055118	623.824.329.260.126	142.058.512.067.679	0.386036	367.992.756.751.685	0.0002333	0.00306548
ENSG00000170917	381.127.248.672.717	-0.699707	0.190173	-367.931.295.717.625	0.000233863	0.00307013
ENSG00000011426	155.122.644.385.991	0.476762	0.1296	367.872.774.689.023	0.0002344	0.00307521
ENSG00000275552	113.933.137.777.808	-111.862.098.378.621	0.304126	-367.814.604.710.823	0.000234935	0.00308026
ENSG00000137642	709.249.942.248.136	0.777269	0.211511	367.484.133.528.601	0.000237997	0.00311643
novel.2760	273.628.411.010.145	255.035.916.902.779	0.693996	367.488.989.140.301	0.000237952	0.00311643
ENSG00000116704	188.903.119.250.382	-0.521481	0.141915	-367.460.124.625.533	0.000238221	0.00311737
ENSG00000137672	668.092.464.765.343	0.957201	0.260506	367.439.129.761.184	0.000238417	0.00311743
ENSG00000006007	810.323.795.096.996	0.522131	0.142105	367.427.140.116.515	0.000238529	0.00311743
novel.575	285.110.784.252.794	-121.453.839.997.272	0.330644	-367.325.378.170.205	0.000239481	0.0031259
ENSG00000010310	174.244.816.322.293	115.577.596.863.504	0.314646	367.325.946.896.322	0.000239476	0.0031259
ENSG00000179242	884.263.426.767.109	136.165.125.359.106	0.37075	367.269.211.916.077	0.000240009	0.00313079
ENSG00000185808	785.607.047.866.595	-0.652372	0.177656	-367.210.061.618.194	0.000240565	0.00313605
ENSG00000272398	257.348.939.354.104	0.582068	0.158529	367.167.210.931.577	0.000240969	0.00313727
ENSG00000105855	596.530.331.129.047	-0.928361	0.252842	-367.170.243.361.109	0.00024094	0.00313727
ENSG00000147509	119.852.439.245.501	-0.564002	0.153616	-367.151.467.784.687	0.000241117	0.00313727
ENSG00000171428	614.784.277.264.793	-0.667584	0.181846	-367.116.097.528.694	0.000241451	0.00313963
ENSG00000197081	111.437.960.400.893	0.532902	0.145168	367.092.816.035.459	0.000241671	0.0031405
ENSG00000123472	266.258.142.809.391	-0.550392	0.149968	-367.007.231.466.835	0.000242482	0.00314904
ENSG00000268205	108.234.635.227.403	-0.588729	0.160426	-366.979.262.707.205	0.000242747	0.0031505
ENSG00000120725	951.565.923.668.949	-0.637872	0.173841	-366.927.800.118.863	0.000243236	0.00315485
ENSG00000106290	600.504.286.999.329	0.680131	0.185376	36.689.211.142.347	0.000243576	0.00315726
ENSG00000104419	158.906.497.672.389	247.827.345.532.343	0.675981	366.618.988.759.897	0.000246191	0.00318915
ENSG00000171365	736.523.796.252.629	-0.57194	0.156012	-366.600.466.937.707	0.000246369	0.00318944
ENSG00000227619	254.513.578.778.314	0.800097	0.218296	366.520.087.212.448	0.000247145	0.00319746
ENSG00000143183	777.925.098.636.151	0.589897	0.161017	366.357.099.812.718	0.000248723	0.00321586
ENSG00000188483	772.796.766.397.018	0.750001	0.20475	366.301.046.883.153	0.000249268	0.00322088
ENSG00000175395	280.470.438.277.712	0.920414	0.251395	366.122.884.180.507	0.000251008	0.00324132
ENSG00000151640	762.523.239.062.841	0.958322	0.261773	366.089.398.573.979	0.000251337	0.00324352
ENSG00000131069	143.279.330.114.126	-0.595709	0.162746	-366.036.437.915.148	0.000251857	0.00324819
ENSG00000139496	587.507.924.223.486	0.494001	0.134976	365.991.878.922.266	0.000252295	0.00324987
ENSG00000123700	370.543.996.057.045	-117.155.502.672.402	0.320105	-365.991.077.661.588	0.000252303	0.00324987
ENSG00000148730	505.933.250.914.071	-0.586557	0.160318	-365.870.869.557.848	0.000253489	0.0032631
ENSG00000126822	321.223.929.665.384	0.546086	0.149278	365.817.175.340.629	0.000254021	0.00326789
ENSG00000166225	364.876.986.110.407	-0.516865	0.141324	-365.730.655.553.524	0.000254879	0.00327689
ENSG00000165288	264.503.038.826.515	0.615176	0.168246	365.640.305.725.445	0.000255779	0.00328639
ENSG00000075624	113.823.269.412.164	0.545178	0.149125	365.585.507.681.437	0.000256326	0.00329136
ENSG00000106799	134.613.028.379.401	-0.656277	0.179549	-365.513.409.128.745	0.000257048	0.00329523
ENSG00000259330	37.371.821.490.325	0.692661	0.189507	365.506.913.390.651	0.000257113	0.00329523
ENSG00000035862	372.815.392.921.558	0.756724	0.207043	365.491.261.589.611	0.00025727	0.00329523
novel.1443	122.734.923.941.311	-10.654.236.116.055	0.29148	-365.521.745.985.928	0.000256964	0.00329523
ENSG00000186432	765.075.384.342.746	-0.534362	0.14623	-365.424.664.427.676	0.000257938	0.00330174
ENSG00000108443	178.423.017.169.797	0.518999	0.142058	3.653.419.456.497	0.000258771	0.00331033
ENSG00000173715	536.076.376.304.357	0.620395	0.169821	365.323.584.079.316	0.000258956	0.00331064
ENSG00000160789	242.578.172.201.303	0.591007	0.16182	365.224.002.852.095	0.000259963	0.00331577
ENSG00000174130	191.097.110.243.842	-0.511066	0.139934	-365.219.972.286.128	0.000260004	0.00331577
ENSG00000119632	636.227.617.318.371	476.663.464.107.071	130.510.069.205.672	365.231.178.719.162	0.00025989	0.00331577
ENSG00000100226	885.762.680.511.581	0.733127	0.200717	365.254.776.716.513	0.000259651	0.00331577
ENSG00000100916	330.191.848.442.637	-0.718231	0.196699	-365.142.065.154.737	0.000260794	0.00332378
ENSG00000120896	850.494.609.467.649	0.621255	0.170163	36.509.345.420.586	0.000261288	0.00332595
ENSG00000230844	536.575.493.829.831	-0.838177	0.229578	-365.094.782.900.556	0.000261274	0.00332595
ENSG00000181817	547.990.108.212.946	-0.677639	0.185717	-364.876.526.728.485	0.000263504	0.00334586
ENSG00000173110	513.743.874.160.065	154.962.539.964.257	0.424697	364.877.593.661.605	0.000263493	0.00334586
ENSG00000113356	291.122.967.813.614	-0.598643	0.164058	-364.896.543.603.545	0.000263299	0.00334586
ENSG00000089220	142.573.712.777.876	-0.516343	0.141505	-364.892.446.126.007	0.000263341	0.00334586
ENSG00000109475	103.616.911.277.569	-0.560083	0.153516	-364.837.809.505.771	0.000263901	0.00334884
ENSG00000147003	101.509.835.885.253	11.592.910.474.233	0.317955	364.608.503.310.677	0.000266266	0.00337676
ENSG00000152763	185.788.535.444.714	-102.751.718.262.106	0.281918	-364.474.335.024.099	0.000267659	0.00339233
ENSG00000173614	76.851.882.418.933	-0.62614	0.171857	-364.338.293.381.281	0.000269078	0.0034082
ENSG00000131966	499.653.957.334.404	-0.504573	0.138502	-364.306.688.387.369	0.000269409	0.0034082
ENSG00000071564	335.100.494.707.598	0.506667	0.139076	364.310.614.495.592	0.000269368	0.0034082
ENSG00000181690	579.762.390.351.881	132.612.583.984.767	0.36405	364.270.190.025.135	0.000269791	0.00341093
ENSG00000108439	17.568.613.710.153	-0.511562	0.140448	-364.236.656.706.116	0.000270143	0.00341328
ENSG00000133636	256.891.928.352.309	-0.633667	0.173992	-364.193.160.250.943	0.0002706	0.00341695
ENSG00000169403	123.093.653.722.573	123.209.748.887.139	0.338521	363.965.317.746.223	0.000273005	0.0034452
ENSG00000179387	341.619.803.824.444	-0.57308	0.157584	-363.666.363.721.543	0.000276192	0.00348328
ENSG00000291132	295.830.833.792.502	197.401.184.484.073	0.54305	363.504.704.323.946	0.00027793	0.00350304
ENSG00000136159	19.679.794.186.654	-0.537679	0.147953	-36.341.256.504.651	0.000278925	0.00351343
ENSG00000135926	774.683.283.747.632	0.558695	0.153793	363.277.209.290.238	0.000280393	0.00352975
ENSG00000116898	151.028.085.601.806	-0.595156	0.163849	-363.233.615.528.624	0.000280867	0.00353139
ENSG00000101144	37.726.488.681.994	180.618.349.035.899	0.497241	363.241.313.441.694	0.000280783	0.00353139
ENSG00000060140	374.652.680.118.771	-226.338.618.223.614	0.623318	-363.118.901.423.156	0.000282118	0.00354495
ENSG00000004779	766.402.929.204.011	-0.546541	0.150524	-363.090.858.489.095	0.000282425	0.00354664
ENSG00000145819	743.347.647.970.561	0.635347	0.175006	363.042.414.943.772	0.000282956	0.00355113
ENSG00000159199	763.231.925.663.969	-0.49613	0.136678	-362.991.897.049.116	0.00028351	0.00355591
ENSG00000137936	282.225.704.572.301	0.515795	0.142129	362.906.674.385.295	0.000284448	0.00356332
ENSG00000160551	118.548.828.816.846	0.55668	0.153393	362.910.186.424.863	0.000284409	0.00356332
ENSG00000168077	139.879.668.631.889	0.648195	0.178621	362.887.987.019.896	0.000284654	0.00356372
ENSG00000230291	672.055.245.745.651	-0.629082	0.173364	-36.286.747.190.136	0.00028488	0.00356438
ENSG00000172115	227.770.830.504.617	-0.623668	0.171888	-362.833.881.081.432	0.000285251	0.00356685
ENSG00000147526	375.423.905.770.115	0.585292	0.161346	362.756.765.283.295	0.000286104	0.00357368
ENSG00000110900	309.913.104.219.778	-200.603.640.524.704	0.553012	-362.747.194.885.015	0.00028621	0.00357368
novel.1142	138.103.177.495.775	-369.109.053.071.169	101.756.562.762.943	-362.737.343.959.882	0.000286319	0.00357368
ENSG00000233593	249.606.776.047.425	-0.807994	0.222789	-36.267.157.953.811	0.000287049	0.00358061
ENSG00000261183	12.389.773.390.274	-375.416.675.613.761	103.537.142.109.879	-362.591.305.847.855	0.000287942	0.0035874
ENSG00000100316	121.044.531.204.702	-0.505758	0.139481	-362.599.924.568.081	0.000287846	0.0035874
ENSG00000153885	40.970.679.038.324	-0.523669	0.144446	-362.537.472.874.569	0.000288543	0.0035927
ENSG00000149782	226.874.407.586.716	0.57333	0.158259	362.274.379.773.718	0.000291495	0.00362725
ENSG00000160691	137.237.423.470.102	-0.450822	0.124453	-362.242.451.451.828	0.000291855	0.00362953
ENSG00000175745	738.347.975.303.769	0.812467	0.224317	362.195.282.259.402	0.000292387	0.00363295
ENSG00000118508	443.618.928.913.519	-0.584598	0.161408	-362.186.788.766.718	0.000292483	0.00363295
ENSG00000116199	348.791.182.337.709	-0.531331	0.146809	-361.918.931.060.561	0.000295527	0.00364537
ENSG00000114854	482.186.028.197.638	-206.584.492.249.434	0.570808	-361.916.207.481.885	0.000295558	0.00364537
ENSG00000178950	335.380.018.298.898	0.564291	0.155894	361.971.931.662.692	0.000294923	0.00364537
ENSG00000185305	148.127.763.600.646	-0.520184	0.143733	-361.911.362.682.866	0.000295614	0.00364537
ENSG00000172159	554.487.296.832.354	0.936143	0.258636	361.954.450.857.313	0.000295122	0.00364537
ENSG00000169925	85.116.408.573.971	0.636328	0.17579	361.982.520.947.349	0.000294802	0.00364537
ENSG00000181924	762.376.183.848.945	-0.500875	0.138358	-362.012.866.348.211	0.000294457	0.00364537
ENSG00000165474	126.417.772.408.351	12.892.121.825.834	0.356124	362.012.440.268.127	0.000294461	0.00364537
ENSG00000153048	144.961.564.785.041	0.676083	0.186771	361.984.908.699.615	0.000294775	0.00364537
ENSG00000160606	240.170.673.786.619	-0.529816	0.146341	-36.204.313.509.656	0.000294112	0.00364537
ENSG00000198858	159.981.580.244.408	0.607838	0.167905	362.014.022.172.135	0.000294443	0.00364537
ENSG00000069509	997.500.019.495.986	-0.597797	0.165129	-362.018.520.665.078	0.000294392	0.00364537
ENSG00000255561	149.871.434.269.427	-0.966169	0.266983	-361.883.620.912.939	0.000295931	0.00364709
ENSG00000087076	828.554.318.076.206	-0.690358	0.190835	-361.755.862.952.197	0.000297395	0.00366294
ENSG00000152348	127.215.286.935.993	-0.553023	0.152879	-361.739.599.014.001	0.000297582	0.00366304
ENSG00000294781	21.281.733.584.945	-243.411.690.013.198	0.673352	-361.492.471.053.559	0.000300435	0.00369594
ENSG00000164039	739.179.223.164.144	-0.600135	0.166083	-361.346.041.747.327	0.000302137	0.00371466
novel.214	766.932.165.029.249	-136.426.239.414.355	0.377684	-361.217.770.975.513	0.000303636	0.00373086
ENSG00000137207	245.010.293.874.107	0.600263	0.166225	361.114.993.974.364	0.000304842	0.00374343
ENSG00000157637	958.537.991.107.845	0.596975	0.165335	361.070.961.730.701	0.00030536	0.00374756
ENSG00000184270	899.929.834.962.829	0.523344	0.144983	360.968.689.667.552	0.000306567	0.00375925
ENSG00000155903	223.659.282.382.394	-0.54488	0.150953	-360.959.158.563.113	0.000306679	0.00375925
ENSG00000127452	712.372.371.782.403	-0.613972	0.170199	-360.738.082.676.509	0.000309304	0.00378915
ENSG00000188994	127.745.818.841.985	0.757791	0.210099	360.683.243.341.704	0.000309958	0.00379435
ENSG00000298995	127.309.974.310.569	362.318.464.564.865	100.456.627.020.209	360.671.540.855.118	0.000310097	0.00379435
ENSG00000158716	253.088.854.349.392	-0.52624	0.146027	-360.372.588.460.489	0.000313688	0.003836
ENSG00000154917	280.653.751.835.239	104.323.967.379.126	0.289534	360.316.582.863.289	0.000314365	0.0038397
ENSG00000087274	40.405.600.871.445	0.490417	0.136105	3.603.235.474.497	0.000314281	0.0038397
ENSG00000123191	336.770.464.166.137	0.706528	0.196149	360.200.135.681.219	0.000315777	0.00385465
ENSG00000154518	368.812.263.103.769	-0.51352	0.142587	-360.146.598.419.608	0.000316428	0.00386031
ENSG00000157240	44.548.052.073.792	0.718915	0.199629	360.124.675.038.821	0.000316695	0.00386127
ENSG00000198113	428.625.537.763.393	0.651491	0.18097	359.998.796.941.736	0.000318232	0.00387771
ENSG00000138185	140.329.756.117.764	-0.964064	0.26785	-359.926.312.260.129	0.00031912	0.00388623
ENSG00000043355	859.438.948.616.151	0.622029	0.172829	359.908.857.640.057	0.000319334	0.00388653
ENSG00000246263	135.897.999.943.252	-0.958258	0.266316	-359.819.909.277.364	0.000320428	0.00389753
novel.537	137.437.130.733.675	0.915695	0.254602	35.965.703.943.106	0.00032244	0.00391968
ENSG00000196683	48.857.314.071.679	-0.671355	0.186701	-35.958.758.658.167	0.000323302	0.00392783
ENSG00000110066	484.715.469.527.388	0.681512	0.189568	359.508.513.834.134	0.000324286	0.0039328
ENSG00000168502	425.261.928.512.225	0.479562	0.133383	359.537.967.585.302	0.000323919	0.0039328
ENSG00000074855	345.123.575.203.913	0.702037	0.195269	359.523.797.217.609	0.000324095	0.0039328
ENSG00000171302	862.157.081.322.439	0.458727	0.127646	35.937.336.916.493	0.000325973	0.00395093
ENSG00000289731	81.424.389.158.895	15.535.768.092.147	0.432343	35.933.874.027.912	0.000326407	0.00395385
ENSG00000120656	179.219.766.469.752	-0.540212	0.150424	-359.127.350.960.556	0.000329066	0.00398372
ENSG00000106348	443.044.447.688.726	0.474986	0.132289	359.053.080.738.855	0.000330005	0.00399273
ENSG00000124215	3.741.390.609.554	-203.219.939.391.584	0.566015	-359.036.578.180.566	0.000330214	0.00399291
ENSG00000198763	376.216.880.096.717	-0.535317	0.14913	-358.960.695.267.304	0.000331177	0.00400219
ENSG00000153140	871.567.713.419.337	-0.565489	0.157587	-358.843.087.248.325	0.000332674	0.00401792
ENSG00000288859	37.272.678.639.194	0.656834	0.183081	358.766.157.694.991	0.000333657	0.00402742
ENSG00000124459	101.140.276.396.428	0.581275	0.162036	358.732.256.092.849	0.000334091	0.00403029
ENSG00000188092	422.674.339.962.665	-0.801648	0.223494	-358.689.000.697.528	0.000334645	0.00403291
ENSG00000279133	218.850.951.351.332	0.938426	0.26163	358.684.678.333.245	0.000334701	0.00403291
ENSG00000170293	511.916.474.916.118	-0.681617	0.190044	-358.662.197.534.318	0.000334989	0.00403402
ENSG00000250303	778.274.985.295.158	-123.102.030.761.117	0.343265	-358.620.801.333.062	0.000335521	0.00403806
ENSG00000173559	359.678.388.374.227	-0.56044	0.156404	-358.327.880.595.651	0.000339308	0.00407844
ENSG00000137364	111.993.201.272.728	-0.542715	0.151467	-358.305.846.731.306	0.000339595	0.00407844
ENSG00000108064	312.252.410.766.754	-0.522216	0.145748	-358.299.959.498.193	0.000339671	0.00407844
ENSG00000076826	315.985.115.876.934	0.985735	0.275113	358.302.098.229.133	0.000339643	0.00407844
ENSG00000105767	166.295.996.816.446	0.998656	0.278877	358.098.916.400.825	0.000342296	0.00410515
ENSG00000067177	2.147.182.574.263	-0.49479	0.138169	-358.104.451.297.329	0.000342223	0.00410515
ENSG00000227615	382.729.621.906.351	-0.765553	0.213794	-358.079.450.794.456	0.000342551	0.00410581
ENSG00000186204	232.750.537.717.203	-119.422.821.532.548	0.333572	-358.012.284.848.606	0.000343433	0.00411398
ENSG00000117984	197.266.614.858.018	0.666893	0.186288	357.989.646.551.807	0.00034373	0.00411514
ENSG00000104899	782.605.140.701.585	0.700177	0.195649	357.873.604.177.401	0.00034526	0.00413105
ENSG00000150456	167.037.758.417.429	-0.885782	0.247538	-357.837.228.453.216	0.000345741	0.00413439
ENSG00000072756	260.490.492.537.451	-0.509216	0.142313	-357.815.016.179.476	0.000346035	0.0041355
ENSG00000196218	14.072.408.559.759	104.355.050.608.069	0.291694	357.755.689.169.998	0.000346821	0.00414248
ENSG00000176720	128.836.701.383.745	0.647778	0.1811	357.691.005.120.586	0.00034768	0.00414551
ENSG00000151881	125.383.112.913.415	-0.59865	0.167359	-357.703.686.495.906	0.000347511	0.00414551
ENSG00000226328	25.228.274.221.019	-0.828803	0.231698	-357.707.702.537.484	0.000347458	0.00414551
ENSG00000176532	205.329.161.173.659	-0.999144	0.279359	-357.656.601.854.611	0.000348137	0.00414855
ENSG00000149292	721.787.065.082.412	-0.581185	0.162534	-357.578.356.867.215	0.00034918	0.00415857
ENSG00000176040	154.225.764.319.858	-267.039.478.916.407	0.746874	-357.542.960.344.215	0.000349653	0.00416179
ENSG00000238120	209.218.861.431.003	0.961111	0.268849	357.490.635.134.076	0.000350353	0.0041677
ENSG00000197405	176.616.561.661.283	-0.968876	0.271038	-35.746.891.240.505	0.000350644	0.00416875
ENSG00000152056	166.995.549.057.847	-0.628651	0.17589	-357.410.580.721.184	0.000351427	0.00417563
ENSG00000176454	459.587.147.722.506	-199.282.960.120.266	0.557613	-357.386.060.821.081	0.000351756	0.00417713
ENSG00000170689	817.452.132.602.577	0.563172	0.157602	357.337.016.528.105	0.000352416	0.00418255
ENSG00000214999	741.061.982.990.095	119.229.923.693.756	0.333891	357.092.325.722.208	0.000355725	0.00421938
ENSG00000241388	163.332.807.022.736	0.949154	0.265892	356.969.869.700.811	0.000357392	0.00423671
ENSG00000092871	123.202.596.581.607	-0.512076	0.143469	-356.924.697.422.367	0.000358009	0.00424157
ENSG00000124126	104.021.189.358.603	-0.649012	0.181897	-356.801.968.791.626	0.000359689	0.00425902
ENSG00000115539	41.426.075.088.431	-0.78266	0.219447	-356.650.145.427.258	0.000361779	0.00428129
ENSG00000137770	283.246.442.156.309	0.535272	0.150095	356.620.997.125.725	0.000362181	0.00428359
ENSG00000132254	53.290.015.967.725	-0.519258	0.145614	-356.598.164.065.795	0.000362497	0.00428485
ENSG00000103319	677.620.654.241.312	197.163.551.753.945	0.552942	356.572.011.754.755	0.000362858	0.00428666
ENSG00000175048	441.518.113.484.307	-0.665735	0.186747	-356.489.692.250.454	0.000363999	0.00429766
ENSG00000148158	196.407.431.184.769	-0.537364	0.150855	-3.562.117.706.385	0.000367875	0.00433844
ENSG00000181827	171.123.304.871.396	0.525869	0.147628	356.212.858.686.052	0.00036786	0.00433844
ENSG00000180264	770.589.708.683.917	131.573.935.947.704	0.36943	356.153.788.434.098	0.000368689	0.00434553
ENSG00000147604	792.793.319.929.063	-0.510818	0.143478	-356.025.159.581.832	0.0003705	0.00436437
ENSG00000136819	171.456.019.733.059	-0.534909	0.150262	-355.984.475.451.307	0.000371074	0.00436863
ENSG00000198892	692.128.776.462.425	-0.561826	0.157833	-355.962.426.840.502	0.000371386	0.0043698
ENSG00000249669	144.502.108.762.686	-278.770.349.187.434	0.783334	-35.587.661.529.944	0.000372601	0.00438158
ENSG00000170522	637.882.716.662.193	0.649881	0.182699	355.710.309.935.873	0.000374967	0.00440688
ENSG00000166073	362.961.756.501.819	0.876811	0.246553	355.627.363.219.617	0.000376152	0.00441828
ENSG00000065154	107.483.287.707.482	-0.473449	0.133202	-355.435.976.405.497	0.000378901	0.00444548
ENSG00000185359	722.541.089.034.352	0.62347	0.175406	355.444.249.515.198	0.000378781	0.00444548
ENSG00000167302	92.546.428.347.062	0.699246	0.196768	355.366.830.442.552	0.000379898	0.00445072
ENSG00000142541	21.128.257.825.415	-0.563459	0.15856	-355.359.926.433.854	0.000379998	0.00445072
ENSG00000124120	10.528.968.942.325	-0.572759	0.161172	-355.371.329.724.853	0.000379833	0.00445072
ENSG00000166886	190.538.971.326.864	0.743908	0.209379	355.293.365.653.366	0.000380961	0.00445945
ENSG00000162241	682.561.903.588.921	0.654146	0.184146	355.233.154.149.953	0.000381833	0.00446712
ENSG00000246067	466.154.390.306.045	-0.756973	0.213129	-355.171.158.488.588	0.000382734	0.00447511
ENSG00000103342	816.989.721.333.089	0.521547	0.14685	355.155.712.049.693	0.000382959	0.00447519
ENSG00000130701	159.810.562.436.359	-321.911.990.232.157	0.906626	-355.066.055.281.229	0.000384266	0.00448791
ENSG00000127663	14.875.729.586.569	0.769274	0.216688	355.015.325.482.851	0.000385007	0.00449401
ENSG00000143353	226.107.427.878.891	-0.585777	0.165039	-354.933.323.467.514	0.000386208	0.00450547
ENSG00000041357	850.856.210.382.022	0.552997	0.155842	354.844.152.079.411	0.000387518	0.00451765
ENSG00000244005	209.399.305.211.685	-0.518362	0.146086	-35.483.233.455.656	0.000387692	0.00451765
ENSG00000147813	295.467.109.807.017	1.128.955.425.398	0.318186	354.809.523.226.449	0.000388028	0.00451899
ENSG00000168028	153.830.604.904.824	-0.49642	0.139925	-354.775.952.939.628	0.000388523	0.0045204
ENSG00000161791	146.446.323.036.695	0.900948	0.253952	354.771.473.600.048	0.000388589	0.0045204
ENSG00000143228	144.808.843.956.341	0.561833	0.158453	354.572.851.550.057	0.000391529	0.00455128
ENSG00000177225	462.767.829.302.623	0.618536	0.174451	354.562.241.859.341	0.000391687	0.00455128
ENSG00000146151	918.677.743.364.755	-139.449.337.029.597	0.393335	-354.530.715.442.449	0.000392156	0.00455415
ENSG00000102710	145.939.695.305.163	0.536537	0.151353	354.492.988.169.888	0.000392718	0.0045581
ENSG00000160781	758.221.661.216.065	0.704426	0.198744	354.439.502.713.403	0.000393515	0.00456478
ENSG00000214113	219.234.880.336.725	-0.537008	0.151517	-354.420.702.225.563	0.000393796	0.00456545
ENSG00000135549	287.199.803.229.977	-0.7609	0.214713	-354.379.870.063.799	0.000394406	0.00456995
ENSG00000137486	114.369.224.843.301	152.953.605.299.828	0.431754	35.426.119.151.394	0.000396185	0.00458797
ENSG00000134569	223.935.742.717.075	0.762059	0.215152	354.196.127.884.967	0.000397164	0.00459671
ENSG00000205060	78.632.422.528.186	-0.482985	0.136368	-354.178.339.107.631	0.000397432	0.00459722
ENSG00000178449	213.569.106.481.255	-0.546442	0.154305	-354.132.102.572.992	0.000398129	0.00460269
ENSG00000174444	161.336.960.463.497	-0.504688	0.142534	-354.081.625.103.005	0.000398891	0.00460632
ENSG00000125356	850.964.837.207.363	-0.578821	0.163467	-354.089.526.602.657	0.000398772	0.00460632
ENSG00000172548	529.731.808.680.332	-0.890805	0.251612	-354.038.757.433.184	0.00039954	0.00461122
ENSG00000156642	112.656.529.176.737	0.52076	0.147145	353.908.590.170.607	0.000401515	0.00463141
novel.2422	21.206.075.702.027	114.277.199.461.783	0.32312	353.667.882.982.969	0.000405192	0.0046712
ENSG00000197724	125.219.137.576.113	0.551683	0.156016	353.605.638.263.366	0.000406148	0.00467959
ENSG00000067334	425.649.498.261.615	-0.521367	0.147567	-353.308.604.879.859	0.000410739	0.00472745
ENSG00000288930	83.756.503.977.385	111.977.739.905.284	0.316942	353.307.116.316.603	0.000410762	0.00472745
novel.925	154.867.074.256.038	115.136.963.457.442	0.325904	353.285.186.981.475	0.000411103	0.00472872
ENSG00000273066	532.566.177.892.227	152.461.937.074	0.431614	353.236.837.652.425	0.000411855	0.00473472
ENSG00000117394	277.371.776.489.563	0.837249	0.237081	353.148.673.836.237	0.000413231	0.00474787
ENSG00000170382	315.820.670.699.883	0.765809	0.216881	353.101.037.110.707	0.000413976	0.00475377
ENSG00000133313	523.889.521.546.387	-0.623947	0.176734	-353.042.730.868.034	0.000414889	0.0047616
ENSG00000147454	448.736.359.999.713	0.516061	0.146217	352.942.286.277.088	0.000416467	0.00477704
ENSG00000163975	29.494.185.613.758	0.557046	0.157927	352.722.467.472.518	0.00041994	0.00481419
ENSG00000134285	13.664.473.281.204	-0.558688	0.158438	-352.623.012.201.607	0.000421521	0.00482961
ENSG00000163516	142.657.984.175.036	0.597346	0.169439	352.542.537.459.363	0.000422803	0.0048416
ENSG00000129317	452.340.793.999.139	-0.540697	0.153429	-352.409.008.689.683	0.00042494	0.00486336
ENSG00000144120	142.457.835.164.841	-0.575978	0.16346	-352.365.567.834.332	0.000425637	0.00486862
ENSG00000177675	518.007.979.142.682	-147.273.060.003.515	0.417984	-352.341.304.767.639	0.000426027	0.00487037
ENSG00000112877	749.094.816.139.217	0.607499	0.172452	352.270.669.411.704	0.000427164	0.00488065
ENSG00000077097	476.979.179.219.772	0.539858	0.153272	352.222.212.330.643	0.000427945	0.00488686
ENSG00000170921	174.423.205.850.159	0.506102	0.143745	352.083.370.798.179	0.000430192	0.00490979
ENSG00000187961	145.379.081.513.425	0.543683	0.154438	352.040.285.191.533	0.000430892	0.00491504
ENSG00000151617	556.459.479.400.439	134.651.852.067.225	0.382546	351.989.060.620.674	0.000431725	0.00492181
ENSG00000090266	664.200.741.633.558	-0.535906	0.152279	-351.923.799.921.221	0.000432788	0.00493119
ENSG00000169327	139.867.419.469.026	-302.637.368.292.612	0.860739	-351.601.800.022.382	0.000438071	0.00498862
ENSG00000111799	588.705.115.326.255	-0.571398	0.162565	-351.488.792.926.424	0.00043994	0.00500712
ENSG00000135744	53.102.723.056.314	152.464.649.456.623	0.43394	351.349.224.497.728	0.000442257	0.00503071
ENSG00000133863	985.883.821.703.319	102.822.687.160.015	0.292706	351.283.642.133.197	0.00044335	0.00503944
ENSG00000137501	279.279.548.047.816	-0.561599	0.159875	-351.273.742.584.671	0.000443516	0.00503944
ENSG00000145919	117.502.236.934.149	-0.64285	0.183082	-351.127.422.846.199	0.000445964	0.00506008
ENSG00000290948	210.602.505.113.032	0.88595	0.25232	351.121.023.528.394	0.000446071	0.00506008
ENSG00000268621	260.253.696.243.707	-0.73642	0.209729	-351.128.770.329.721	0.000445941	0.00506008
ENSG00000167535	1.511.860.166.323	0.561739	0.160027	351.028.502.314.607	0.000447627	0.00507491
ENSG00000185187	140.678.717.486.601	0.647187	0.184378	351.011.666.927.051	0.00044791	0.00507533
ENSG00000119231	488.417.624.494.104	-0.468735	0.133545	-350.994.742.239.727	0.000448195	0.00507576
ENSG00000119514	467.731.312.107.186	-0.732048	0.208636	-350.873.386.367.315	0.000450245	0.00509616
ENSG00000136155	2.336.369.910.216	-108.617.176.766.843	0.309627	-350.799.954.724.492	0.00045149	0.00510743
ENSG00000117543	145.069.490.811.765	-0.549652	0.156704	-350.758.583.464.217	0.000452192	0.00511256
ENSG00000148400	817.304.322.971.644	0.72064	0.205519	350.643.706.271.675	0.000454149	0.00513186
ENSG00000112742	424.879.570.868.219	0.512976	0.14635	350.512.892.750.199	0.000456386	0.00515105
ENSG00000198270	679.615.442.150.457	-0.614763	0.175396	-350.500.432.130.356	0.0004566	0.00515105
ENSG00000214078	451.051.249.640.269	0.462465	0.131944	350.501.097.642.358	0.000456588	0.00515105
ENSG00000182180	852.683.419.796.626	-0.479572	0.136899	-350.309.890.284.359	0.000459879	0.00518519
ENSG00000159423	248.974.551.022.931	-0.530214	0.151394	-350.221.981.461.279	0.000461399	0.00519947
ENSG00000288880	732.419.773.611.116	-116.044.523.778.986	0.331406	-350.158.583.693.034	0.000462498	0.00520044
ENSG00000102531	499.373.677.321.717	-0.495576	0.141529	-350.158.801.327.812	0.000462494	0.00520044
ENSG00000139910	388.549.043.034.345	-0.677876	0.193588	-350.163.471.580.619	0.000462413	0.00520044
ENSG00000125895	842.415.746.738.616	163.050.730.320.383	0.465615	350.183.599.374.204	0.000462064	0.00520044
ENSG00000112242	183.018.216.702.283	0.526565	0.150387	350.139.300.782.614	0.000462833	0.00520136
ENSG00000004948	346.405.056.493.665	251.369.788.886.601	0.718295	349.953.351.771.478	0.000466073	0.00523491
ENSG00000108176	313.521.844.951.308	-0.701985	0.200607	-349.930.083.167.462	0.00046648	0.00523661
novel.752	103.691.515.179.064	-0.635395	0.181596	-349.894.099.555.706	0.00046711	0.00524082
ENSG00000100201	26.689.656.094.765	0.434164	0.124135	349.751.188.483.628	0.00046962	0.0052661
ENSG00000147119	21.540.407.674.151	0.62559	0.178897	349.693.032.879.922	0.000470645	0.00527472
ENSG00000111358	389.169.618.100.425	-0.502788	0.143892	-349.421.237.163.592	0.000475463	0.0053258
ENSG00000243479	193.294.454.668.805	0.898916	0.257346	349.301.921.789.931	0.000477592	0.00534383
ENSG00000151239	161.334.289.759.921	0.541528	0.155026	349.314.994.162.748	0.000477358	0.00534383
ENSG00000104490	101.059.464.978.481	-105.158.163.995.371	0.301084	-349.265.478.013.008	0.000478244	0.00534821
ENSG00000234742	119.338.349.094.156	-120.964.552.715.827	0.346449	-349.155.825.114.909	0.000480212	0.00536729
ENSG00000128050	528.158.205.918.578	0.537846	0.154082	349.064.446.885.846	0.000481857	0.00538148
ENSG00000106688	30.226.222.085.941	0.982344	0.28143	34.905.436.701.063	0.000482039	0.00538148
ENSG00000197301	637.120.821.743.367	147.797.667.479.088	0.423438	349.041.668.663.845	0.000482268	0.00538148
ENSG00000184497	524.585.989.805.366	14.907.762.161.739	0.42715	349.004.920.650.772	0.000482932	0.00538596
ENSG00000184564	407.067.504.460.856	0.955715	0.273881	348.952.404.173.833	0.000483882	0.00539362
ENSG00000086717	188.212.246.311.132	0.861411	0.246955	348.812.081.703.454	0.000486428	0.00541907
ENSG00000073282	958.159.583.846.053	-109.062.386.355.982	0.312787	-348.679.398.087.203	0.000488848	0.00543847
ENSG00000151474	19.765.811.483.627	0.91148	0.261395	348.698.918.915.987	0.000488491	0.00543847
ENSG00000023171	101.196.974.956.471	0.571423	0.163885	348.673.025.600.899	0.000488964	0.00543847
ENSG00000143061	467.910.047.984.283	0.529142	0.151858	348.443.886.385.117	0.00049317	0.00548228
ENSG00000100354	986.636.401.799.307	0.641968	0.18428	348.365.982.649.643	0.000494608	0.00549528
ENSG00000148444	113.937.884.882.397	-0.565399	0.162308	-348.349.362.478.856	0.000494915	0.00549572
ENSG00000121940	125.115.558.312.563	0.57303	0.164542	348.258.466.373.894	0.000496598	0.00551143
ENSG00000108219	704.398.799.341.247	0.504865	0.14499	348.206.371.316	0.000497565	0.00551919
ENSG00000157693	328.240.590.504.841	0.715009	0.20536	348.173.426.420.876	0.000498178	0.00552172
ENSG00000166452	10.283.477.551.589	-0.610784	0.17543	-348.165.130.686.857	0.000498332	0.00552172
ENSG00000197982	264.025.849.177.892	-0.574172	0.164947	-348.094.842.369.736	0.000499642	0.00553325
ENSG00000198498	888.285.037.040.944	-0.54776	0.157394	-348.018.888.483.462	0.00050106	0.00554597
ENSG00000165240	259.253.485.935.101	0.707751	0.203416	347.932.682.201.243	0.000502675	0.00556084
ENSG00000142875	193.044.324.831.921	-0.550262	0.158169	-347.894.387.216.835	0.000503394	0.00556406
ENSG00000179715	913.809.117.835.458	-0.552076	0.158693	-347.888.308.578.864	0.000503508	0.00556406
ENSG00000080503	917.855.585.842.063	0.514222	0.147835	347.834.369.251.286	0.000504523	0.00557227
ENSG00000204116	134.873.872.032.309	0.568651	0.163501	347.797.308.347.422	0.000505221	0.00557698
ENSG00000101294	218.526.148.113.577	0.510422	0.146782	347.742.070.969.848	0.000506263	0.00558549
ENSG00000058668	534.359.314.674.276	-0.64415	0.185289	-347.645.992.789.422	0.00050808	0.00560252
ENSG00000116771	947.029.155.813.983	-0.564778	0.162474	-347.612.300.372.536	0.000508719	0.00560656
ENSG00000240376	106.248.423.084.815	-0.629297	0.181094	-34.749.836.475.874	0.000510884	0.00562525
ENSG00000165060	42.985.662.370.456	-0.67943	0.195523	-347.494.257.645.012	0.000510963	0.00562525
ENSG00000136881	229.804.671.480.699	-0.813094	0.234072	-347.368.592.182.236	0.000513362	0.00564863
ENSG00000100302	113.639.265.247.109	101.285.567.547.908	0.291707	347.217.314.236.483	0.000516263	0.00567447
novel.1437	505.826.469.786.289	0.675736	0.194609	347.227.677.247.285	0.000516064	0.00567447
ENSG00000197461	106.133.750.891.354	0.701495	0.202157	34.700.471.995.287	0.000520367	0.00571652
ENSG00000187792	231.566.903.808.771	0.766155	0.220822	346.955.512.069.334	0.000521321	0.00572394
ENSG00000155368	646.569.613.031.737	-0.578848	0.166844	-346.939.020.898.913	0.000521641	0.00572439
ENSG00000184260	246.274.090.583.951	0.491217	0.14161	346.879.526.571.086	0.000522798	0.00573096
ENSG00000162298	579.203.693.030.743	0.701381	0.20219	346.892.491.190.281	0.000522545	0.00573096
ENSG00000198417	293.982.834.540.395	-104.396.483.935.021	0.300987	-346.846.936.750.572	0.000523432	0.00573485
ENSG00000137094	143.460.363.888.914	-0.972249	0.280325	-346.828.683.043.212	0.000523788	0.00573569
ENSG00000175874	26.929.564.720.623	0.864988	0.249415	346.806.600.749.348	0.000524219	0.00573734
ENSG00000065534	140.520.199.431.294	-0.689735	0.199007	-346.588.948.297.329	0.00052848	0.00577826
ENSG00000062282	277.169.539.235.674	-0.782115	0.225662	-346.586.936.551.798	0.00052852	0.00577826
ENSG00000183520	164.504.904.958.697	-0.557986	0.161006	-346.562.817.789.771	0.000528994	0.00578037
ENSG00000273117	230.592.575.867.234	-0.826628	0.238557	-346.511.921.761.358	0.000529996	0.00578824
ENSG00000151876	133.993.878.696.322	-0.595349	0.171888	-3.463.584.930.489	0.000533028	0.00581825
ENSG00000267530	394.491.921.155.178	-0.747875	0.215941	-346.333.426.765.367	0.000533525	0.00582058
ENSG00000232973	110.603.795.936.345	-10.650.020.879.721	0.307549	-346.287.300.682.083	0.000534441	0.00582747
ENSG00000159346	115.677.641.330.077	-0.52665	0.152096	-346.262.214.594.552	0.000534939	0.00582981
ENSG00000266970	79.968.565.184.306	-13.122.566.559.378	0.379021	-346.222.950.475.242	0.00053572	0.00583523
ENSG00000185838	719.740.844.658.849	0.565747	0.163416	346.201.141.004.995	0.000536154	0.00583686
ENSG00000187193	237.645.419.592.253	196.523.383.749.251	0.56775	346.144.245.280.826	0.000537289	0.00584611
ENSG00000234912	672.977.415.712.361	-0.655723	0.18947	-346.083.517.537.182	0.000538502	0.00585621
ENSG00000130348	18.897.059.831.076	-0.530715	0.153359	-346.059.950.335.245	0.000538974	0.00585824
ENSG00000239264	540.405.129.110.592	0.660172	0.190787	346.025.443.853.722	0.000539665	0.00586265
ENSG00000144445	624.834.999.591.997	-0.614731	0.177718	-345.902.538.426.344	0.000542134	0.00588635
ENSG00000059145	23.631.964.784.576	-0.583313	0.168645	-345.882.656.453.878	0.000542534	0.00588758
ENSG00000127125	866.317.663.969.456	-0.674863	0.19515	-345.818.086.638.602	0.000543836	0.0058986
ENSG00000117620	84.310.545.507.133	0.66248	0.191659	345.655.253.764.947	0.000547133	0.00593122
ENSG00000175854	81.462.316.566.182	-0.563704	0.163103	-345.612.997.066.891	0.000547991	0.00593739
ENSG00000197557	165.459.482.175.557	0.561834	0.162607	345.517.336.325.709	0.000549939	0.00595535
ENSG00000146386	147.415.270.883.152	-0.545317	0.157833	-345.502.458.394.903	0.000550243	0.0059555
ENSG00000196369	40.400.253.705.163	0.607917	0.176061	345.288.335.047.076	0.000554629	0.00599981
ENSG00000197879	110.889.642.159.715	0.474121	0.137535	344.726.596.932.468	0.000566291	0.00612274
ENSG00000136783	196.352.056.316.048	-0.514203	0.149174	-344.699.123.763.989	0.000566867	0.00612574
ENSG00000144366	557.325.075.000.162	-0.570834	0.165652	-344.599.098.045.045	0.000568969	0.00614523
novel.2727	111.743.669.395.002	-0.584762	0.169706	-344.573.832.556.711	0.000569502	0.00614774
ENSG00000058799	168.062.290.222.527	-0.547522	0.158929	-344.508.040.637.339	0.00057089	0.00615625
ENSG00000112379	80.496.876.917.618	0.803541	0.233237	344.517.366.647.288	0.000570693	0.00615625
ENSG00000085719	163.146.106.540.707	-0.477719	0.138674	-344.489.877.426.333	0.000571273	0.00615716
ENSG00000300586	169.055.345.304.962	-233.732.368.139.406	0.678663	-34.440.137.653.889	0.000573147	0.00616947
ENSG00000135127	678.936.629.606.095	-0.909311	0.264032	-344.393.853.034.454	0.000573306	0.00616947
ENSG00000070182	785.939.348.560.588	126.901.329.399.307	0.368478	344.393.344.685.826	0.000573317	0.00616947
ENSG00000142945	203.301.225.767.003	0.521154	0.151384	344.259.604.906.479	0.000576159	0.0061968
ENSG00000232434	109.219.445.784.545	0.629774	0.183041	344.062.230.978.732	0.000580378	0.00623565
ENSG00000279713	490.197.713.105.021	135.457.712.778.785	0.393698	344.065.312.230.294	0.000580312	0.00623565
ENSG00000139514	258.091.207.482.458	0.525771	0.152832	344.018.076.393.243	0.000581326	0.00624256
ENSG00000179134	259.773.862.668.235	0.56085	0.163058	343.956.701.531.872	0.000582646	0.00625346
ENSG00000068028	508.701.159.801.122	-0.686187	0.199532	-343.897.641.683.247	0.000583918	0.00625695
ENSG00000164880	535.041.659.265.953	0.567561	0.16504	343.893.735.862.388	0.000584002	0.00625695
ENSG00000165209	126.839.112.456.938	-0.520614	0.151392	-343.885.070.956.452	0.000584189	0.00625695
ENSG00000004142	619.022.309.638.773	-0.489791	0.142426	-343.891.035.318.471	0.000584061	0.00625695
ENSG00000154930	647.077.964.656.178	0.623714	0.181438	343.761.672.292.123	0.000586858	0.00627918
ENSG00000128274	828.523.964.224.152	0.831281	0.24182	343.760.821.618.686	0.000586876	0.00627918
ENSG00000124380	170.695.771.897.888	-0.552088	0.160665	-343.626.982.848.666	0.000589783	0.00630578
ENSG00000305512	746.181.047.708.155	-0.551149	0.160396	-343.618.101.050.311	0.000589977	0.00630578
ENSG00000198125	344.641.116.862.847	-0.771349	0.224509	-343.572.418.015.808	0.000590972	0.00631313
ENSG00000132964	115.080.629.732.862	0.558825	0.162696	343.478.771.422.119	0.000593018	0.0063317
ENSG00000114999	546.648.057.664.825	-0.498321	0.145095	-343.445.565.099.343	0.000593745	0.00633616
ENSG00000135596	170.214.747.316.803	0.582736	0.169713	343.364.981.295.097	0.000595513	0.00635173
novel.1843	100.925.925.424.486	-118.833.111.473.578	0.346126	-343.323.360.883.826	0.000596428	0.00635818
ENSG00000163754	371.391.176.236.627	-0.497285	0.144878	-343.242.680.689.121	0.000598205	0.00637382
ENSG00000101695	111.369.229.675.749	101.855.251.069.452	0.296829	343.144.131.589.292	0.000600383	0.00639371
ENSG00000154127	654.671.006.428.329	0.570253	0.166356	34.278.981.302.313	0.000608274	0.00647438
ENSG00000105732	233.071.198.185.358	0.599371	0.174871	342.750.926.972.012	0.000609146	0.0064803
ENSG00000131711	704.789.608.439.673	-0.703123	0.205166	-342.708.910.984.902	0.000610089	0.00648697
ENSG00000213281	331.049.601.780.756	0.589198	0.171951	342.654.203.927.116	0.000611319	0.00649669
ENSG00000136942	620.617.969.080.451	-0.513701	0.149942	-342.600.684.219.607	0.000612525	0.00650614
ENSG00000138814	222.675.512.840.886	-0.511521	0.149371	-342.449.283.126.595	0.000615948	0.00653911
ENSG00000128510	232.308.682.068.756	-10.211.961.342.684	0.298233	-342.415.313.627.551	0.000616719	0.00654391
ENSG00000187837	384.100.806.845.981	0.455863	0.133141	342.390.733.643.951	0.000617277	0.00654645
ENSG00000007202	997.971.211.070.927	-0.435058	0.127082	-342.343.139.268.552	0.000618359	0.00655454
ENSG00000122512	235.916.804.694.047	-0.523431	0.152999	-342.113.534.538.437	0.000623603	0.0065999
ENSG00000123353	210.485.321.652.014	-0.489035	0.142943	-342.119.381.375.079	0.000623469	0.0065999
ENSG00000100348	382.038.184.184.563	-0.45782	0.13382	-342.115.622.734.236	0.000623555	0.0065999
ENSG00000224940	158.476.384.332.299	251.255.775.543.481	0.734589	342.035.629.103.413	0.000625392	0.00661543
ENSG00000152527	734.941.935.826.273	0.810147	0.236922	341.946.542.853.682	0.000627443	0.00663371
ENSG00000185624	120.791.522.737.153	0.629789	0.184292	341.733.875.352.264	0.000632365	0.00668231
ENSG00000232788	625.709.384.144.988	126.861.839.100.469	0.371271	341.695.859.342.561	0.000633249	0.00668821
ENSG00000119318	516.799.744.358.735	0.527491	0.154391	341.658.152.907.066	0.000634127	0.00669403
ENSG00000269386	220.038.393.090.568	0.777808	0.227696	341.598.739.988.675	0.000635512	0.0067052
ENSG00000149925	460.665.572.670.714	0.683016	0.200056	341.413.392.625.232	0.000639851	0.00674752
ENSG00000080839	306.133.233.623.524	0.524827	0.153766	34.131.600.257.923	0.000642142	0.00676821
ENSG00000204256	109.691.340.975.371	308.844.467.471.985	0.905081	341.233.947.144.195	0.000644078	0.00678513
novel.783	429.206.995.209.965	174.616.310.846.962	0.511758	341.208.712.255.115	0.000644675	0.00678793
ENSG00000187753	158.016.295.959.824	-247.969.156.549.789	0.727317	-340.937.054.169.566	0.00065113	0.00684887
novel.1267	891.503.760.623.684	-368.858.196.000.149	108.186.005.164.571	-340.948.161.861.645	0.000650865	0.00684887
ENSG00000086102	25.197.124.966.182	-0.472013	0.138484	-340.844.210.204.504	0.000653349	0.0068687
ENSG00000176697	853.416.070.816.075	-0.571861	0.167841	-340.715.818.650.726	0.000656431	0.00689756
ENSG00000143013	157.279.902.217.366	-0.505996	0.148517	-340.700.016.740.487	0.000656811	0.00689803
ENSG00000128268	449.849.015.993.372	164.206.659.137.833	0.48203	340.656.837.575.218	0.000657851	0.00690541
novel.989	237.107.698.131.118	319.750.692.545.423	0.938771	340.605.532.576.893	0.000659088	0.00691487
ENSG00000172794	55.199.820.470.595	185.350.400.218.023	0.544409	340.461.799.107.674	0.000662567	0.00694781
ENSG00000163069	649.500.060.939.819	0.829228	0.24361	340.391.081.528.835	0.000664284	0.00696227
ENSG00000114993	109.824.328.835.327	0.526043	0.154581	340.302.841.122.797	0.000666434	0.00697853
ENSG00000106089	18.686.062.001.473	0.529805	0.155688	340.299.293.288.246	0.00066652	0.00697853
novel.1763	164.878.338.924.941	-0.78744	0.231406	-340.285.566.154.709	0.000666855	0.00697853
ENSG00000188157	278.294.777.171.808	0.544785	0.16019	340.087.523.973.254	0.000671705	0.0070257
ENSG00000113763	209.879.749.110.713	224.876.641.717.949	0.661286	340.059.576.409.572	0.000672392	0.0070293
ENSG00000250295	784.247.608.495.632	120.723.442.717.593	0.355033	340.034.142.636.684	0.000673018	0.00703226
ENSG00000131899	180.776.132.456.789	0.540001	0.158837	339.971.867.031.945	0.000674552	0.00704471
ENSG00000161203	71.396.190.369.852	0.457833	0.134688	339.921.558.697.316	0.000675794	0.0070541
ENSG00000198815	259.985.532.185.903	0.466385	0.137211	339.903.266.859.673	0.000676246	0.00705523
ENSG00000108963	109.117.665.126.563	0.589477	0.173546	339.666.218.869.888	0.000682131	0.00711301
ENSG00000100030	515.145.000.100.232	0.551241	0.162352	339.535.367.051.646	0.0006854	0.00714347
ENSG00000132688	494.557.093.223.935	14.677.447.748.972	0.432321	339.503.291.180.405	0.000686204	0.00714459
ENSG00000105325	271.368.799.538.866	0.537255	0.158244	339.509.277.598.115	0.000686053	0.00714459
ENSG00000078487	414.358.082.388.357	-146.744.358.283.366	0.432284	-33.946.310.552.321	0.000687211	0.00715146
ENSG00000278463	127.060.222.344.151	0.499841	0.147265	339.414.859.382.783	0.000688423	0.00715319
ENSG00000196139	15.537.164.051.915	-0.482792	0.142239	-339.423.369.003.311	0.000688209	0.00715319
ENSG00000102870	418.751.777.052.352	0.659868	0.19441	3.394.213.801.112	0.000688259	0.00715319
ENSG00000253837	138.190.263.556.743	118.563.488.154.112	0.349411	339.324.265.562.323	0.000690704	0.00717326
ENSG00000124787	107.762.857.804.832	-0.548098	0.161558	-33.925.834.255.297	0.000692368	0.00718691
ENSG00000018236	2.173.148.329.443	0.540169	0.159278	339.136.261.951.459	0.00069546	0.00721536
ENSG00000102893	397.287.847.670.661	-0.459837	0.135622	-339.057.370.157.331	0.000697465	0.00723243
ENSG00000183762	319.908.490.636.919	0.679861	0.200523	339.043.788.008.879	0.000697811	0.00723243
ENSG00000154723	722.374.273.540.114	-0.648796	0.19138	-339.009.631.050.408	0.000698681	0.0072378
novel.2759	828.966.049.890.954	209.889.877.616.421	0.619259	338.936.877.772.438	0.000700537	0.00725337
ENSG00000203791	516.461.460.672.224	0.618994	0.182653	338.890.447.615.877	0.000701725	0.007262
ENSG00000272630	319.110.983.716.207	-172.169.182.464.408	0.508257	-338.744.645.097.397	0.000705465	0.00729703
ENSG00000273428	343.718.220.353.832	176.073.941.279.925	0.51989	338.675.483.100.514	0.000707246	0.00731177
ENSG00000272047	236.826.070.773.175	-0.512914	0.151456	-338.655.325.005.332	0.000707765	0.00731346
ENSG00000128524	624.572.067.711.844	-0.487052	0.143852	-338.578.973.435.716	0.000709737	0.00733014
ENSG00000177917	280.561.784.388.987	0.480635	0.142024	338.417.767.342.853	0.000713918	0.00736465
ENSG00000146433	311.716.137.828.007	0.455661	0.134648	338.409.392.146.951	0.000714136	0.00736465
ENSG00000168612	603.116.980.536.685	0.606266	0.179152	338.408.665.200.602	0.000714155	0.00736465
ENSG00000225630	223.456.888.742.389	-0.76689	0.226651	-338.357.701.714.309	0.000715481	0.00737093
ENSG00000166548	186.213.168.070.759	-0.506767	0.149767	-338.371.225.376.989	0.000715129	0.00737093
ENSG00000247271	121.555.225.330.153	-0.643857	0.190467	-338.041.224.701.626	0.000723772	0.0074526
ENSG00000269556	106.318.329.297.925	0.541005	0.160089	337.940.546.932.582	0.000726428	0.0074762
ENSG00000140474	243.332.544.406.399	-0.471658	0.139596	-337.873.608.156.762	0.000728199	0.00749067
ENSG00000075643	571.638.429.565.361	-0.654559	0.193793	-337.762.328.594.609	0.000731152	0.00751352
ENSG00000128242	356.771.758.088.441	167.834.588.204.094	0.496887	33.777.218.953.298	0.00073089	0.00751352
ENSG00000091986	676.335.565.785.761	-0.841768	0.249313	-33.763.460.973.393	0.000734555	0.00754471
[truncated: 46,267 more rows]
