# Supplementary material for: Host-directed microRNA-based intervention against intracellular Staphylococcus aureus: high-throughput screening identifies miR-4430, miR-147a, and miR-1249-5p as multifunctional antimicrobial candidates
Source: Front Cell Infect Microbiol. 2026 Mar 25;16:1772100. doi: 10.3389/fcimb.2026.1772100 (PMC13057319; doi:10.3389/fcimb.2026.1772100)
Supplement: Supplementary Table S5 — Differential gene expression profile following miR-1249-5p transfection. Summary of host gene expression changes induced by hsa-miR-1249-5p, with DESeq2-calculated base mean, log2 fold change, lfcSE, statistic, p-value, and adjusted p-value. [file Table5.xlsx]

## Sheet: A549_SA_C_vs_A_SA_1249_DESeq2_r
Gene ID	baseMean	log2FoldChange	lfcSE	stat	pvalue	padj
ENSG00000104518	590.373.677.103.112	-356.393.755.656.061	0.183008	-194.742.650.961.767	1,82E-70	4,38E-66
ENSG00000186480	102.844.727.194.979	-282.399.274.063.131	0.172917	-163.315.324.337.312	5,89E-46	7,11E-42
ENSG00000145979	233.334.782.737.186	-27.536.719.251.304	0.174454	-157.845.272.089.648	3,98E-42	3,20E-38
ENSG00000214026	516.024.758.577.687	-387.076.402.097.466	0.264308	-146.448.722.014.182	1,45E-34	8,77E-31
ENSG00000140678	788.400.765.361.356	-326.968.436.890.252	0.224162	-145.862.829.585.018	3,43E-34	1,66E-30
ENSG00000164733	840.607.096.535.027	-175.847.236.810.419	0.130785	-134.455.111.570.729	3,27E-27	1,32E-23
ENSG00000164211	455.966.334.882.475	-202.650.094.819.729	0.156331	-129.629.267.444.124	1,99E-24	6,85E-22
ENSG00000183876	318.617.777.637.441	-192.421.320.712.822	0.148686	-12.941.447.703.315	2,63E-24	7,93E-21
ENSG00000170006	466.919.230.480.812	-312.910.462.847.874	0.248136	-126.104.542.769.973	1,85E-22	4,96E-19
ENSG00000067064	415.703.436.750.084	-206.229.646.949.333	0.168121	-122.667.320.903.749	1,37E-20	3,30E-17
ENSG00000092094	155.189.928.594.963	429.925.985.469.419	0.352618	121.924.045.571.895	3,41E-20	7,49E-17
novel.980	1.011.670.032.129	-277.751.627.956.958	0.233145	-119.132.494.455.911	1,01E-18	2,03E-15
ENSG00000137440	409.635.834.601.796	-337.527.565.908.062	0.291209	-115.905.713.136.524	4,60E-17	8,55E-16
ENSG00000158125	839.155.103.478.352	-26.397.280.618.655	0.227938	-115.808.880.895.207	5,15E-17	8,89E-14
ENSG00000101670	493.122.164.706.716	-290.087.375.168.303	0.253032	-114.644.569.862.371	1,99E-16	3,20E-13
ENSG00000134324	213.533.439.480.912	-188.223.720.017.413	0.164347	-114.528.373.757.635	2,28E-17	3,43E-13
ENSG00000221955	17.607.145.538.641	-332.362.217.432.158	0.294356	-112.911.669.477.705	1,45E-15	2,06E-12
novel.1202	623.622.183.693.071	-173.479.793.695.997	0.154395	-112.361.077.964.095	2,71E-16	3,64E-12
ENSG00000118785	31.724.485.614.281	-156.034.259.688.506	0.139313	-112.002.418.071.685	4,07E-15	5,17E-12
novel.1268	114.580.437.362.793	208.472.145.719.725	0.186954	111.509.810.070.075	7,08E-15	8,55E-12
ENSG00000196878	395.468.207.984.791	-179.215.217.607.481	0.16138	-111.051.576.238.672	1,18E-14	1,36E-11
ENSG00000138678	639.468.993.431.382	-192.728.810.070.915	0.174186	-110.645.615.562.416	1,86E-14	2,05E-12
ENSG00000171903	28.374.107.692.033	-170.241.751.630.001	0.156647	-108.678.334.627.896	1,64E-13	1,72E-10
ENSG00000050438	161.782.220.798.191	-343.627.801.492.231	0.318082	-108.031.252.267.464	3,33E-13	3,35E-11
ENSG00000106366	323.415.776.411.816	174.320.834.431.793	0.162162	107.498.201.707.342	5,94E-13	5,74E-10
ENSG00000257732	18.095.633.881.732	-300.308.596.305.713	0.286909	-104.670.257.303.433	1,22E-11	1,14E-08
ENSG00000134215	155.167.403.089.833	172.568.492.602.855	0.165046	104.557.511.699.082	1,38E-11	1,23E-08
ENSG00000136842	285.880.847.352.362	-315.717.602.007.971	0.304762	-103.594.887.538.278	3,79E-11	3,27E-08
ENSG00000085662	182.230.672.874.809	-126.683.590.588.995	0.123865	-102.275.341.795.738	1,49E-10	1,24E-07
ENSG00000163531	127.694.703.816.683	-285.750.144.150.309	0.279914	-102.085.155.652.006	1,82E-10	1,46E-07
ENSG00000161638	529.246.055.289.779	171.612.165.608.085	0.168445	101.880.036.395.192	2,24E-10	1,75E-07
ENSG00000186907	748.813.935.896.658	230.828.314.550.438	0.227148	101.620.166.184.802	2,93E-10	2,21E-07
ENSG00000273117	499.437.201.257.133	-232.390.392.858.593	0.230862	-100.662.034.688.485	7,79E-10	5,70E-08
ENSG00000103257	198.494.953.051.397	14.350.615.802.249	0.142739	100.537.355.734.343	8,84E-10	6,28E-07
ENSG00000249992	192.587.455.680.024	186.065.779.485.161	0.18527	100.429.565.848.865	9,87E-10	6,69E-07
ENSG00000203411	740.238.908.762.643	-225.573.424.799.056	0.224632	-100.419.109.986.548	9,97E-11	6,69E-07
ENSG00000144847	973.081.770.030.837	21.784.906.844.096	0.217211	10.029.378.701.564	1,13E-10	7,39E-07
ENSG00000196611	144.070.046.668.895	328.928.973.446.711	0.329315	998.827.812.908.372	1,72E-09	1,09E-06
ENSG00000076706	732.466.968.508.215	-169.915.428.534.682	0.170714	-995.319.959.251.177	2,44E-09	1,51E-06
ENSG00000049860	16.763.651.704.982	-122.063.304.612.729	0.123772	-986.194.933.995.159	6,09E-09	3,67E-06
ENSG00000111802	402.509.933.130.011	-19.155.124.335.079	0.19484	-983.119.098.089.504	8,26E-09	4,87E-07
ENSG00000125726	150.123.856.151.652	-204.071.500.745.048	0.207713	-982.467.492.328.987	8,82E-09	5,07E-06
ENSG00000177283	465.121.964.752.964	160.863.659.016.608	0.164081	980.392.101.846.497	1,08E-08	6,08E-06
ENSG00000197872	122.260.469.917.807	-356.990.185.058.796	0.365405	-976.970.905.304.388	1,52E-08	8,24E-06
ENSG00000104549	104.100.418.492.039	-136.390.534.190.998	0.139621	-976.865.361.858.046	1,53E-08	8,24E-06
ENSG00000154096	335.528.534.955.936	-22.189.799.135.861	0.227865	-97.381.429.906.207	2,07E-09	1,09E-05
ENSG00000112972	518.777.602.225.326	-150.245.688.107.385	0.155113	-968.619.129.229.201	3,45E-08	1,77E-05
ENSG00000169247	209.413.005.326.804	-275.731.364.194.087	0.285218	-966.737.974.518.869	4,15E-09	2,09E-05
ENSG00000083720	298.399.344.060.136	-276.494.541.559.631	0.286612	-964.701.431.862.237	5,06E-08	2,49E-05
ENSG00000103196	20.117.317.955.716	-320.104.061.557.512	0.332802	-961.846.588.575.232	6,68E-08	3,23E-06
ENSG00000147251	227.168.742.673.035	-162.968.212.879.543	0.170137	-957.867.237.137.831	9,83E-08	4,65E-05
ENSG00000183741	682.553.270.966.265	134.697.627.866.441	0.14102	955.169.222.878.427	1,28E-08	5,93E-05
ENSG00000153233	109.593.207.634.313	-377.960.160.244.543	0.397309	-951.301.117.432.639	1,85E-07	8,44E-05
ENSG00000163803	157.560.617.877.358	-329.606.135.283.403	0.346746	-950.569.736.912.668	1,99E-07	8,89E-05
ENSG00000105835	229.333.022.275.722	-159.083.976.015.908	0.167819	-94.795.139.009.085	2,55E-07	1,12E-04
ENSG00000161714	3.566.364.327.111	126.811.963.415.672	0.134119	945.515.855.880.451	3,23E-07	1,39E-04
ENSG00000164855	295.800.824.086.971	147.843.362.912.327	0.158594	932.214.421.865.563	1,14E-06	4,83E-04
ENSG00000171631	113.973.112.279.889	-163.285.386.774.663	0.17622	-926.601.203.492.108	1,93E-06	8,05E-04
ENSG00000277196	295.207.606.475.813	228.336.670.397.401	0.247532	922.453.971.341.217	2,85E-06	1,17E-03
ENSG00000175264	137.441.166.472.734	-303.108.047.358.006	0.330925	-915.941.595.413.009	5,22E-06	2,10E-03
ENSG00000184005	180.484.224.764.071	-25.482.730.185.722	0.27879	-914.049.057.038.551	6,22E-06	2,46E-04
ENSG00000206538	522.464.353.284.944	120.154.160.936.649	0.13198	910.400.001.718.764	8,71E-06	3,39E-05
ENSG00000229644	117.252.641.371.126	-168.689.153.440.991	0.185411	-909.812.616.761.369	9,19E-06	3,52E-03
ENSG00000104368	294.549.173.191.783	-19.893.992.581.846	0.221041	-900.013.286.388.416	2,25E-05	8,51E-03
ENSG00000149212	38.673.053.982.403	-182.752.702.565.932	0.203316	-898.859.401.482.855	2,50E-05	9,30E-03
ENSG00000174837	211.381.857.705.952	-118.075.919.930.953	0.132127	-893.652.407.685.681	4,02E-05	1,47E-02
novel.1253	345.225.545.528.761	170.547.072.939.491	0.193301	882.289.596.512.631	1,12E-05	4,02E-02
ENSG00000135549	412.478.517.766.133	-152.039.481.455.561	0.173177	-877.944.597.998.534	1,64E-04	5,83E-02
ENSG00000128918	691.779.389.710.819	-379.595.903.398.639	0.433005	-876.655.301.619.033	1,84E-05	6,45E-02
ENSG00000136861	281.153.405.918.746	-155.591.038.485.245	0.178651	-870.919.720.574.904	3,06E-04	1,06E-01
ENSG00000049249	137.315.625.933.169	-186.234.570.228.833	0.214214	-869.386.517.598.083	3,50E-04	1,19E-01
ENSG00000052802	644.310.027.799.632	-110.296.680.710.767	0.127315	-866.326.954.988.052	4,58E-04	1,50E-01
ENSG00000050165	321.718.447.416.521	-124.849.602.756.948	0.144084	-86.650.424.790.619	4,51E-04	1,50E-01
novel.2744	169.590.653.032.986	-277.407.245.284.927	0.32021	-866.329.565.366.451	4,58E-05	1,50E-01
ENSG00000162734	138.378.226.528.719	-164.053.471.897.017	0.189648	-865.042.033.714.569	5,13E-04	1,65E-02
ENSG00000132434	168.663.503.935.949	-136.774.165.484.256	0.158303	-86.400.333.111.742	5,62E-04	1,79E-01
ENSG00000164916	487.969.670.532.346	107.006.351.919.994	0.124318	860.745.477.666.042	7,47E-04	2,34E-01
ENSG00000119655	197.981.941.555.288	-139.164.465.286.799	0.16172	-860.527.556.155.504	7,61E-04	2,36E-01
ENSG00000231298	461.503.418.792.188	-221.744.313.853.402	0.261679	-847.391.297.951.404	2,37E-03	7,25E-01
ENSG00000268621	405.055.498.594.306	-165.511.264.299.763	0.195597	-846.184.825.657.312	2,63E-03	7,80E-01
novel.2751	815.851.906.300.032	381.999.778.463.663	0.45146	846.142.715.752.443	2,64E-03	7,80E-01
ENSG00000186310	106.042.739.403.902	-301.599.694.641.892	0.356452	-846.115.023.398.932	2,65E-03	7,80E-01
ENSG00000100290	314.619.579.693.231	-22.967.994.936.712	0.271578	-845.724.338.650.691	2,74E-03	7,97E-02
ENSG00000198624	711.318.647.353.303	-159.140.246.813.818	0.188452	-84.445.902.334.482	3,05E-03	8,77E-01
ENSG00000109511	634.192.613.071.067	-17.856.578.997.996	0.21169	-843.524.115.894.857	3,31E-03	9,39E-01
ENSG00000047849	79.369.265.253.276	112.707.160.535.538	0.134282	83.933.315.964.327	4,73E-03	1,33E+00
ENSG00000119777	350.409.243.946.323	120.603.853.696.451	0.144157	836.615.150.044.087	5,95E-03	1,65E+00
ENSG00000106927	540.799.373.310.613	-203.450.545.031.226	0.243942	-834.010.543.575.783	7,42E-03	2,04E-01
ENSG00000108179	810.038.971.317.769	-150.619.093.651.336	0.181115	-831.619.667.974.254	9,08E-03	2,46E+00
ENSG00000196159	102.841.356.435.113	132.408.660.753.634	0.159698	829.116.509.556.762	1,12E-02	3,01E-01
ENSG00000088002	391.266.013.429.699	189.449.303.997.714	0.229385	825.901.122.004.324	1,47E-02	3,90E+00
ENSG00000121064	114.004.800.587.295	-128.225.127.269.475	0.155613	-824.002.095.359.357	1,72E-02	4,52E+00
ENSG00000116701	492.329.495.067.456	-187.692.382.579.415	0.22792	-823.502.510.509	1,80E-02	4,66E+00
ENSG00000134363	229.256.819.929.195	17.996.467.465.038	0.220355	816.704.156.244.159	3,16E-02	8,12E+00
ENSG00000115107	375.328.282.399.123	146.325.712.705.996	0.179259	816.279.356.247.821	3,27E-02	8,32E+00
ENSG00000135047	13.328.209.421.317	-134.974.824.191.617	0.16558	-815.163.987.178.311	3,59E-02	9,03E+00
ENSG00000172893	688.091.911.513.543	-102.470.627.333.688	0.125796	-814.579.887.331.269	3,77E-02	9,38E+00
ENSG00000302400	179.978.408.104.396	-23.025.104.246.522	0.28366	-811.713.741.397.266	4,77E-02	1,18E+00
ENSG00000158887	79.070.122.329.201	-28.172.960.362.465	0.34837	-808.707.917.478.155	6,11E-03	1,49E+01
ENSG00000160752	114.778.388.935.253	-122.733.432.379.316	0.152014	-807.384.559.180.437	6,81E-02	1,63E+01
ENSG00000188825	632.960.214.346.955	-203.447.227.594.924	0.25196	-807.458.236.358.589	6,77E-02	1,63E+01
ENSG00000151726	139.250.459.107.349	-122.566.801.512.356	0.151844	-807.188.985.209.225	6,92E-02	1,64E+01
ENSG00000259207	445.080.536.766.863	-20.162.918.824.251	0.250559	-804.717.269.922.804	8,47E-02	1,99E+01
ENSG00000084636	499.937.583.366.534	-170.558.732.261.609	0.212	-804.523.473.281.523	8,61E-02	2,00E+01
ENSG00000170525	125.720.669.395.794	126.805.051.070.359	0.158622	799.418.962.928.085	1,30E-01	3,00E+01
ENSG00000186469	115.816.610.214.456	-263.346.913.051.798	0.33072	-796.282.579.228.964	1,68E-01	3,83E+01
ENSG00000158769	151.440.955.152.569	109.410.577.300.408	0.137436	796.081.223.562.616	1,71E-01	3,86E+01
ENSG00000182158	189.267.401.782.759	134.791.103.371.393	0.169569	794.905.792.034.143	1,88E-01	4,20E+01
ENSG00000187134	553.275.241.325.654	-136.261.833.542.347	0.172809	-788.513.179.549.626	3,14E-01	6,96E+01
ENSG00000198517	920.627.055.081.645	120.920.570.373.306	0.153662	786.927.622.852.583	3,57E-01	7,83E+01
novel.1160	679.322.188.802.099	-117.739.187.235.617	0.149671	-786.650.961.268.001	3,65E-01	7,93E+01
ENSG00000269729	213.165.264.746.879	-20.358.701.948.177	0.259047	-785.908.218.075.841	3,87E-01	8,34E+01
novel.366	188.492.342.441.262	-272.863.983.614.735	0.347571	-78.506.039.041.453	4,14E-01	8,85E+01
ENSG00000198911	345.251.717.602.711	108.267.815.507.455	0.137954	784.812.477.652.119	4,22E-01	8,95E+01
ENSG00000143344	466.924.169.422.629	-173.324.562.726.718	0.221066	-784.039.478.669.499	4,49E-01	9,43E+00
novel.214	179.292.850.426.815	-28.782.101.998.978	0.368272	-781.545.572.058.558	5,48E-01	1,14E+02
ENSG00000292348	277.009.651.523.124	-103.985.549.646.238	0.13319	-780.731.745.092.473	5,84E-01	1,21E+02
ENSG00000117410	929.256.073.972.373	-109.418.450.254.593	0.140513	-778.708.283.517.888	6,86E-01	1,40E+02
ENSG00000158825	464.962.085.493.662	-141.476.604.879.919	0.181825	-778.093.799.068.989	7,20E-01	1,46E+02
ENSG00000265962	794.031.201.088.371	195.870.074.440.343	0.252062	777.070.275.024.996	7,81E-01	1,57E+02
ENSG00000024422	233.306.475.129.415	114.838.834.418.412	0.148124	775.289.868.483.895	8,98E-01	1,79E+02
ENSG00000064205	163.710.967.218.256	178.981.935.277.336	0.231475	773.225.170.109.512	1,06E+00	2,09E+02
ENSG00000105737	128.175.315.361.701	-29.429.393.062.526	0.380915	-772.596.572.376.868	1,11E-01	2,18E+02
ENSG00000170837	333.707.597.603.308	166.636.627.554.111	0.216193	770.777.034.448.616	1,28E+00	2,49E+02
ENSG00000114638	192.047.224.437.479	173.436.023.964.844	0.225112	770.441.946.479.249	1,31E+00	2,54E+02
ENSG00000135404	504.150.464.401.465	-107.952.760.014.739	0.140241	-769.765.459.341.018	1,39E+00	2,66E+02
ENSG00000142173	108.697.600.467.781	-136.076.424.046.555	0.177094	-768.387.319.874.006	1,54E+00	2,93E+02
ENSG00000163395	739.312.833.479.115	-317.179.268.980.149	0.412937	-768.106.595.295.799	1,58E+00	2,98E+02
ENSG00000188372	143.072.990.056.075	108.515.676.952.437	0.141663	766.010.917.484.918	1,86E+00	3,48E+02
ENSG00000198832	260.600.325.458.993	-103.776.872.072.035	0.135559	-76.554.764.548.995	1,93E+00	3,58E+02
ENSG00000309315	948.524.642.502.366	284.437.854.972.517	0.371598	765.444.997.856.193	1,94E+00	3,58E+02
ENSG00000132471	145.796.643.062.964	121.363.378.946.536	0.159048	763.062.955.603.689	2,34E+00	4,27E+02
ENSG00000173801	950.165.347.816.499	134.103.926.315.759	0.175951	762.164.859.590.993	2,50E+00	4,55E+02
ENSG00000121578	26.328.494.912.088	105.783.870.370.041	0.139225	759.803.927.457.792	3,01E+00	5,42E+02
ENSG00000169252	214.407.073.592.779	-234.859.298.749.289	0.309586	-758.624.112.602.806	3,29E+00	5,89E+02
ENSG00000104081	260.009.835.808.665	-215.078.791.990.121	0.283674	-75.819.133.846.185	3,40E+00	6,05E+02
ENSG00000287064	727.681.414.564.872	-344.960.364.441.375	0.455444	-757.416.347.507.208	3,61E+00	6,37E+00
novel.1435	178.018.969.443.271	-210.175.282.758.215	0.27796	-756.134.477.838.256	3,99E+00	6,98E+02
ENSG00000198363	108.143.618.871.249	-0.936628	0.124106	-754.698.430.937.291	4,45E+00	7,74E+01
ENSG00000061656	903.170.985.433.088	162.645.135.603.107	0.216811	750.169.499.049.101	6,30E-01	1,09E+03
ENSG00000277586	267.087.714.733.972	183.397.985.722.848	0.244741	749.355.125.267.678	6,70E+00	1,15E+03
ENSG00000106868	214.038.704.317.409	-103.153.186.473.105	0.137815	-748.492.420.682.529	7,16E+00	1,22E+03
ENSG00000228509	429.821.569.928.474	-191.541.655.456.793	0.255939	-748.387.302.634.387	7,22E+00	1,22E+03
ENSG00000135363	112.541.601.326.578	-254.734.811.436.955	0.341977	-744.889.735.640.343	9,41E+00	1,58E+01
ENSG00000118855	809.574.463.675.496	-100.373.801.151.915	0.134957	-74.374.395.065.394	1,03E+01	1,71E+03
ENSG00000139629	926.161.832.408.405	-112.025.506.059.076	0.150782	-742.962.216.455.191	1,09E+01	1,80E+03
ENSG00000005486	217.207.722.389.884	113.999.147.126.373	0.153504	742.646.399.427.771	1,12E+01	1,83E+03
ENSG00000124564	343.339.444.758.997	185.125.032.991.319	0.24987	740.886.777.837.961	1,27E+01	2,07E+03
ENSG00000197380	445.645.535.294.246	-368.524.018.076.127	0.497428	-740.858.509.347.244	1,28E+01	2,07E+03
ENSG00000142784	109.150.964.289.968	110.245.004.224.828	0.148987	739.963.336.842.193	1,37E+01	2,20E+02
ENSG00000137210	749.505.390.523.882	-113.096.917.088.742	0.153004	-739.177.113.458.876	1,45E+01	2,32E+02
ENSG00000151012	33.368.795.574.938	-103.837.520.414.446	0.140751	-73.773.956.874.368	1,61E+01	2,56E+03
ENSG00000178719	44.596.920.479.298	109.806.346.971.747	0.148949	737.207.270.477.655	1,68E+01	2,65E+03
ENSG00000306026	196.587.523.819.841	-184.682.963.212.576	0.250603	-736.953.834.883.378	1,71E+01	2,68E+03
ENSG00000110723	142.463.805.347.388	-221.236.611.425.733	0.300753	-73.560.841.940.838	1,89E+01	2,95E+03
ENSG00000188706	22.226.980.979.684	100.277.857.726.324	0.136605	734.074.088.786.011	2,12E+01	3,29E+03
ENSG00000164713	325.070.280.814.995	-101.397.369.729.151	0.138289	-733.227.031.873.948	2,26E+01	3,48E+03
ENSG00000115295	926.492.107.927.203	-11.035.857.960.031	0.150564	-732.967.011.279.137	2,31E+00	3,53E+03
ENSG00000197208	841.536.652.905.694	-128.455.100.353.653	0.175738	-730.948.594.596.016	2,68E+01	4,07E+03
ENSG00000170801	335.867.229.314.748	-205.860.900.920.807	0.282072	-729.817.206.149.767	2,92E+01	4,40E+03
ENSG00000289850	174.949.044.570.515	-264.327.985.752.795	0.363814	-726.546.855.733.416	3,72E+01	5,58E+03
ENSG00000110080	206.894.467.954.268	-105.632.023.999.022	0.145532	-725.834.507.857.282	3,92E+01	5,84E+03
ENSG00000141349	222.508.486.465.975	117.744.199.607.408	0.162483	724.654.581.872.527	4,28E+01	6,33E+03
ENSG00000081913	112.503.735.481.051	107.068.869.678.003	0.148187	722.524.660.060.594	5,00E+01	7,37E+03
ENSG00000091129	149.763.880.989.932	-102.427.160.939.121	0.141863	-722.012.924.417.411	5,19E+01	7,52E+03
ENSG00000228300	254.573.375.339.348	-107.907.721.125.704	0.149431	-722.126.287.331.499	5,15E+01	7,52E+03
ENSG00000100985	955.913.763.391.649	-286.319.383.279.513	0.396567	-721.994.725.195.465	5,20E+01	7,52E+03
ENSG00000174123	849.084.690.691.192	-249.313.171.189.024	0.346574	-719.365.716.345.288	6,31E+01	9,07E+03
ENSG00000102174	319.889.563.658.184	-184.358.895.649.059	0.256485	-718.791.008.330.539	6,58E+01	9,40E+03
ENSG00000262001	653.301.357.378.517	-132.326.046.358.001	0.184273	-718.097.577.257.289	6,92E+01	9,83E+03
ENSG00000170959	623.053.146.589.936	175.714.608.942.465	0.244837	717.681.375.207.322	7,14E+01	1,00E+04
ENSG00000100767	205.007.226.762.328	-13.756.102.548.726	0.191679	-717.664.096.185.169	7,14E+01	1,00E+04
ENSG00000115694	596.731.753.977.728	103.611.979.996.344	0.144623	716.427.629.956.359	7,82E+01	1,09E+04
ENSG00000078018	554.740.726.565.377	-506.328.122.080.099	0.708089	-715.062.573.202.739	8,64E+01	1,20E+03
ENSG00000135919	503.572.344.283.769	-0.986614	0.138231	-713.741.877.172.541	9,51E+01	1,31E+04
ENSG00000013588	185.307.310.199.812	132.753.971.102.667	0.186101	713.342.531.689.438	9,79E+01	1,34E+04
ENSG00000262074	358.251.112.332.756	-159.644.072.209.433	0.224076	-712.456.326.325.271	1,04E+02	1,42E+04
ENSG00000115461	620.055.585.158.584	384.273.327.241.655	0.541981	709.016.198.948.892	1,34E+02	1,81E+03
ENSG00000129951	350.068.460.408.713	158.581.504.030.977	0.22367	708.997.728.469.643	1,34E+02	1,81E+03
ENSG00000186994	438.576.373.425.654	160.236.727.447.775	0.226093	708.721.222.430.306	1,37E+02	1,84E+04
ENSG00000185519	705.767.568.397.531	118.610.536.836.274	0.167409	708.508.761.136.499	1,39E+02	1,85E+04
ENSG00000170522	120.105.970.339.445	-105.839.679.658.979	0.14972	-706.915.138.007.138	1,56E+02	2,07E+03
ENSG00000250548	201.041.600.396.913	-187.871.563.354.496	0.265798	-706.821.326.782.277	1,57E+02	2,07E+04
ENSG00000116032	527.667.382.258.659	167.832.182.325.791	0.237634	706.263.134.264.789	1,63E+02	2,14E+04
ENSG00000133321	300.073.401.162.154	-231.345.809.002.906	0.328401	-704.462.036.238.542	1,86E+01	2,43E+04
ENSG00000184156	202.614.507.651.891	-188.410.349.846.549	0.267901	-703.283.493.736.652	2,02E+02	2,63E+03
ENSG00000144815	335.512.354.725.515	-0.882996	0.125818	-701.802.900.193.185	2,25E+02	2,91E+04
ENSG00000107954	651.473.097.048.224	-323.784.447.097.274	0.461784	-70.115.987.649.726	2,36E+02	3,03E+03
ENSG00000023909	13.575.169.882.115	-0.909653	0.129847	-700.556.529.665.721	2,46E+02	3,14E+04
ENSG00000131626	130.227.207.473.495	-155.892.448.888.127	0.222914	-699.339.392.678.947	2,68E+02	3,41E+04
ENSG00000224596	241.618.079.586.906	-197.254.570.639.714	0.282789	-697.532.832.242.788	3,05E+01	3,86E+03
ENSG00000141753	818.686.442.897.124	1.174.139.797.483	0.168443	697.054.676.612.714	3,16E+02	3,97E+04
ENSG00000189143	43.122.476.529.837	-189.325.738.182.851	0.271711	-696.790.845.569.478	3,22E+02	4,01E+04
ENSG00000102554	359.898.229.287.024	111.183.600.349.615	0.159573	696.754.919.287.756	3,23E+02	4,01E+04
ENSG00000306831	252.680.072.960.259	-124.117.567.197.999	0.178175	-696.604.114.061.377	3,26E+02	4,04E+04
ENSG00000137731	346.914.497.403.053	187.750.020.155.786	0.270449	694.216.431.455.278	3,86E+02	4,76E+04
ENSG00000175745	68.145.850.237.015	115.672.581.985.256	0.166806	693.454.895.993.231	4,08E+02	5,00E+04
ENSG00000022267	362.552.550.975.229	-0.945263	0.13666	-691.689.112.114.663	4,62E+02	5,63E+04
ENSG00000123146	152.242.600.099.056	109.926.051.360.828	0.159391	689.663.033.831.666	5,33E+02	6,46E+04
ENSG00000130164	195.952.709.011.383	-113.323.490.214.717	0.164586	-68.853.508.500.715	5,76E+02	6,96E+04
ENSG00000079308	532.495.147.372.147	187.162.247.128.674	0.272102	687.838.349.961.844	6,05E+02	7,27E+04
ENSG00000090530	444.905.439.921.939	146.576.344.255.999	0.213391	686.890.672.457.723	6,47E+02	7,73E+03
ENSG00000140379	178.909.061.700.237	103.181.957.692.574	0.150528	685.465.706.464.563	7,15E+02	8,50E+03
ENSG00000213694	259.825.927.183.928	-0.972846	0.141985	-685.174.278.421.291	7,30E+01	8,64E+04
ENSG00000131378	474.385.998.909.507	-149.164.516.991.611	0.21777	-684.965.035.286.404	7,40E+02	8,72E+04
ENSG00000164236	217.958.854.776.519	0.912568	0.133506	683.539.990.484.046	8,18E+02	9,54E+04
ENSG00000134287	241.365.667.390.287	0.998592	0.146086	683.565.490.110.795	8,16E+01	9,54E+04
ENSG00000175115	883.600.092.124.659	107.325.649.938.736	0.15719	682.777.879.505.106	8,62E+02	1,00E+05
ENSG00000105605	609.238.165.537.624	12.965.060.936.995	0.189922	682.650.640.387.057	8,70E+02	1,01E+05
ENSG00000304103	156.989.733.832.357	-193.533.747.263.729	0.284413	-680.466.617.872.784	1,01E+03	1,16E+05
ENSG00000112139	413.832.957.685.096	-124.629.849.659.686	0.183285	-679.979.952.648.016	1,05E+02	1,20E+05
ENSG00000198203	152.398.697.489.693	-182.848.260.169.503	0.269199	-679.230.459.749.051	1,10E+03	1,26E+04
ENSG00000162426	546.414.147.573.661	17.685.009.133.358	0.260503	678.880.243.696.677	1,13E+03	1,28E+05
ENSG00000279602	112.768.077.525.903	-254.572.468.487.782	0.375192	-67.851.211.116.147	1,16E+03	1,31E+05
ENSG00000253227	565.348.599.623.555	-125.074.981.518.991	0.184653	-677.352.454.816.393	1,26E+03	1,41E+05
ENSG00000154589	456.497.716.710.016	-35.188.979.526.188	0.519875	-676.873.375.951.969	1,30E+03	1,45E+05
ENSG00000143674	44.932.938.277.431	100.277.213.920.056	0.148568	674.957.036.593.765	1,48E+03	1,65E+05
ENSG00000273230	260.655.705.579.719	138.551.251.227.231	0.205442	674.404.729.310.412	1,54E+03	1,71E+05
ENSG00000172819	136.995.051.732.119	0.941878	0.139731	674.063.835.824.828	1,58E+03	1,74E+05
ENSG00000122694	734.550.167.091.677	-119.476.532.418.717	0.177334	-67.373.676.471.707	1,61E+03	1,77E+05
ENSG00000105255	10.116.372.245.044	-0.970078	0.144236	-672.561.989.359.535	1,75E+03	1,91E+05
ENSG00000157240	385.708.928.678.788	135.264.046.645.418	0.201906	669.934.196.674.678	2,09E+03	2,27E+05
ENSG00000244187	226.910.480.701.095	138.807.988.908.173	0.207193	669.946.200.349.689	2,09E+03	2,27E+05
ENSG00000167508	279.647.439.949.204	-0.921812	0.137698	-669.447.257.389.949	2,16E+03	2,33E+05
ENSG00000149591	268.096.350.466.516	174.524.889.023.219	0.260738	669.349.597.876.211	2,18E+03	2,34E+05
ENSG00000172301	543.317.257.101.136	-0.830021	0.124294	-667.786.312.973.303	2,42E+03	2,59E+05
ENSG00000180758	127.527.997.825.406	106.277.908.958.467	0.159227	667.461.306.934.785	2,48E+03	2,64E+05
ENSG00000267056	316.147.850.944.663	-177.518.928.153.039	0.266354	-666.477.592.462.861	2,65E+03	2,81E+05
ENSG00000137491	803.525.815.621.192	-308.609.197.410.223	0.463158	-666.315.798.808.802	2,68E+03	2,83E+05
ENSG00000117519	734.383.891.347.353	-0.87154	0.130831	-666.156.956.029.073	2,71E+03	2,84E+05
ENSG00000100345	292.139.782.173.275	0.902047	0.135445	665.989.717.808.804	2,74E+03	2,86E+04
ENSG00000168077	241.176.179.222.111	-0.867463	0.130375	-665.362.132.251.236	2,86E+03	2,98E+05
ENSG00000156113	210.368.667.279.719	-116.243.667.463.322	0.174926	-664.530.676.040.752	3,03E+03	3,14E+04
ENSG00000023445	124.880.879.999.606	-108.308.060.357.651	0.163242	-663.480.139.172.812	3,25E+02	3,35E+05
ENSG00000178695	585.850.432.122.438	154.301.389.613.166	0.232796	662.817.755.763.854	3,40E+03	3,49E+05
ENSG00000102271	141.110.580.612.744	-128.087.342.910.574	0.193288	-662.677.417.442.125	3,43E+03	3,51E+05
ENSG00000116833	235.493.200.778.897	0.869821	0.131288	662.531.172.568.062	3,47E+03	3,53E+05
ENSG00000120709	216.699.211.418.492	0.959413	0.144844	662.376.341.183.601	3,50E+03	3,55E+05
ENSG00000131979	105.246.648.457.825	-119.206.483.455.833	0.180309	-661.123.997.036.481	3,81E+03	3,85E+05
ENSG00000152049	364.498.832.216.863	-166.637.828.492.822	0.252125	-660.933.831.743.955	3,86E+03	3,88E+05
ENSG00000129657	166.450.141.510.437	-121.991.987.538.022	0.184932	-659.657.375.929.706	4,21E+03	4,22E+05
ENSG00000104321	58.830.120.037.978	-108.477.396.140.412	0.164545	-659.256.651.946.257	4,32E+03	4,31E+05
ENSG00000099822	983.375.368.733.427	130.163.314.938.001	0.197542	658.915.949.894.428	4,42E+03	4,40E+05
ENSG00000155368	774.890.514.526.005	-0.991725	0.150572	-658.637.897.531.508	4,51E+03	4,44E+05
ENSG00000105976	218.347.574.018.622	-115.144.806.722.544	0.174814	-658.670.078.827.554	4,50E+03	4,44E+05
ENSG00000116285	809.035.707.021.548	12.865.684.796.064	0.195389	658.465.393.699.451	4,56E+03	4,48E+05
ENSG00000004059	44.691.769.170.685	105.097.600.840.163	0.159655	658.277.811.630.485	4,62E+02	4,51E+05
ENSG00000168591	303.217.399.438.119	0.883721	0.134264	658.198.611.635.826	4,64E+03	4,52E+05
ENSG00000074527	538.932.009.622.699	-102.308.270.015.515	0.155626	-657.397.896.939.917	4,90E+03	4,75E+05
ENSG00000250634	315.302.126.739.583	-122.920.466.862.709	0.187015	-65.727.632.769.034	4,94E+03	4,77E+05
ENSG00000038427	459.090.284.263.145	101.696.914.632.994	0.154736	657.230.301.937.182	4,95E+02	4,77E+05
ENSG00000285646	120.881.435.480.061	-193.645.686.014.384	0.295051	-656.312.968.788.279	5,27E+03	5,03E+05
ENSG00000019186	106.640.696.611.043	0.831017	0.126617	656.321.925.190.396	5,27E+03	5,03E+05
ENSG00000286153	256.395.486.839.527	-173.678.305.183.668	0.265027	-655.323.066.278.753	5,63E+02	5,35E+04
ENSG00000171310	448.343.140.801.219	-110.273.746.698.928	0.168332	-655.096.617.424.572	5,72E+03	5,41E+05
ENSG00000164161	170.359.946.281.073	-164.666.247.485.588	0.251466	-654.825.131.668.721	5,82E+03	5,49E+05
ENSG00000142669	119.001.678.522.269	0.948209	0.144942	654.199.002.008.714	6,07E+03	5,70E+05
ENSG00000101294	198.791.620.081.053	0.867074	0.132561	654.095.040.097.042	6,11E+03	5,72E+05
ENSG00000123643	117.017.199.708.205	-118.054.440.361.075	0.180779	-653.032.953.621.722	6,56E+03	6,12E+05
ENSG00000179820	18.084.839.783.204	104.351.766.258.623	0.159897	652.619.571.570.164	6,75E+02	6,27E+05
ENSG00000189056	35.465.063.108.483	-420.171.743.552.191	0.643909	-65.253.253.268.536	6,79E+03	6,28E+05
ENSG00000153294	162.940.392.990.664	-0.997847	0.152994	-65.221.101.830.377	6,93E+03	6,39E+05
ENSG00000177888	720.174.557.671.698	-10.620.559.467.018	0.162896	-651.985.506.688.439	7,04E+03	6,46E+05
ENSG00000125845	156.056.638.357.286	184.007.173.252.737	0.282301	651.812.608.670.281	7,12E+03	6,51E+05
ENSG00000133636	149.928.235.462.672	103.120.463.434.732	0.158305	651.403.633.323.011	7,32E+03	6,67E+05
ENSG00000241468	235.120.856.908.855	0.912557	0.140221	650.799.598.645.978	7,62E+03	6,91E+05
ENSG00000078401	262.825.261.028.806	0.904813	0.139215	649.937.995.935.627	8,07E+03	7,29E+04
ENSG00000129354	949.525.652.369.591	-110.119.971.674.411	0.169539	-649.524.336.834.219	8,29E+03	7,47E+04
ENSG00000185585	132.084.195.870.087	126.825.610.782.093	0.195296	649.400.884.179.877	8,36E+03	7,50E+05
ENSG00000183091	150.437.810.883.954	171.740.422.868.392	0.264978	64.813.150.267.865	9,09E+03	8,13E+05
ENSG00000116678	722.174.430.357.148	-10.590.585.397.142	0.163739	-646.796.696.895.435	9,93E+03	8,85E+05
ENSG00000223764	42.823.571.865.577	127.937.625.978.809	0.197845	646.656.480.820.794	1,00E+04	8,90E+05
ENSG00000077782	562.625.435.666.828	0.899718	0.139258	646.080.708.289.902	1,04E+04	9,21E+05
ENSG00000293413	208.043.751.243.826	163.992.837.741.196	0.254009	645.618.195.506.524	1,07E+04	9,46E+05
ENSG00000117226	6.410.907.465.494	-12.818.418.282.492	0.198701	-645.109.861.574.847	1,11E+04	9,75E+05
ENSG00000115884	139.465.585.615.933	109.435.823.002.646	0.170109	643.326.862.339.249	1,25E+04	1,09E+06
novel.552	447.380.251.584.335	-361.526.867.593.655	0.562459	-64.276.122.336.792	1,30E+04	1,13E+06
ENSG00000173898	142.601.501.351.913	105.231.808.425.391	0.164056	641.438.718.147.475	1,41E+04	1,23E+06
ENSG00000137821	206.051.286.571.165	-0.828582	0.129563	-639.521.761.258.525	1,60E+04	1,39E+06
ENSG00000108826	568.295.091.140.253	-0.834294	0.130543	-639.095.350.975.692	1,65E+04	1,42E+05
ENSG00000165244	273.054.528.743.733	-10.461.494.016.713	0.163843	-638.508.975.717.183	1,71E+04	1,47E+06
ENSG00000288701	179.693.894.211.457	0.895036	0.140181	638.487.262.153.538	1,72E+04	1,47E+06
ENSG00000014216	441.989.400.421.407	0.954429	0.149502	638.406.829.609.993	1,72E+04	1,47E+05
ENSG00000051128	130.310.653.742.786	-0.888051	0.13936	-637.233.831.483.565	1,86E+04	1,58E+06
ENSG00000136295	174.598.083.572.804	0.987843	0.155114	636.848.666.260.274	1,91E+04	1,62E+05
ENSG00000133243	278.018.082.637.379	111.192.508.016.344	0.174683	636.537.561.671.588	1,95E+04	1,64E+06
ENSG00000151917	313.696.015.591.488	-138.152.787.978.697	0.217331	-635.678.524.377.565	2,06E+04	1,73E+05
ENSG00000134013	814.407.538.393.158	119.039.817.584.188	0.187265	635.676.666.604.001	2,06E+04	1,73E+05
ENSG00000150787	230.065.792.872.614	-0.900876	0.141872	-634.993.643.531.332	2,15E+04	1,80E+06
ENSG00000100997	744.657.132.281.864	-0.753606	0.11888	-633.923.002.925.119	2,31E+04	1,92E+06
ENSG00000106404	106.419.056.858.179	0.965689	0.152371	633.773.290.985.235	2,33E+04	1,93E+06
ENSG00000105220	225.679.127.730.625	114.333.658.954.657	0.180476	633.510.942.823.743	2,37E+04	1,96E+06
ENSG00000171992	950.402.668.840.773	111.975.535.797.076	0.176888	633.029.175.086.504	2,45E+04	2,02E+06
ENSG00000170961	426.682.084.913.516	112.070.359.526.594	0.177257	632.248.849.840.384	2,57E+04	2,11E+06
novel.1173	1.715.903.433.516	-132.286.198.465.367	0.20927	-632.132.252.455.429	2,59E+04	2,12E+06
ENSG00000165556	750.224.761.064.804	231.422.380.837.482	0.366237	63.189.270.781.481	2,63E+03	2,15E+06
ENSG00000176485	190.961.258.819.928	-0.877425	0.138881	-63.177.997.608.681	2,65E+04	2,16E+06
ENSG00000056998	47.143.668.733.551	-10.442.851.061.209	0.165425	-631.273.396.000.382	2,74E+04	2,22E+06
ENSG00000177674	161.987.129.761.197	0.996819	0.158203	630.087.132.322.186	2,96E+04	2,39E+06
ENSG00000174099	473.171.076.248.185	-0.904092	0.143747	-628.947.053.454.309	3,19E+04	2,56E+06
ENSG00000196754	373.368.772.826.359	-150.339.676.240.831	0.239357	-62.809.703.697.979	3,36E+04	2,70E+06
ENSG00000282849	123.159.191.441.972	178.748.953.233.691	0.284855	627.507.567.179.419	3,49E+04	2,79E+06
ENSG00000160211	262.314.251.125.632	0.925759	0.147535	627.483.410.685.663	3,50E+04	2,79E+06
novel.377	323.250.234.824.354	-38.535.083.328.825	0.614561	-627.034.146.197.151	3,60E+04	2,86E+05
ENSG00000171246	18.788.115.504.942	141.513.751.926.418	0.225979	626.225.589.615.638	3,79E+04	3,00E+06
ENSG00000296366	11.542.880.683.447	20.626.817.310.287	0.329489	626.025.187.325.036	3,84E+04	3,03E+05
ENSG00000178860	140.171.007.801.664	-0.982607	0.157147	-625.279.015.006.098	4,03E+04	3,17E+06
ENSG00000229140	210.198.202.552.317	-197.469.764.670.183	0.316027	-624.850.562.656.561	4,14E+04	3,25E+06
ENSG00000111412	46.433.205.267.558	-0.853389	0.136638	-62.456.375.569.739	4,22E+04	3,30E+06
ENSG00000114019	653.803.068.034.523	0.800557	0.128344	623.759.443.615.839	4,44E+04	3,46E+06
ENSG00000160796	466.607.037.532.741	105.848.382.242.866	0.17009	622.307.652.980.094	4,87E+04	3,79E+06
ENSG00000141738	110.960.533.332.137	112.593.603.597.677	0.180962	622.195.023.502.371	4,91E+04	3,80E+06
ENSG00000170043	366.931.782.013.402	126.607.110.116.064	0.203708	621.513.027.306.261	5,13E+04	3,96E+06
ENSG00000196954	844.722.956.417.782	-21.527.188.219.978	0.346553	-621.180.709.537.948	5,24E+04	4,03E+06
ENSG00000114383	179.622.699.630.313	-0.794526	0.127942	-621.003.155.749.579	5,30E+04	4,06E+06
ENSG00000010404	246.539.582.100.289	-0.901208	0.145171	-620.790.386.633.748	5,37E+04	4,10E+06
ENSG00000231683	250.495.506.557.535	-148.122.135.531.423	0.238706	-620.521.384.589.315	5,46E+04	4,16E+06
ENSG00000107021	788.797.429.328.763	0.946435	0.152743	619.626.295.235.067	5,78E+04	4,39E+06
ENSG00000276216	589.287.390.261.105	-254.955.283.868.949	0.411757	-619.188.026.669.183	5,95E+04	4,50E+06
ENSG00000165905	100.930.431.463.172	194.017.504.148.905	0.31347	618.934.427.407.847	6,04E+04	4,56E+06
ENSG00000168275	240.175.796.913.469	-0.837906	0.135671	-617.600.597.413.486	6,57E+04	4,93E+06
ENSG00000176244	137.411.262.951.806	-203.419.004.894.253	0.329358	-617.622.119.301.151	6,57E+04	4,93E+06
ENSG00000272438	101.414.263.629.704	178.419.621.615.539	0.289119	617.113.981.773.041	6,78E+04	5,07E+06
ENSG00000183722	245.560.012.402.955	-138.059.300.376.352	0.224115	-616.019.398.437.083	7,27E+04	5,42E+06
ENSG00000148926	71.402.699.649.468	137.602.342.989.934	0.223558	615.511.579.800.666	7,50E+04	5,57E+06
novel.1640	42.128.897.482.725	114.403.631.987.716	0.185903	615.393.890.504.944	7,56E+04	5,60E+06
ENSG00000116741	144.191.806.476.926	120.908.434.772.957	0.196511	615.276.256.618.358	7,61E+04	5,62E+06
ENSG00000198431	142.499.655.442.745	-0.815264	0.132553	-61.504.892.908.948	7,72E+04	5,69E+06
ENSG00000076344	467.819.551.961.838	132.658.244.460.376	0.215839	614.615.442.481.395	7,94E+04	5,83E+06
ENSG00000237343	588.801.400.886.075	-267.349.153.199.458	0.435039	-614.540.615.214.694	7,98E+04	5,84E+06
ENSG00000119938	231.790.470.410.901	104.033.462.910.965	0.169337	614.358.942.822.965	8,07E+04	5,89E+06
ENSG00000157193	216.335.458.453.471	-0.922036	0.150267	-613.600.349.468.645	8,46E+04	6,16E+06
ENSG00000008324	610.429.826.765.396	-0.97023	0.158452	-612.318.625.417.635	9,17E+04	6,61E+06
ENSG00000106367	168.740.746.889.088	105.068.910.531.202	0.171587	612.335.151.557.026	9,16E+04	6,61E+06
ENSG00000188747	900.714.365.826.431	0.9839	0.160673	6.123.601.715.708	9,15E+04	6,61E+06
novel.2727	609.851.782.754.288	14.557.091.206.936	0.237827	61.208.672.436.081	9,31E+04	6,69E+06
ENSG00000070808	432.316.239.193.856	-31.453.196.655.134	0.51397	-611.965.704.499.457	9,38E+04	6,72E+06
ENSG00000184924	139.899.628.424.928	-0.950937	0.155483	-611.603.589.752.561	9,59E+04	6,85E+06
ENSG00000113161	565.307.333.404.358	-0.88232	0.14454	-610.432.725.140.529	1,03E+05	7,35E+06
ENSG00000276972	336.320.233.433.423	-337.744.761.845.175	0.553796	-609.872.565.159.129	1,07E+05	7,59E+05
ENSG00000134243	206.467.822.357.333	-107.683.878.354.256	0.176597	-609.773.123.198.595	1,08E+05	7,62E+06
ENSG00000258733	354.671.741.686.008	-352.402.930.488.136	0.578049	-609.642.151.095.113	1,08E+05	7,66E+06
ENSG00000183617	146.302.276.297.022	-0.92871	0.152466	-609.127.752.684.618	1,12E+05	7,89E+06
ENSG00000146166	126.067.863.514.465	140.187.483.046.422	0.230519	60.813.746.712.953	1,19E+05	8,36E+05
ENSG00000074416	590.445.345.149.418	0.772428	0.127069	607.883.236.275.587	1,21E+05	8,47E+06
ENSG00000188015	136.247.253.561.056	-134.120.801.474.167	0.220898	-607.160.385.408.813	1,27E+05	8,84E+06
ENSG00000153012	632.139.473.874.861	-238.949.511.496.885	0.393841	-606.715.199.348.698	1,30E+05	9,06E+05
ENSG00000144821	15.027.635.899.175	-182.154.951.146.524	0.300418	-606.338.807.629.564	1,33E+04	9,20E+06
ENSG00000107554	202.750.469.062.126	0.772863	0.127461	606.350.823.881.157	1,33E+03	9,20E+06
ENSG00000167930	246.427.931.448.367	105.357.326.409.962	0.173739	606.410.834.279.313	1,33E+05	9,20E+06
ENSG00000128578	138.995.761.418.955	-0.892909	0.14732	-606.103.425.883.648	1,35E+05	9,31E+06
ENSG00000087274	374.716.046.047.131	0.767366	0.126643	605.928.240.467.502	1,37E+05	9,38E+06
ENSG00000141959	434.955.693.633.123	113.672.896.020.768	0.187675	605.691.300.611.107	1,39E+05	9,49E+06
ENSG00000115828	460.601.895.695.828	-0.889453	0.146909	-605.442.840.439.377	1,41E+05	9,61E+06
ENSG00000170745	304.634.309.360.208	-119.868.178.088.078	0.198158	-604.913.165.687.508	1,46E+05	9,91E+06
ENSG00000198959	346.932.316.802.893	109.543.968.483.297	0.181186	604.595.443.425.963	1,49E+05	1,01E+07
ENSG00000170381	366.296.834.065.857	-122.910.721.873.036	0.203529	-603.899.219.170.691	1,55E+05	1,04E+07
ENSG00000273297	118.914.618.644.985	-0.821625	0.136059	-603.873.527.703.964	1,55E+05	1,04E+07
ENSG00000266088	223.001.430.281.659	-132.774.035.674.003	0.219884	-603.838.012.181.877	1,56E+05	1,04E+07
ENSG00000212195	700.856.046.796.298	-239.550.403.785.113	0.39672	-603.827.874.350.628	1,56E+05	1,04E+07
novel.967	530.008.894.874.855	431.378.110.056.539	0.714432	603.805.338.436.122	1,56E+05	1,04E+07
ENSG00000117569	151.905.174.332.721	0.783766	0.129936	603.194.302.697.679	1,62E+05	1,08E+07
ENSG00000033170	319.981.393.067.475	-0.871052	0.144463	-602.957.629.572.725	1,64E+05	1,09E+07
ENSG00000302805	354.351.227.953.421	-696.376.457.787.598	115.511.474.809.198	-602.863.446.196.903	1,65E+05	1,10E+06
ENSG00000005249	192.496.535.014.271	-134.015.460.131.103	0.22284	-601.398.012.094.452	1,81E+05	1,20E+07
ENSG00000299200	484.754.791.705.762	-340.877.753.015.809	0.567547	-600.616.283.149.871	1,90E+05	1,25E+07
ENSG00000120913	107.526.638.164.569	106.494.425.251.813	0.177345	600.492.250.411.991	1,91E+05	1,26E+07
ENSG00000177728	32.940.745.591.182	100.438.003.031.429	0.167274	600.439.191.470.306	1,92E+05	1,26E+07
ENSG00000070614	640.197.467.498.606	0.800263	0.133318	600.268.099.609.232	1,94E+05	1,27E+07
ENSG00000120129	216.988.037.487.415	0.781651	0.130243	600.145.940.177.464	1,96E+05	1,28E+07
ENSG00000197860	284.504.499.495.762	-0.918543	0.153274	-599.283.056.374.384	2,06E+05	1,34E+07
ENSG00000173706	91.638.587.028.414	-118.111.960.528.177	0.197556	-597.866.347.010.406	2,25E+05	1,46E+07
ENSG00000247809	180.099.296.003.579	164.526.491.505.743	0.275188	597.870.419.564.035	2,25E+05	1,46E+07
ENSG00000168785	709.172.675.278.889	-111.201.982.901.228	0.186397	-596.586.794.471.428	2,43E+05	1,57E+07
ENSG00000137752	405.505.123.089.059	-352.249.787.113.544	0.591142	-595.880.405.032.935	2,54E+04	1,64E+07
ENSG00000132326	654.000.234.375.182	129.489.071.251.796	0.217369	595.710.115.533.345	2,57E+05	1,65E+07
ENSG00000163638	481.424.250.868.513	121.696.631.500.902	0.204369	595.475.649.756.781	2,60E+05	1,67E+07
ENSG00000186106	240.907.706.720.278	-105.358.194.714.999	0.177061	-595.039.191.787.366	2,68E+05	1,71E+07
ENSG00000178538	269.675.897.457.239	-0.908961	0.152877	-594.568.836.538.193	2,75E+05	1,75E+07
ENSG00000242147	53.664.512.210.368	-110.952.234.238.496	0.186702	-594.275.298.878.578	2,80E+05	1,78E+07
ENSG00000175182	575.416.708.914.465	113.016.557.210.888	0.190365	593.684.853.284.935	2,91E+05	1,84E+06
ENSG00000148408	914.456.989.758.091	27.377.891.675.684	0.4623	592.210.648.421.116	3,18E+05	2,01E+07
ENSG00000185813	210.025.997.224.817	-0.940267	0.158808	-592.079.132.894.754	3,20E+05	2,02E+07
ENSG00000125966	210.129.675.239.054	0.981575	0.165934	591.543.938.853.014	3,31E+05	2,08E+07
ENSG00000144057	222.308.122.004.351	22.372.987.031.492	0.378272	591.452.043.440.698	3,33E+04	2,09E+07
ENSG00000198909	128.177.820.972.166	0.823086	0.139268	591.007.150.541.257	3,42E+04	2,14E+07
ENSG00000272168	109.528.675.773.485	-119.212.956.606.608	0.201964	-590.267.360.886.539	3,58E+05	2,23E+07
ENSG00000130208	805.102.212.381.708	12.799.460.087.777	0.216905	590.096.551.319.139	3,61E+05	2,25E+07
ENSG00000068366	114.594.680.592.664	-0.817164	0.138649	-589.377.559.787.952	3,77E+05	2,34E+07
ENSG00000140650	417.379.255.011.055	0.932848	0.158346	589.120.741.557.513	3,83E+05	2,37E+07
ENSG00000138604	880.041.694.802.742	-0.771655	0.131001	-589.045.888.836.827	3,85E+05	2,38E+07
ENSG00000186918	834.141.625.838.813	11.966.841.305.145	0.203321	588.570.275.703.292	3,96E+05	2,44E+06
ENSG00000087053	339.834.602.472.344	-0.755423	0.128454	-588.087.934.299.284	4,08E+05	2,51E+07
ENSG00000140682	963.856.735.087.511	0.846996	0.144066	587.923.405.941.992	4,12E+03	2,53E+07
novel.1158	18.040.280.239.034	-11.726.792.622.407	0.199867	-586.728.990.261.657	4,43E+05	2,71E+06
ENSG00000175084	235.438.634.671.983	-534.735.197.505.875	0.911584	-586.600.271.848.206	4,46E+05	2,72E+07
ENSG00000091490	55.886.538.844.005	-0.831843	0.141805	-586.609.998.667.648	4,46E+05	2,72E+07
ENSG00000081923	10.966.266.463.429	0.856517	0.146071	586.370.421.827.858	4,53E+05	2,75E+07
ENSG00000155629	302.931.797.464.253	-131.063.225.101.548	0.223645	-58.603.120.157.787	4,62E+05	2,80E+07
ENSG00000140332	117.689.522.259.422	0.925079	0.157907	585.838.865.501.327	4,67E+05	2,82E+07
novel.71	730.658.443.410.525	-210.417.494.965.952	0.359353	-585.545.379.376.773	4,76E+05	2,86E+07
ENSG00000237149	398.307.549.196.899	-113.957.241.337.456	0.195239	-583.682.140.699.761	5,32E+05	3,20E+07
ENSG00000158195	139.241.985.177.188	0.823162	0.141044	583.621.927.078.778	5,34E+05	3,20E+07
ENSG00000148082	21.516.192.029.755	-136.302.623.767.164	0.233572	-583.556.872.668.984	5,36E+05	3,20E+07
ENSG00000156298	739.334.291.110.235	-264.747.541.737.783	0.453975	-583.176.253.812.347	5,48E+05	3,27E+07
ENSG00000104299	137.385.464.242.974	0.766792	0.131509	583.070.366.121.626	5,52E+05	3,28E+07
ENSG00000214253	602.033.168.978.876	-0.665483	0.114386	-581.788.703.350.617	5,96E+05	3,54E+07
ENSG00000114745	297.288.503.787.881	0.770702	0.132611	581.176.181.622.788	6,18E+05	3,66E+07
ENSG00000274210	122.028.671.166.399	-180.293.644.512.076	0.31049	-580.675.490.964.381	6,37E+05	3,74E+07
ENSG00000184916	244.151.303.535.674	0.8599	0.148072	580.730.997.607.577	6,35E+05	3,74E+07
ENSG00000171475	262.611.035.641.725	0.808829	0.139285	580.701.799.007.562	6,36E+05	3,74E+07
ENSG00000163576	151.827.103.100.616	152.315.543.894.219	0.262362	580.554.585.564.628	6,42E+05	3,75E+07
ENSG00000198286	156.898.535.232.661	-154.709.188.660.577	0.26647	-580.587.520.441.892	6,40E+05	3,75E+07
ENSG00000103932	791.219.415.734.714	0.94936	0.163726	579.848.058.635.788	6,69E+05	3,90E+07
ENSG00000180398	782.334.509.957.664	-0.890923	0.153768	-57.939.534.369.936	6,87E+05	4,00E+07
ENSG00000290578	238.210.411.300.561	-130.443.507.630.917	0.22522	-579.181.514.773.473	6,96E+05	4,04E+07
ENSG00000168765	323.980.172.485.303	-109.499.853.359.644	0.189198	-578.756.547.256.963	7,14E+05	4,14E+07
ENSG00000065833	49.091.444.900.316	-0.876144	0.151485	-578.368.681.042.447	7,31E+05	4,22E+07
novel.323	286.759.761.408.779	-331.548.807.270.105	0.573788	-577.824.931.837.259	7,55E+05	4,35E+07
ENSG00000081087	70.431.110.249.611	-0.824041	0.142743	-577.289.418.642.442	7,79E+05	4,48E+06
ENSG00000175581	212.170.686.827.769	-0.766487	0.132979	-576.396.932.920.756	8,22E+05	4,71E+07
ENSG00000135100	193.233.997.067.608	129.938.328.567.911	0.225863	575.296.189.785.051	8,77E+05	5,02E+07
ENSG00000130638	92.387.676.763.392	-0.672949	0.117188	-574.246.517.846.064	9,33E+05	5,33E+07
ENSG00000111271	181.816.856.667.609	0.841111	0.146635	573.607.810.440.888	9,69E+05	5,52E+07
ENSG00000105568	197.805.209.209.064	0.696401	0.121665	57.239.378.272.683	1,04E+06	5,91E+07
ENSG00000271889	224.718.825.339.805	0.874389	0.152879	571.950.302.636.807	1,07E+06	6,06E+07
ENSG00000196227	109.528.640.554.264	-0.848156	0.148362	-571.680.672.273.996	1,09E+06	6,14E+07
ENSG00000167779	335.624.265.320.733	-0.908617	0.159029	-571.351.788.887.988	1,11E+06	6,24E+07
ENSG00000131100	38.631.960.422.657	-0.788469	0.138056	-571.120.868.296.235	1,12E+06	6,31E+07
ENSG00000150756	699.594.331.874.424	-0.944689	0.16557	-570.569.482.094.033	1,16E+06	6,51E+05
ENSG00000180801	107.541.465.747.733	-0.83025	0.14557	-570.344.237.425.695	1,17E+06	6,58E+07
ENSG00000138798	709.227.170.835.426	-23.391.644.823.895	0.410252	-57.017.723.177.439	1,19E+06	6,63E+07
ENSG00000146648	106.947.940.672.313	0.8266	0.145121	569.594.510.033.114	1,23E+06	6,83E+07
novel.1443	1.872.054.354.328	-189.306.931.447.528	0.332352	-569.598.437.075.129	1,23E+06	6,83E+07
novel.2448	124.939.789.749.325	199.609.199.124.694	0.350683	569.200.562.694.495	1,26E+06	6,97E+07
ENSG00000135956	500.467.197.487.249	0.73741	0.129587	569.047.452.438.124	1,27E+06	7,02E+07
ENSG00000169857	211.654.774.725.936	-0.840137	0.147705	-568.792.859.283.081	1,29E+05	7,11E+07
ENSG00000122986	867.698.203.106.484	-176.242.078.730.779	0.310112	-568.317.503.699.258	1,32E+06	7,29E+07
ENSG00000171462	318.627.436.660.019	105.228.198.300.269	0.185587	567.002.542.515.467	1,43E+06	7,85E+07
ENSG00000100504	817.465.047.101.947	0.937196	0.165324	566.886.202.960.464	1,44E+06	7,89E+07
ENSG00000156804	760.010.325.073.194	-128.593.365.246.117	0.22692	-566.689.847.179.309	1,45E+06	7,96E+06
ENSG00000178301	295.693.502.530.255	-129.132.384.124.669	0.22797	-566.443.888.694.781	1,48E+06	8,06E+07
ENSG00000144579	431.460.981.915.347	0.931056	0.164625	565.563.274.672.964	1,55E+05	8,46E+07
ENSG00000126803	190.278.897.826.083	118.551.860.186.036	0.209702	565.334.446.686.659	1,57E+06	8,56E+07
ENSG00000197959	142.356.876.782.819	-172.155.360.299.031	0.304796	-564.821.993.771.588	1,62E+06	8,80E+06
ENSG00000099998	457.469.758.218.899	-269.308.349.179.983	0.477117	-564.448.930.567.818	1,66E+06	8,97E+07
ENSG00000183828	158.356.897.940.736	-0.725177	0.128557	-564.089.430.421.391	1,69E+06	9,14E+07
ENSG00000188643	193.991.044.370.949	0.798076	0.141505	563.990.371.680.432	1,70E+06	9,15E+07
ENSG00000262202	444.507.896.443.074	-130.524.893.029.098	0.23142	-564.017.123.328.625	1,70E+06	9,15E+07
ENSG00000138413	241.262.276.068.746	-0.70156	0.124716	-562.524.040.769.984	1,85E+06	9,94E+07
ENSG00000291045	338.542.355.686.616	-122.934.790.649.948	0.218741	-562.011.367.192.991	1,91E+05	1,02E+07
ENSG00000189410	168.602.786.368.118	-0.987426	0.175814	-561.630.263.688.146	1,95E+06	1,04E+08
ENSG00000223784	190.512.850.609.785	-109.693.230.980.375	0.1953	-561.665.961.808.466	1,95E+06	1,04E+08
ENSG00000106302	262.748.794.030.125	-36.163.426.160.116	0.644174	-561.392.453.623.239	1,98E+06	1,05E+08
ENSG00000123159	565.951.804.812.647	0.876757	0.156186	5.613.544.072.347	1,98E+06	1,05E+08
ENSG00000100292	113.240.101.721.187	-0.891118	0.158985	-560.506.329.227.882	2,08E+05	1,10E+08
ENSG00000189057	10.635.826.619.477	-0.920973	0.164358	-560.344.895.628.478	2,10E+06	1,11E+08
ENSG00000102048	188.556.400.359.917	-0.782532	0.139711	-560.109.867.245.412	2,13E+06	1,12E+08
ENSG00000278535	667.727.320.871.525	-303.872.672.758.179	0.543181	-559.431.195.287.463	2,21E+06	1,17E+07
ENSG00000136159	220.382.115.040.651	-0.803457	0.14366	-559.277.980.989.524	2,23E+06	1,17E+06
ENSG00000168763	174.219.635.035.737	0.840629	0.150366	559.056.701.959.993	2,26E+06	1,19E+08
ENSG00000153310	699.742.227.992.891	-0.737511	0.131942	-55.896.731.122.021	2,27E+06	1,19E+08
ENSG00000271643	53.803.247.777.289	-116.513.431.912.101	0.208579	-558.605.087.299.952	2,32E+05	1,21E+08
ENSG00000127946	208.778.784.424.637	104.273.233.733.752	0.186798	558.214.298.351.239	2,38E+06	1,24E+08
ENSG00000213699	688.309.046.543.953	0.786197	0.141018	55.751.609.627.192	2,47E+06	1,28E+08
ENSG00000101347	153.011.919.715.957	-115.953.410.286.601	0.208002	-557.464.137.408.049	2,48E+06	1,29E+07
ENSG00000153391	101.277.739.394.757	-101.736.576.251.446	0.182613	-557.114.444.794.884	2,53E+06	1,31E+08
ENSG00000207205	867.230.715.968.332	-217.438.349.140.943	0.390359	-557.021.025.893.741	2,54E+06	1,31E+08
ENSG00000140545	66.359.192.589.586	-0.799023	0.143458	-556.975.504.864.756	2,55E+06	1,31E+08
ENSG00000148677	555.290.303.083.213	-135.679.915.016.758	0.243633	-556.902.149.553.134	2,56E+06	1,32E+08
ENSG00000214900	648.565.268.866.825	105.319.865.805.204	0.189167	556.757.313.469.962	2,58E+06	1,32E+08
ENSG00000197140	144.997.330.015.525	-15.286.360.473.017	0.274588	-556.702.190.140.503	2,59E+06	1,33E+08
ENSG00000135473	6.392.789.842.218	0.998385	0.179407	556.492.622.533.383	2,62E+06	1,34E+08
ENSG00000125637	119.486.834.553.819	113.781.000.883.366	0.204521	556.327.904.443.715	2,65E+06	1,35E+08
ENSG00000008838	299.059.742.756.666	0.730033	0.131252	556.206.477.298.781	2,67E+06	1,36E+08
ENSG00000122862	575.703.909.210.217	-0.835421	0.150234	-55.607.829.061.347	2,69E+06	1,36E+08
ENSG00000116016	974.218.630.215.094	0.799521	0.143792	556.026.466.934.622	2,69E+06	1,36E+08
ENSG00000167987	108.535.300.846.906	0.813105	0.146262	55.592.539.216.984	2,71E+06	1,37E+08
ENSG00000114853	46.625.366.220.717	0.971613	0.175263	554.374.301.697.769	2,96E+05	1,49E+08
ENSG00000107614	501.066.867.190.679	-113.531.204.491.839	0.204813	-5.543.172.365.085	2,97E+06	1,49E+07
ENSG00000179029	466.646.603.997.317	-0.96056	0.173442	-553.822.802.365.379	3,06E+06	1,53E+08
ENSG00000162430	134.418.041.146.101	0.83798	0.151584	552.814.056.685.898	3,24E+06	1,62E+08
ENSG00000175662	946.533.976.041.641	0.820472	0.14844	552.728.805.008.933	3,25E+06	1,63E+08
ENSG00000022567	180.235.680.683.835	0.882876	0.159815	552.434.489.219.807	3,31E+06	1,65E+08
ENSG00000015475	480.049.933.408.072	-0.660253	0.119559	-552.240.899.787.181	3,34E+06	1,66E+08
ENSG00000139998	322.444.024.653.855	-0.760649	0.13781	-551.954.081.873.491	3,40E+06	1,69E+08
ENSG00000147509	133.888.957.986.507	-0.822693	0.149087	-551.821.358.544.944	3,42E+06	1,70E+08
ENSG00000145362	614.505.491.477.879	-0.996004	0.180559	-551.623.582.627.741	3,46E+06	1,71E+08
ENSG00000104805	576.645.024.335.818	0.915367	0.166041	551.288.963.336.034	3,53E+05	1,74E+08
ENSG00000163291	20.972.890.656.142	-0.729039	0.132319	-550.972.052.937.877	3,59E+06	1,77E+08
ENSG00000170291	112.704.640.396.903	-461.330.419.600.806	0.837314	-550.964.778.892.102	3,60E+06	1,77E+08
ENSG00000297271	275.079.565.151.692	-382.164.178.303.869	0.694093	-550.595.316.956.291	3,67E+06	1,80E+08
ENSG00000168237	43.879.293.021.928	-0.953418	0.173364	-549.952.842.786.456	3,81E+05	1,87E+08
ENSG00000111052	531.438.684.402.207	10.094.051.730.626	0.183623	549.715.949.010.709	3,86E+05	1,89E+08
ENSG00000178802	347.541.481.823.211	0.823713	0.149876	549.594.964.306.158	3,89E+06	1,90E+08
ENSG00000138674	697.419.837.086.119	0.658207	0.119787	549.480.775.794.097	3,91E+06	1,90E+08
ENSG00000135905	148.808.579.614.297	-0.989952	0.180239	-549.243.624.348.904	3,96E+06	1,93E+08
ENSG00000151090	375.998.962.721.416	131.169.891.041.085	0.239105	548.587.377.618.404	4,11E+06	2,00E+08
ENSG00000204869	277.116.369.759.166	-130.111.832.417.866	0.237241	-548.437.095.027.447	4,15E+06	2,01E+08
ENSG00000112541	437.182.750.500.185	0.866477	0.158385	547.069.768.090.177	4,48E+06	2,17E+08
ENSG00000035403	137.614.323.977.893	0.664729	0.121563	546.820.324.374.237	4,55E+06	2,19E+08
novel.276	557.111.774.625.601	-247.226.674.660.016	0.452807	-545.987.425.973.595	4,76E+06	2,29E+08
ENSG00000187634	117.323.837.206.242	116.243.639.400.917	0.212997	545.751.694.704.394	4,83E+05	2,32E+07
ENSG00000178573	139.203.062.402.226	180.199.401.727.152	0.330318	5.455.325.789.731	4,89E+06	2,34E+08
ENSG00000157833	644.225.507.062.175	0.854017	0.15661	545.315.707.596.116	4,95E+06	2,36E+08
ENSG00000140564	424.651.250.071.701	0.714027	0.130933	545.338.849.505.594	4,94E+06	2,36E+08
ENSG00000087086	643.057.272.101.178	-0.676059	0.124026	-545.093.712.050.533	5,01E+06	2,39E+08
ENSG00000165474	112.406.168.497.457	19.856.859.797.515	0.364407	544.908.963.103.329	5,06E+06	2,40E+08
ENSG00000103034	103.986.742.316.668	-0.924235	0.169613	-544.906.883.835.263	5,06E+06	2,40E+08
ENSG00000250698	862.560.577.850.455	173.683.560.284.665	0.318956	544.538.218.100.634	5,17E+06	2,45E+08
ENSG00000119681	952.306.113.592.916	-0.972524	0.178628	-544.440.854.684.812	5,20E+06	2,46E+08
ENSG00000294749	429.709.350.275.976	11.408.655.610.841	0.209615	544.266.062.692.717	5,25E+06	2,48E+08
ENSG00000134590	502.054.622.927.787	100.940.564.641.976	0.185483	544.204.560.047.879	5,27E+06	2,48E+08
ENSG00000197226	12.456.458.908.827	0.889329	0.163567	543.708.870.589.691	5,42E+06	2,54E+08
ENSG00000075785	222.084.894.837.867	-0.862866	0.158721	-543.636.166.174.428	5,44E+06	2,54E+08
ENSG00000165507	278.988.128.333.707	-170.642.266.233.549	0.313875	-543.663.246.981.274	5,43E+05	2,54E+08
ENSG00000253368	211.161.717.639.659	0.754152	0.138773	543.443.274.921.684	5,50E+06	2,57E+08
ENSG00000215022	755.211.569.329.463	-223.463.425.374.882	0.411519	-543.021.314.732.814	5,63E+06	2,62E+08
ENSG00000143367	720.525.836.334.649	0.836073	0.153985	542.956.147.922.174	5,65E+06	2,63E+08
ENSG00000214530	134.956.251.355.443	-0.815331	0.150227	-542.732.351.188.716	5,72E+06	2,66E+08
ENSG00000134352	198.547.737.812.641	-0.835286	0.154011	-542.355.907.187.436	5,84E+06	2,71E+08
ENSG00000137691	667.714.223.437.781	0.957502	0.17681	541.543.531.758.766	6,11E+06	2,83E+08
ENSG00000127528	817.060.426.842.918	0.817036	0.150887	541.489.738.184.352	6,13E+06	2,83E+08
ENSG00000128591	240.764.885.871.817	-136.333.742.820.304	0.251891	-541.241.264.018.043	6,22E+06	2,87E+08
ENSG00000120963	284.990.762.499.956	-0.675123	0.124792	-540.998.321.344.789	6,30E+06	2,90E+07
ENSG00000136379	332.417.297.222.944	0.7602	0.140525	540.970.398.963.226	6,31E+06	2,90E+07
ENSG00000117525	554.890.981.265.761	111.587.100.434.366	0.20641	540.608.998.122.391	6,44E+06	2,92E+08
ENSG00000233396	209.581.436.797.952	130.948.813.508.984	0.242238	540.578.517.780.715	6,45E+06	2,92E+08
ENSG00000143603	579.071.632.464.145	-284.945.802.533.354	0.526941	-540.754.390.683.582	6,39E+06	2,92E+08
ENSG00000299739	209.498.361.351.009	-135.078.799.913.093	0.249887	-540.559.387.742.247	6,46E+06	2,92E+08
ENSG00000166340	85.965.529.264.435	0.915676	0.169357	54.067.696.077.956	6,42E+06	2,92E+08
ENSG00000173457	183.427.279.460.729	-0.69721	0.12897	-540.600.411.228.617	6,44E+06	2,92E+08
ENSG00000175591	101.742.594.118.491	-101.060.809.097.921	0.186956	-540.557.953.876.944	6,46E+06	2,92E+08
ENSG00000130787	197.027.454.060.877	0.85628	0.158392	540.607.379.514.015	6,44E+06	2,92E+08
ENSG00000196867	247.475.328.409.628	119.973.903.171.429	0.222081	540.225.731.145.649	6,58E+06	2,97E+08
ENSG00000136888	685.022.503.978.891	-0.712616	0.132005	-539.840.574.916.889	6,72E+05	3,02E+08
ENSG00000100644	254.943.361.037.661	-0.835687	0.154801	-539.844.453.536.477	6,72E+06	3,02E+08
ENSG00000168461	133.215.861.783.479	-100.381.925.873.787	0.185944	-539.851.517.289.793	6,72E+06	3,02E+08
ENSG00000138821	476.178.101.922.821	-0.775148	0.14365	-539.609.254.565.777	6,81E+06	3,05E+08
ENSG00000101474	567.140.586.251.142	-0.643808	0.119328	-539.527.775.326.336	6,84E+06	3,06E+08
ENSG00000130054	304.022.812.123.777	117.964.885.634.699	0.21879	539.168.735.889.815	6,98E+06	3,12E+08
ENSG00000090924	215.297.258.219.367	0.673695	0.124982	539.033.582.447.736	7,03E+06	3,13E+08
ENSG00000163424	237.209.121.879.493	36.441.088.186.543	0.676495	538.674.986.785.836	7,17E+06	3,19E+08
ENSG00000092931	24.488.361.776.377	-0.826629	0.153488	-538.561.836.644.823	7,22E+06	3,20E+08
ENSG00000142687	283.642.091.190.386	0.770337	0.143099	538.323.937.148.204	7,32E+06	3,24E+08
ENSG00000027075	583.524.876.323.288	-0.896468	0.166534	-538.309.544.411.765	7,32E+06	3,24E+08
ENSG00000302221	291.935.334.476.893	163.128.494.283.767	0.303093	538.212.101.867.104	7,36E+06	3,25E+08
ENSG00000254166	20.886.048.269.408	-0.960807	0.17863	-537.876.328.372.034	7,50E+06	3,31E+07
ENSG00000007237	728.207.982.278.765	-200.298.807.607.812	0.372903	-5.371.332.961.283	7,82E+06	3,44E+07
ENSG00000001617	36.708.655.010.045	-111.128.185.848.264	0.207082	-536.639.427.325.338	8,03E+06	3,53E+08
ENSG00000171533	311.859.269.339.636	-122.299.352.179.297	0.227994	-536.414.885.143.762	8,13E+06	3,56E+08
ENSG00000152463	380.783.981.734.895	-268.021.574.883.525	0.50003	-536.010.790.528.835	8,32E+05	3,64E+08
ENSG00000069482	513.061.336.263.854	-145.426.603.023.886	0.271355	-535.926.627.504.869	8,36E+06	3,65E+08
ENSG00000135525	340.290.894.600.802	0.657759	0.122893	535.227.942.017.038	8,69E+06	3,79E+07
ENSG00000131094	763.557.348.422.723	123.729.437.960.412	0.231513	534.438.388.328.215	9,07E+05	3,95E+07
ENSG00000156976	164.094.407.763.403	0.830057	0.155347	534.324.649.573.416	9,13E+06	3,97E+07
ENSG00000115648	127.334.898.495.921	0.651785	0.121994	534.277.753.745.781	9,15E+06	3,97E+08
ENSG00000153832	543.084.594.578.411	108.134.378.756.516	0.202449	534.132.282.442.479	9,23E+06	3,99E+08
ENSG00000152332	27.572.596.762.641	-0.685473	0.12838	-533.939.259.900.248	9,33E+06	4,02E+08
ENSG00000177697	282.580.275.850.173	0.718293	0.134524	533.952.332.293.574	9,32E+05	4,02E+08
ENSG00000253669	495.029.728.574.033	-111.751.246.473.463	0.20937	-533.750.494.930.036	9,42E+06	4,06E+08
ENSG00000043355	802.236.587.894.374	0.889749	0.166815	533.376.114.422.613	9,62E+06	4,13E+08
ENSG00000136155	930.363.021.005.817	203.715.157.043.827	0.382075	533.181.470.979.734	9,72E+06	4,17E+08
ENSG00000158863	36.538.212.599.253	0.7506	0.140833	532.970.699.549.389	9,84E+06	4,21E+08
ENSG00000075618	191.489.863.864.076	0.74521	0.140093	531.940.222.173.383	1,04E+07	4,45E+08
ENSG00000101084	320.557.300.294.888	-0.809449	0.152185	-531.883.670.749.584	1,04E+07	4,46E+08
ENSG00000165898	944.936.387.020.532	0.773587	0.14549	53.171.045.457.946	1,05E+07	4,49E+08
ENSG00000115363	662.974.524.853.914	-10.775.875.807.841	0.202694	-531.632.969.085.753	1,06E+07	4,49E+08
ENSG00000164880	512.806.055.314.121	0.724894	0.136344	531.664.952.713.971	1,06E+07	4,49E+08
ENSG00000101888	178.666.396.895.981	-0.744865	0.140228	-531.180.160.638.188	1,09E+07	4,60E+08
ENSG00000071575	855.549.238.616.101	202.846.048.857.425	0.382145	530.808.468.424.833	1,11E+07	4,69E+08
ENSG00000153443	116.707.621.100.788	0.80171	0.151205	530.214.751.101.538	1,14E+07	4,83E+08
ENSG00000139428	146.739.879.045.798	-0.732509	0.138164	-530.174.268.193.744	1,15E+07	4,83E+08
ENSG00000183128	302.502.660.288.851	-313.101.923.140.006	0.59065	-530.097.275.391.284	1,15E+07	4,85E+08
ENSG00000155760	155.195.920.531.896	104.166.497.944.253	0.196644	529.720.254.526.945	1,18E+07	4,94E+08
ENSG00000184371	225.626.597.878.155	-107.459.700.830.105	0.202979	-529.413.506.379.224	1,20E+07	5,01E+08
ENSG00000134533	134.038.081.826.058	172.112.912.025.276	0.325183	529.280.020.793.647	1,20E+07	5,04E+08
ENSG00000118402	294.733.912.439.964	-14.345.770.219.549	0.271288	-5.288.028.372.575	1,24E+07	5,17E+08
ENSG00000102996	302.048.169.544.741	0.917958	0.17365	528.626.743.786.033	1,25E+07	5,21E+08
ENSG00000128283	147.727.600.675.322	0.82159	0.155556	528.161.950.271.551	1,28E+07	5,33E+08
ENSG00000187676	237.667.846.096.774	-0.678875	0.128645	-527.711.490.398.638	1,31E+07	5,45E+08
ENSG00000275993	656.085.981.406.261	0.820521	0.155579	527.398.215.692.409	1,33E+07	5,54E+08
ENSG00000172380	119.974.256.093.004	-0.684862	0.12997	-526.937.347.255.346	1,37E+07	5,66E+08
ENSG00000187688	610.150.284.820.757	-204.492.601.681.835	0.388088	-526.922.983.609.022	1,37E+07	5,66E+08
ENSG00000196776	316.020.980.842.196	-0.687413	0.13056	-526.512.347.778.278	1,40E+07	5,78E+08
ENSG00000294614	938.648.990.744.532	-240.635.462.612.882	0.457208	-52.631.512.021.301	1,42E+07	5,84E+08
ENSG00000167772	703.978.741.741.236	244.751.815.661.738	0.465075	526.262.630.551.882	1,42E+07	5,84E+07
ENSG00000113552	321.801.129.598.784	-0.877556	0.166783	-526.165.490.068.085	1,43E+07	5,86E+08
ENSG00000159792	158.407.222.736.398	0.928655	0.176607	525.830.804.558.676	1,45E+07	5,96E+08
ENSG00000136830	281.260.762.361.661	0.94336	0.179428	525.758.995.959.893	1,46E+07	5,97E+08
novel.447	995.931.680.118.336	-0.968639	0.184242	-525.742.572.324.025	1,46E+07	5,97E+08
ENSG00000104419	157.305.797.192.046	257.710.831.124.223	0.490616	52.528.000.577.765	1,50E+07	6,11E+08
ENSG00000167685	222.960.790.581.182	0.791406	0.150725	525.064.850.104.408	1,52E+07	6,17E+08
ENSG00000008300	111.401.439.302.519	0.746978	0.142282	524.998.471.106.316	1,52E+07	6,18E+08
ENSG00000161203	675.358.452.152.231	0.656073	0.125261	523.765.117.448.343	1,63E+07	6,60E+08
ENSG00000166165	292.051.524.805.681	100.526.434.256.031	0.191957	523.693.421.136.245	1,63E+07	6,62E+08
ENSG00000142235	577.574.434.196.334	0.952598	0.181947	52.355.806.421.545	1,64E+07	6,65E+08
ENSG00000171303	729.616.082.173.623	-112.750.807.504.641	0.215418	-523.404.745.718.697	1,66E+07	6,70E+08
ENSG00000198840	335.577.684.132.577	-0.729257	0.139451	-522.947.630.377.227	1,70E+07	6,85E+08
ENSG00000049130	301.271.755.341.265	-0.800232	0.153219	-522.280.930.056.942	1,76E+06	7,09E+08
ENSG00000168502	396.407.662.040.821	0.735539	0.140924	521.939.742.017.745	1,80E+07	7,21E+07
ENSG00000184524	125.547.002.577.744	-135.978.384.868.365	0.260663	-521.664.483.418.281	1,82E+07	7,31E+08
ENSG00000174130	207.757.082.940.828	-0.710725	0.136267	-521.569.915.184.173	1,83E+07	7,32E+08
ENSG00000302532	18.609.613.606.777	-543.154.402.602.039	104.133.878.152.124	-521.592.408.004.406	1,83E+07	7,32E+08
ENSG00000138356	756.350.247.673.859	-102.558.967.015.354	0.196696	-52.140.921.738.249	1,85E+07	7,37E+08
ENSG00000169684	119.228.705.883.902	-0.742286	0.142381	-521.337.777.090.468	1,85E+06	7,39E+08
ENSG00000150456	193.408.351.089.686	-120.090.336.255.948	0.230461	-521.087.007.559.184	1,88E+07	7,48E+08
ENSG00000123999	128.264.006.122.308	211.767.072.075.668	0.406552	520.885.933.749.463	1,90E+07	7,54E+08
ENSG00000179292	327.936.380.137.759	120.162.091.297.587	0.230694	520.872.071.092.246	1,90E+07	7,54E+08
ENSG00000186567	33.515.666.298.887	100.732.564.623.012	0.193491	520.606.256.687.536	1,93E+07	7,64E+08
ENSG00000151552	931.380.559.779.193	-0.864164	0.16602	-520.517.999.636.672	1,94E+06	7,66E+08
ENSG00000160781	726.484.549.646.783	0.872881	0.167757	520.326.182.564.581	1,96E+06	7,70E+08
ENSG00000138600	813.941.580.707.498	-0.66477	0.127767	-5.202.988.676.211	1,96E+06	7,70E+08
ENSG00000103888	392.866.687.612.302	322.774.694.125.559	0.620306	520.347.669.626.649	1,96E+07	7,70E+08
ENSG00000105723	258.718.847.401.384	0.665354	0.127878	520.305.308.287.971	1,96E+07	7,70E+08
ENSG00000085117	123.328.013.553.968	-146.119.456.928.935	0.281012	-519.975.727.587.172	2,00E+06	7,82E+08
ENSG00000065809	18.025.887.428.771	109.278.773.066.221	0.210199	519.882.576.547.565	2,01E+07	7,85E+08
ENSG00000258376	176.008.419.757.838	-142.276.868.198.613	0.2737	-519.827.260.406.804	2,01E+07	7,86E+08
ENSG00000163131	506.014.302.923.699	-0.962745	0.185414	-519.240.481.806.129	2,08E+07	8,10E+08
ENSG00000180596	794.599.860.341.652	-204.400.159.524.615	0.393875	-518.947.294.848.442	2,11E+07	8,21E+08
ENSG00000260710	206.090.714.941.494	-48.481.213.065.509	0.934437	-518.828.084.314.689	2,12E+07	8,25E+07
ENSG00000057657	221.137.661.283.315	137.226.241.460.382	0.264679	518.463.196.302.363	2,16E+07	8,40E+08
ENSG00000173597	186.799.369.675.604	492.722.030.441.576	0.950564	51.834.717.956.734	2,18E+07	8,44E+06
ENSG00000213281	541.957.724.229.494	-0.786942	0.151948	-517.900.773.724.859	2,23E+07	8,63E+08
ENSG00000174996	382.477.301.016.541	0.931974	0.179972	51.784.407.919.715	2,24E+07	8,65E+08
ENSG00000187778	646.021.704.222.148	-0.638772	0.123406	-517.619.460.984.449	2,26E+07	8,74E+08
ENSG00000049239	161.476.839.593.102	0.952367	0.18421	517.001.788.688.284	2,34E+06	9,02E+08
ENSG00000104756	170.258.516.209.871	0.864895	0.167483	516.406.824.623.894	2,42E+07	9,29E+08
ENSG00000289911	497.171.999.121.158	106.091.881.176.067	0.205465	516.350.447.929.777	2,42E+07	9,31E+08
ENSG00000231574	129.624.471.604.397	-156.855.842.480.376	0.304026	-51.592.936.770.786	2,48E+07	9,50E+08
ENSG00000102218	254.055.362.046.192	-0.764845	0.148252	-515.907.736.525.467	2,48E+07	9,50E+08
ENSG00000143067	154.194.509.101.785	-126.834.341.759.999	0.246028	-515.527.816.264.664	2,53E+07	9,68E+08
ENSG00000174327	526.478.136.485.049	0.966836	0.187586	515.409.137.582.175	2,55E+07	9,72E+08
ENSG00000271303	105.575.420.366.019	-0.879455	0.171049	-514.154.449.098.868	2,72E+07	1,04E+09
ENSG00000170962	120.280.849.586.625	-0.788653	0.1534	-514.116.537.631.432	2,73E+07	1,04E+09
ENSG00000171889	524.672.173.976.276	-0.717883	0.139661	-514.017.412.409.143	2,74E+07	1,04E+09
ENSG00000157224	310.465.099.208.829	-0.729771	0.142044	-513.763.487.039.197	2,78E+07	1,05E+09
ENSG00000152192	171.864.421.338.537	125.160.131.947.362	0.243957	513.042.041.926.963	2,89E+07	1,09E+09
ENSG00000183087	761.095.062.395.397	-0.739987	0.144305	-512.795.266.051.882	2,93E+07	1,11E+09
ENSG00000121966	271.818.583.342.968	170.882.092.450.148	0.333259	512.761.194.860.443	2,93E+07	1,11E+09
ENSG00000155252	406.783.047.748.015	-0.843181	0.164451	-512.726.077.158.472	2,94E+07	1,11E+09
ENSG00000147100	126.801.873.492.121	-0.765852	0.149388	-512.658.920.447.569	2,95E+07	1,11E+09
ENSG00000246898	274.643.242.466.352	-104.389.662.614.198	0.203643	-512.610.951.528.756	2,96E+07	1,11E+09
ENSG00000104881	383.865.745.765.952	108.104.603.248.883	0.211018	512.300.626.350.669	3,01E+07	1,13E+08
ENSG00000138449	30.223.574.946.877	-0.85931	0.167757	-512.236.343.118.499	3,02E+06	1,13E+09
ENSG00000168273	389.868.416.168.483	-0.998442	0.194914	-512.247.406.766.305	3,02E+06	1,13E+09
ENSG00000143797	539.780.023.243.628	-0.633	0.123624	-512.037.638.219.002	3,05E+07	1,14E+09
ENSG00000145819	704.577.936.321.998	0.84146	0.164358	511.967.345.909.112	3,06E+07	1,14E+09
ENSG00000173930	602.977.934.264.155	-237.302.318.762.609	0.463696	-511.762.712.987.152	3,09E+07	1,15E+09
ENSG00000158402	133.711.638.800.108	-0.688091	0.134577	-511.299.159.132.371	3,17E+07	1,18E+09
ENSG00000095752	4.593.942.747.166	-0.981413	0.191959	-511.260.390.317.402	3,18E+07	1,18E+09
ENSG00000105552	343.244.545.097.185	0.740259	0.14481	511.192.185.319.039	3,19E+07	1,18E+09
ENSG00000158856	126.844.941.252.265	101.064.565.709.743	0.197896	510.695.769.566.472	3,27E+07	1,21E+09
ENSG00000232434	103.093.456.657.081	0.852849	0.167072	510.469.281.702.847	3,31E+07	1,22E+09
ENSG00000162065	106.833.971.882.063	0.760649	0.149001	510.498.086.094.272	3,31E+07	1,22E+09
ENSG00000123836	950.499.512.423.696	-0.815887	0.159844	-510.427.660.034.884	3,32E+07	1,22E+09
ENSG00000163995	811.649.771.681.028	-164.081.258.707.928	0.321612	-510.183.125.305.535	3,36E+07	1,24E+09
ENSG00000182551	367.652.000.517.535	-0.89707	0.175852	-510.127.699.059.222	3,37E+07	1,24E+09
ENSG00000149016	40.013.862.967.687	0.919929	0.180431	509.851.682.269.198	3,42E+07	1,25E+09
ENSG00000172954	707.147.906.156.279	0.695247	0.136379	50.979.001.431.544	3,43E+06	1,26E+09
ENSG00000157514	531.730.170.768.592	110.829.129.041.355	0.217561	509.417.110.391.984	3,50E+07	1,28E+09
ENSG00000293568	983.010.057.253.489	-156.020.749.198.995	0.306344	-509.298.874.498.218	3,52E+07	1,29E+09
ENSG00000101076	55.110.315.157.507	0.78793	0.154739	509.199.749.336.191	3,54E+07	1,29E+09
ENSG00000073150	428.671.322.384.212	-0.935096	0.183701	-509.031.861.960.158	3,57E+07	1,30E+08
ENSG00000176884	735.446.204.980.448	166.672.724.485.236	0.327488	508.942.871.227.987	3,59E+07	1,30E+09
ENSG00000111110	341.890.440.822.048	-0.656044	0.128955	-508.739.287.662.887	3,63E+07	1,32E+09
ENSG00000165806	359.269.125.311.318	-0.715721	0.140845	-508.163.953.704.586	3,74E+06	1,35E+09
ENSG00000140557	117.539.064.049.935	-724.744.415.957.584	142.706.747.556.174	-507.855.744.993.626	3,80E+07	1,37E+09
ENSG00000223745	340.608.984.480.571	133.875.420.304.833	0.263777	507.532.265.005.634	3,87E+07	1,40E+09
ENSG00000114948	248.873.663.552.604	-114.240.275.192.027	0.225116	-507.472.472.558.264	3,88E+05	1,40E+09
ENSG00000106853	132.536.547.430.915	-0.81321	0.160371	-507.080.911.578.457	3,96E+06	1,43E+09
ENSG00000085741	123.295.617.989.552	183.311.980.730.398	0.36184	50.661.069.068.444	4,06E+07	1,46E+09
ENSG00000106003	124.540.634.270.606	-0.8018	0.158361	-506.310.474.856.896	4,12E+06	1,48E+09
ENSG00000204946	368.227.162.951.454	0.93303	0.184312	506.223.101.247.476	4,14E+05	1,48E+09
ENSG00000225431	21.450.065.260.021	416.708.895.955.697	0.823249	506.176.032.661.495	4,15E+07	1,49E+09
ENSG00000113273	22.776.121.897.325	-0.735949	0.14544	-506.015.311.326.635	4,19E+06	1,50E+09
ENSG00000137766	223.583.855.706.473	34.231.112.846.923	0.677504	505.252.992.523.521	4,36E+07	1,56E+09
ENSG00000105639	325.109.974.119.492	134.818.876.747.441	0.266924	505.083.592.628.486	4,40E+07	1,57E+09
ENSG00000256087	460.344.300.573.684	0.861112	0.170523	504.982.631.510.541	4,42E+07	1,57E+09
ENSG00000165152	295.906.931.480.042	0.745394	0.147624	50.492.792.198.281	4,43E+07	1,57E+09
ENSG00000119280	15.734.196.966.022	0.717018	0.142071	504.690.402.933.587	4,49E+07	1,59E+09
ENSG00000293855	168.631.765.424.847	-528.864.125.060.965	104.796.726.327.148	-504.657.104.850.764	4,50E+07	1,59E+09
ENSG00000171435	214.870.163.042.591	-138.299.197.469.506	0.274076	-504.601.204.583.692	4,51E+07	1,60E+09
ENSG00000156510	575.574.809.079.771	-0.909487	0.180461	-503.979.114.748.593	4,66E+07	1,65E+09
ENSG00000152137	47.429.559.322.881	-113.257.497.633.548	0.224882	-503.631.133.783.065	4,75E+07	1,67E+09
ENSG00000105063	515.336.414.036.734	0.720338	0.143047	503.566.914.696.566	4,76E+07	1,68E+09
ENSG00000161905	291.293.073.951.902	374.024.125.698.158	0.743345	503.163.340.272.753	4,86E+07	1,71E+09
ENSG00000196730	511.610.149.916.105	0.909535	0.180808	503.038.951.208.411	4,89E+07	1,72E+09
ENSG00000102189	181.899.439.931.244	-0.725886	0.144327	-502.944.011.658.033	4,92E+07	1,72E+09
ENSG00000114999	579.325.118.052.928	-0.638588	0.127023	-502.733.714.488.089	4,97E+07	1,74E+09
ENSG00000124102	900.781.045.688.504	-17.441.501.471.045	0.346938	-502.726.943.998.844	4,98E+07	1,74E+09
ENSG00000047634	688.578.870.982.015	-0.887609	0.176737	-502.220.576.096.181	5,11E+07	1,78E+09
ENSG00000004779	795.718.055.744.333	-0.636636	0.126816	-502.016.849.702.033	5,16E+07	1,80E+07
ENSG00000306611	992.549.707.823.807	-177.571.182.006.612	0.353793	-501.907.084.091.264	5,19E+07	1,81E+09
ENSG00000104267	258.997.290.951.954	151.569.530.893.693	0.302165	501.612.494.292.273	5,27E+07	1,83E+09
ENSG00000184925	193.157.396.849.576	135.135.418.224.046	0.269439	501.543.677.002.977	5,29E+07	1,84E+09
ENSG00000005206	164.046.604.065.748	0.664704	0.132556	501.451.405.645.656	5,32E+07	1,84E+09
ENSG00000099901	662.878.614.262.141	-0.693367	0.138287	-501.396.817.534.251	5,33E+07	1,84E+09
ENSG00000155926	380.241.791.168.118	-276.099.706.964.979	0.550703	-50.135.824.965.198	5,34E+07	1,85E+08
ENSG00000137713	218.311.342.249.803	-0.645256	0.128745	-501.190.277.430.742	5,39E+07	1,86E+08
ENSG00000007264	5.213.625.157.109	-207.858.884.789.273	0.414872	-501.019.774.540.938	5,44E+07	1,87E+09
ENSG00000068383	197.209.237.527.738	-0.746488	0.149008	-500.970.342.567.562	5,45E+07	1,88E+09
ENSG00000184792	75.060.366.680.829	-102.945.653.213.552	0.205635	-500.622.460.680.673	5,55E+07	1,91E+09
ENSG00000087088	378.984.339.083.305	0.812573	0.162325	500.583.014.428.775	5,56E+07	1,91E+09
ENSG00000087008	120.612.345.582.196	-0.74703	0.149293	-500.377.778.936.081	5,62E+07	1,92E+09
ENSG00000066117	218.257.007.094.272	0.671637	0.134224	500.386.923.574.617	5,62E+07	1,92E+09
ENSG00000104723	464.262.226.276.804	-0.688241	0.137602	-500.167.852.042.637	5,68E+07	1,94E+09
ENSG00000064545	134.274.710.030.408	0.674339	0.13484	500.101.991.789.119	5,70E+07	1,95E+09
ENSG00000113140	723.911.852.844.202	-0.796446	0.15935	-499.807.478.451.135	5,79E+07	1,97E+09
ENSG00000148600	249.046.042.409.062	-332.099.952.808.016	0.664562	-499.727.856.037.668	5,81E+07	1,98E+08
ENSG00000140044	111.925.521.161.273	-0.722186	0.144537	-49.965.411.055.991	5,84E+06	1,98E+09
ENSG00000110076	44.619.723.747.979	-245.646.671.495.225	0.492027	-499.254.267.055.917	5,96E+07	2,02E+09
ENSG00000148344	34.622.287.146.223	-0.709255	0.14209	-499.159.356.988.545	5,99E+07	2,03E+09
ENSG00000196924	589.582.198.961.042	0.710355	0.142478	498.572.070.446.147	6,17E+07	2,09E+09
ENSG00000148655	205.016.797.681.348	-106.748.541.296.947	0.214211	-49.833.278.785.442	6,25E+07	2,11E+09
ENSG00000110057	376.617.630.252.938	102.449.418.836.022	0.205659	498.151.128.208.569	6,31E+07	2,13E+09
ENSG00000156110	209.283.809.757.535	-0.728512	0.146261	-498.088.913.459.154	6,33E+07	2,13E+09
ENSG00000171346	396.205.008.417.184	-119.574.155.277.546	0.240057	-498.106.579.164.456	6,32E+05	2,13E+09
ENSG00000076108	142.500.000.203.405	0.718109	0.144337	497.521.488.444.368	6,52E+06	2,19E+09
ENSG00000132470	134.121.697.369.539	20.396.864.748.096	0.410149	497.303.730.723.011	6,59E+07	2,21E+09
ENSG00000173482	443.329.878.688.146	0.694821	0.139776	497.097.581.186.165	6,66E+05	2,23E+09
ENSG00000188010	166.601.574.353.998	-0.676562	0.136156	-496.900.611.187.518	6,73E+07	2,25E+09
ENSG00000116793	649.231.002.125.407	-0.777017	0.156666	-495.969.454.462.791	7,06E+06	2,36E+09
ENSG00000102882	103.483.833.882.738	0.905447	0.182586	495.902.069.734.629	7,08E+07	2,36E+09
ENSG00000175471	407.508.864.485.645	-0.634714	0.128032	-495.744.681.769.965	7,14E+06	2,38E+09
ENSG00000086696	188.892.995.204.184	459.782.830.859.799	0.92801	495.450.253.038.897	7,25E+06	2,41E+09
ENSG00000257365	429.630.384.952.999	0.960432	0.193896	495.332.600.236.401	7,30E+06	2,42E+09
ENSG00000070413	380.855.494.124.019	0.705327	0.142451	495.137.928.641.597	7,37E+07	2,44E+09
ENSG00000173113	106.477.604.428.884	-0.693221	0.14004	-495.016.261.020.468	7,42E+07	2,46E+09
ENSG00000178209	246.339.473.456.817	0.808428	0.163375	494.828.868.307.366	7,49E+07	2,48E+09
ENSG00000006283	832.316.959.743.723	0.958707	0.193857	494.543.322.828.118	7,60E+07	2,51E+09
ENSG00000184220	295.035.751.618.485	-0.682373	0.138007	-494.449.827.239.262	7,63E+07	2,52E+09
ENSG00000101955	386.970.062.677.532	-112.393.708.822.311	0.227358	-494.347.871.161.681	7,67E+07	2,53E+09
ENSG00000150995	870.912.352.280.133	117.122.044.915.953	0.236967	494.255.084.428.315	7,71E+07	2,54E+09
ENSG00000140497	298.491.641.733.082	0.676762	0.136955	494.147.454.820.405	7,75E+07	2,55E+09
ENSG00000125967	262.374.381.180.309	-0.714416	0.144697	-493.731.316.095.005	7,92E+06	2,60E+09
novel.908	336.479.273.695.777	120.284.717.831.846	0.243855	493.263.614.409.837	8,11E+06	2,66E+09
ENSG00000163975	453.440.886.043.883	-0.662041	0.134224	-493.235.801.746.336	8,12E+06	2,66E+09
ENSG00000264364	349.346.110.589.235	-0.96135	0.195012	-492.970.594.842.679	8,24E+07	2,69E+09
ENSG00000116670	243.545.569.090.272	-0.610986	0.124021	-49.264.898.554.912	8,37E+07	2,73E+07
ENSG00000165757	427.081.006.846.983	120.616.484.445.578	0.244828	492.657.189.899.199	8,37E+07	2,73E+07
ENSG00000115129	542.255.724.977.794	-0.586331	0.119234	-491.747.993.612.961	8,77E+07	2,85E+09
ENSG00000198400	409.809.293.474.814	-251.445.927.531.133	0.511624	-491.466.322.327.036	8,89E+07	2,89E+08
ENSG00000157954	242.289.022.814.122	0.665609	0.135436	491.454.662.086.216	8,90E+07	2,89E+08
ENSG00000263528	100.219.332.312.511	-0.71417	0.145346	-491.357.760.378.147	8,94E+07	2,90E+08
ENSG00000127419	580.901.934.046.969	0.788313	0.160545	491.024.521.411.911	9,10E+07	2,94E+08
ENSG00000164330	174.172.646.602.192	-140.316.472.711.886	0.285774	-491.004.498.308.876	9,11E+07	2,94E+08
ENSG00000167550	347.919.149.416.201	-101.862.483.193.313	0.207644	-490.562.212.433.964	9,31E+07	3,00E+08
ENSG00000103811	102.620.998.811.786	-0.741369	0.151127	-490.559.858.086.163	9,31E+07	3,00E+08
novel.293	203.110.555.414.105	-16.921.750.335.873	0.344917	-490.604.089.269.379	9,29E+07	3,00E+08
ENSG00000185215	244.410.869.990.251	0.750452	0.153081	490.230.402.379.805	9,47E+06	3,05E+09
ENSG00000165678	128.500.287.289.427	-0.674298	0.137686	-489.736.548.927.836	9,71E+07	3,12E+09
ENSG00000170689	781.976.124.416.771	0.727407	0.148624	489.426.778.001.758	9,87E+07	3,16E+09
ENSG00000167972	486.056.606.168.607	0.727991	0.148755	489.390.759.802.547	9,89E+07	3,17E+09
ENSG00000167123	315.579.828.262.288	0.71301	0.145711	489.330.860.320.487	9,92E+07	3,17E+09
ENSG00000185615	497.764.455.251.826	201.475.611.488.206	0.412014	489.001.625.309.556	1,01E+08	3,22E+09
ENSG00000065618	262.645.408.820.972	-149.270.266.708.471	0.305278	-488.964.861.471.835	1,01E+08	3,22E+09
ENSG00000198853	351.593.882.609.292	0.669502	0.136973	48.878.356.109.495	1,02E+08	3,24E+09
ENSG00000136003	474.763.967.923.253	-0.637508	0.130425	-488.793.442.423.646	1,02E+08	3,24E+09
ENSG00000141314	189.608.713.584.748	-106.806.564.293.754	0.218548	-488.709.982.016.399	1,02E+08	3,25E+09
ENSG00000206417	18.695.043.758.488	-113.791.294.433.485	0.232896	-48.859.377.342.977	1,03E+08	3,27E+09
ENSG00000134686	460.025.536.403.685	0.686996	0.140691	488.302.167.709.466	1,04E+08	3,31E+09
ENSG00000234072	2.718.782.549.429	0.953037	0.195414	487.701.520.148.791	1,08E+08	3,41E+09
ENSG00000106266	20.966.916.307.619	-0.657392	0.134802	-487.670.621.683.596	1,08E+08	3,41E+09
ENSG00000307216	813.138.657.676.196	156.957.408.051.171	0.321915	487.573.388.895.155	1,08E+08	3,42E+09
ENSG00000234380	346.782.227.997.334	-240.775.430.371.479	0.494103	-48.729.777.927.852	1,10E+08	3,47E+09
novel.733	115.955.760.769.289	16.059.121.783.969	0.329686	487.103.226.622.188	1,11E+08	3,50E+09
ENSG00000178150	232.541.730.270.711	-112.095.067.507.669	0.230141	-48.707.022.855.655	1,11E+08	3,50E+09
ENSG00000179134	250.543.168.514.103	0.693718	0.142478	48.689.441.862.647	1,12E+08	3,52E+09
ENSG00000167549	85.989.806.173.032	-0.880985	0.181036	-486.635.792.501.262	1,14E+08	3,57E+08
ENSG00000140105	475.281.040.031.897	-0.736113	0.151319	-486.463.946.934.754	1,15E+08	3,59E+09
ENSG00000119403	442.174.913.837.665	-0.660676	0.135826	-486.414.700.544.359	1,15E+08	3,60E+09
ENSG00000136205	905.170.543.348.642	0.715388	0.147101	486.322.977.590.348	1,15E+08	3,61E+09
ENSG00000235831	198.618.850.022.814	-143.125.314.751.962	0.294392	-486.172.308.311.593	1,16E+08	3,63E+09
ENSG00000182307	465.488.249.692.475	-31.798.268.839.988	0.654107	-486.132.491.748.623	1,17E+08	3,63E+09
ENSG00000006576	320.921.337.842.538	-0.632208	0.130118	-48.587.340.563.767	1,18E+08	3,67E+09
ENSG00000099377	810.890.317.557.086	0.916624	0.188648	485.889.889.384.209	1,18E+08	3,67E+09
ENSG00000206585	747.148.684.709.922	-162.727.878.736.099	0.334981	-485.782.508.838.068	1,19E+08	3,68E+09
ENSG00000183760	732.148.801.050.682	-158.476.268.762.415	0.326332	-485.628.897.253.492	1,20E+08	3,71E+09
ENSG00000175832	287.366.853.200.762	0.740766	0.152638	485.309.983.621.083	1,22E+07	3,76E+08
ENSG00000168078	691.251.420.508.677	-0.656254	0.135236	-485.267.166.932.179	1,22E+08	3,77E+09
ENSG00000101310	288.636.087.990.231	-0.637553	0.131464	-484.964.974.416.784	1,24E+08	3,82E+09
ENSG00000115266	55.791.678.974.621	0.821395	0.16939	484.912.431.816.601	1,24E+08	3,82E+09
ENSG00000099910	728.712.835.510.774	0.88126	0.181764	484.838.217.649.928	1,24E+08	3,83E+09
ENSG00000130748	337.228.985.306.827	-0.597612	0.123357	-484.458.856.363.103	1,27E+08	3,90E+09
ENSG00000011523	186.050.518.688.186	0.785599	0.162217	484.288.887.609.181	1,28E+08	3,93E+09
ENSG00000149633	145.280.654.700.441	-126.267.451.585.466	0.260718	-484.306.728.420.879	1,28E+08	3,93E+09
ENSG00000105655	173.806.194.695.304	0.75418	0.15574	484.255.262.571.138	1,28E+08	3,93E+09
ENSG00000100991	69.077.449.814.806	0.590191	0.121893	484.188.089.292.696	1,29E+08	3,94E+09
novel.79	119.868.617.869.294	-186.270.395.467.213	0.38511	-483.680.865.553.336	1,32E+08	4,03E+09
ENSG00000169306	168.281.584.456.897	-488.313.895.248.582	10.099.612.240.948	-483.497.666.641.849	1,33E+07	4,07E+09
ENSG00000126878	270.352.876.357.653	-108.346.772.494.266	0.224139	-483.391.965.813.744	1,34E+08	4,08E+09
ENSG00000149489	172.256.335.525.782	-127.227.538.442.248	0.263393	-483.032.225.950.917	1,36E+08	4,15E+09
novel.2002	201.726.497.435.821	-333.589.043.750.949	0.690614	-483.032.672.808.341	1,36E+08	4,15E+09
ENSG00000100324	104.420.658.889.024	0.784615	0.162507	482.820.307.404.385	1,38E+08	4,18E+09
novel.1809	908.506.198.182.106	-168.125.990.729.816	0.34838	-482.593.556.479.925	1,39E+08	4,23E+09
ENSG00000139597	444.625.024.033.973	-224.609.985.210.202	0.465789	-482.214.157.386.248	1,42E+08	4,30E+09
ENSG00000141985	175.420.578.225.064	0.886346	0.183942	481.861.233.634.121	1,45E+08	4,37E+09
novel.1801	126.058.823.685.076	-160.750.316.155.677	0.334011	-48.127.251.000.125	1,49E+08	4,50E+09
ENSG00000145908	341.254.279.297.457	0.937436	0.194852	48.110.185.677.562	1,50E+08	4,53E+09
ENSG00000172270	298.506.444.025.212	0.910718	0.189299	481.100.698.609.175	1,50E+08	4,53E+09
ENSG00000110921	178.270.930.938.283	-0.757026	0.157371	-481.046.937.393.236	1,51E+08	4,53E+09
ENSG00000187607	205.585.505.989.169	-0.63475	0.131959	-481.019.906.650.921	1,51E+08	4,53E+09
ENSG00000130311	351.858.524.481.989	0.594408	0.123581	480.986.929.850.218	1,51E+08	4,54E+09
ENSG00000143437	121.053.896.706.933	0.698136	0.145345	480.329.626.237.426	1,56E+07	4,68E+09
ENSG00000168710	210.074.384.509.253	-0.925361	0.192945	-479.597.845.504.008	1,62E+08	4,85E+09
ENSG00000157227	146.633.801.165.899	128.720.368.370.786	0.268401	479.583.027.558.442	1,62E+08	4,85E+09
ENSG00000134516	569.628.021.016.276	-184.176.666.003.006	0.384138	-479.453.909.213.169	1,63E+08	4,87E+09
ENSG00000157036	757.026.735.063.115	-0.786985	0.164187	-479.323.389.116.759	1,64E+08	4,90E+09
ENSG00000179846	105.012.339.288.451	145.574.830.377.684	0.303728	479.293.573.198.978	1,64E+08	4,90E+09
ENSG00000172795	287.774.390.735.856	-0.628748	0.131214	-479.178.135.121.146	1,65E+08	4,92E+09
novel.330	472.772.890.297.818	-221.324.682.465.873	0.461867	-479.195.761.052.181	1,65E+08	4,92E+09
ENSG00000241388	146.639.233.962.339	146.196.618.726.872	0.305246	478.946.140.823.702	1,67E+08	4,96E+09
ENSG00000304661	107.693.697.101.997	-197.015.172.147.189	0.411343	-478.955.832.758.513	1,67E+08	4,96E+09
ENSG00000179913	769.285.410.705.674	0.99432	0.207585	478.995.080.426.481	1,67E+07	4,96E+09
ENSG00000100505	922.539.050.370.712	0.731001	0.152731	478.621.309.567.395	1,70E+08	5,03E+09
ENSG00000162545	476.746.689.458.227	103.204.377.702.983	0.21565	478.573.760.152.821	1,70E+08	5,03E+09
ENSG00000186529	867.836.941.530.869	-0.988913	0.206643	-478.561.629.570.583	1,70E+08	5,03E+09
ENSG00000013523	107.271.334.513.626	0.693612	0.14497	478.452.654.251.707	1,71E+08	5,05E+09
ENSG00000108387	104.393.471.674.972	-152.242.584.288.193	0.318218	-478.422.907.779.637	1,72E+08	5,05E+09
ENSG00000130203	10.825.436.983.654	-113.237.612.655.554	0.236761	-478.277.485.376.011	1,73E+08	5,09E+09
ENSG00000288758	510.772.564.737.718	-193.226.486.477.627	0.404255	-477.981.768.925.294	1,75E+08	5,15E+09
ENSG00000166670	477.580.188.887.985	265.314.456.848.967	0.555132	477.930.621.898.705	1,76E+08	5,16E+09
ENSG00000075643	60.427.394.871.732	-0.783038	0.163905	-477.739.218.850.576	1,78E+08	5,20E+09
ENSG00000174125	657.895.662.331.012	-100.001.811.137.275	0.209364	-477.645.226.203.068	1,78E+07	5,22E+09
ENSG00000100558	271.924.513.755.825	-0.947441	0.198411	-477.513.713.217.369	1,80E+08	5,25E+09
ENSG00000251432	414.251.010.074.292	112.767.115.912.013	0.236237	477.347.650.085.478	1,81E+08	5,27E+09
ENSG00000189077	179.007.458.405.798	-0.723902	0.151633	-477.405.143.634.063	1,81E+08	5,27E+09
ENSG00000280798	409.578.261.829.524	0.974476	0.204149	477.334.898.775.011	1,81E+08	5,27E+09
ENSG00000226627	496.103.432.216.675	206.510.531.259.608	0.432632	477.335.120.977.259	1,81E+08	5,27E+09
ENSG00000129195	453.107.346.870.427	-0.643455	0.134862	-477.121.869.841.514	1,83E+08	5,32E+09
ENSG00000151092	40.854.442.036.734	0.704978	0.147912	476.621.000.486.676	1,88E+08	5,45E+09
ENSG00000115204	180.000.078.606.851	-0.62343	0.131048	-475.727.772.616.246	1,96E+08	5,69E+09
ENSG00000131238	789.181.940.718.944	-0.878674	0.18485	-475.344.465.372.653	2,00E+08	5,79E+08
ENSG00000113083	643.163.494.755.356	296.906.297.244.796	0.625093	474.979.210.846.851	2,04E+08	5,89E+09
ENSG00000113732	18.498.395.450.075	-0.578357	0.121836	-474.700.406.203.561	2,06E+08	5,96E+09
ENSG00000100647	473.102.329.676.355	0.889477	0.187427	474.573.473.891.753	2,08E+08	5,99E+07
ENSG00000062282	306.085.019.952.261	-100.126.694.271.915	0.21107	-474.376.157.393.608	2,10E+07	6,05E+09
ENSG00000136999	265.205.284.019.023	-100.636.951.608.585	0.212223	-474.204.460.471.816	2,12E+08	6,09E+09
ENSG00000170561	616.015.820.271.063	170.584.272.775.992	0.359802	474.106.177.799.743	2,13E+08	6,10E+09
ENSG00000164951	135.971.948.517.564	-0.791141	0.166856	-474.146.322.662.118	2,12E+08	6,10E+09
ENSG00000165282	43.225.220.579.153	0.657891	0.138764	474.107.073.808.976	2,13E+08	6,10E+09
ENSG00000173726	527.751.753.112.024	-0.745059	0.157231	-473.862.656.855.318	2,15E+08	6,16E+09
ENSG00000145685	843.067.656.034.834	-0.694646	0.146876	-47.294.846.864.985	2,25E+08	6,44E+08
ENSG00000179546	133.977.903.715.254	-0.673661	0.142468	-472.851.897.636.567	2,26E+08	6,46E+09
ENSG00000164961	204.925.697.784.571	-0.684288	0.144915	-472.198.391.569.965	2,34E+08	6,67E+09
ENSG00000163376	307.936.704.224.116	-0.961905	0.203802	-4.719.808.461.848	2,36E+08	6,73E+09
ENSG00000234362	152.714.696.415.976	-439.509.631.943.509	0.931576	-471.791.460.942.418	2,38E+08	6,79E+09
ENSG00000115756	448.413.381.317.298	0.764312	0.162166	47.131.463.664.104	2,44E+08	6,93E+09
ENSG00000122952	670.526.292.914.691	-0.736032	0.156169	-471.305.115.178.672	2,44E+08	6,93E+09
ENSG00000160606	153.589.176.783.523	0.829722	0.176123	471.104.406.535.294	2,46E+08	6,99E+09
ENSG00000158109	165.285.568.156.281	-0.759216	0.161197	-470.984.903.763.421	2,48E+08	7,03E+09
ENSG00000125651	181.927.364.146.195	0.771388	0.163792	470.956.233.852.068	2,48E+08	7,03E+09
ENSG00000224034	169.290.408.404.593	-146.782.072.583.034	0.311833	-470.707.875.220.979	2,51E+08	7,11E+09
ENSG00000064886	334.229.714.228.091	-277.150.958.294.599	0.588957	-470.579.613.484.475	2,53E+08	7,14E+09
ENSG00000104960	259.191.053.698.701	0.630508	0.134029	470.424.847.671.151	2,55E+08	7,19E+09
ENSG00000011304	116.360.814.015.002	0.596505	0.126887	470.107.863.285.047	2,59E+07	7,28E+09
ENSG00000073464	193.953.568.323.299	-128.508.938.084.301	0.273362	-470.104.972.549.674	2,59E+07	7,28E+09
ENSG00000137198	323.475.394.199.201	-261.402.172.247.987	0.556364	-469.840.501.768.248	2,62E+08	7,37E+09
ENSG00000143774	773.327.386.998.948	-0.584186	0.124346	-469.806.105.318.424	2,63E+08	7,38E+09
ENSG00000171877	654.612.801.437.448	-0.792671	0.168734	-469.776.719.998.138	2,63E+08	7,38E+09
ENSG00000155097	872.717.249.670.037	-0.580049	0.123487	-46.972.583.864.585	2,64E+08	7,39E+09
ENSG00000265185	730.528.671.086.505	-0.986909	0.210174	-469.567.156.275.331	2,66E+08	7,44E+08
ENSG00000177051	816.751.791.449.011	0.777787	0.165662	469.501.848.011.875	2,67E+08	7,44E+09
ENSG00000180043	208.793.075.365.814	-377.049.547.476.376	0.803069	-469.510.818.004.731	2,66E+08	7,44E+09
ENSG00000142634	10.765.093.865.662	0.739451	0.157678	468.961.704.220.477	2,74E+08	7,63E+09
ENSG00000103249	362.573.081.411.342	0.643019	0.137124	468.930.916.322.059	2,74E+08	7,64E+09
ENSG00000175550	195.001.340.339.402	-0.652014	0.139087	-468.779.534.812.555	2,76E+08	7,68E+09
ENSG00000166311	621.893.821.435.754	-101.115.391.597.294	0.21576	-468.647.163.895.142	2,78E+08	7,72E+09
ENSG00000224715	145.689.286.784.931	-463.698.852.802.937	0.989697	-468.526.227.330.352	2,80E+08	7,76E+09
ENSG00000114993	103.494.356.302.203	0.74527	0.159121	468.365.854.794.126	2,82E+08	7,81E+09
ENSG00000214193	328.910.170.820.391	0.99047	0.211527	468.248.017.860.045	2,83E+08	7,85E+09
ENSG00000185189	134.756.843.000.045	0.923924	0.197353	468.157.248.461.789	2,85E+07	7,87E+09
ENSG00000050405	727.133.324.568.453	-0.910233	0.194426	-468.163.428.505.979	2,85E+08	7,87E+09
novel.714	281.923.558.330.806	0.939766	0.200755	468.116.518.470.734	2,85E+08	7,87E+09
novel.619	307.107.776.186.012	-265.483.335.480.379	0.567292	-467.983.913.370.561	2,87E+07	7,91E+09
ENSG00000041353	867.296.030.626.692	-0.588794	0.125887	-467.714.477.022.139	2,91E+08	8,01E+09
ENSG00000102359	414.523.444.070.436	-0.931651	0.19936	-46.732.029.120.024	2,97E+08	8,16E+09
ENSG00000128872	205.399.707.936.473	-126.466.305.884.407	0.270635	-467.294.231.236.366	2,97E+08	8,16E+09
ENSG00000176463	726.479.956.667.512	-0.714978	0.153013	-46.726.715.863.408	2,97E+08	8,16E+09
ENSG00000007255	10.107.809.874.841	0.975469	0.208772	467.241.940.195.636	2,98E+08	8,16E+09
ENSG00000130702	219.291.462.497.776	0.644072	0.137879	467.129.458.257.606	2,99E+08	8,19E+09
ENSG00000229656	212.321.859.529.982	0.749526	0.160531	466.903.066.945.528	3,03E+08	8,28E+09
ENSG00000104415	102.074.517.664.419	214.373.533.023.321	0.459353	466.685.579.128.094	3,06E+07	8,36E+09
ENSG00000183864	223.661.941.547.678	0.642514	0.137744	466.456.172.380.142	3,09E+08	8,44E+09
ENSG00000301930	76.880.075.747.371	-204.010.640.123.946	0.437586	-466.217.998.999.238	3,13E+08	8,53E+09
ENSG00000115290	880.993.691.318.901	0.862038	0.184938	466.121.869.255.801	3,14E+08	8,55E+09
ENSG00000264112	706.785.893.814.776	0.96898	0.207878	46.612.988.234.653	3,14E+08	8,55E+09
ENSG00000144677	21.480.847.203.113	-0.650455	0.139686	-465.656.297.031.144	3,22E+08	8,73E+09
ENSG00000118515	225.425.931.151.473	0.779876	0.16748	465.653.878.632.037	3,22E+07	8,73E+09
ENSG00000239672	200.188.333.519.816	-0.594062	0.12762	-465.491.093.036.895	3,24E+07	8,78E+09
ENSG00000167183	664.207.413.181.716	193.412.855.833.415	0.415812	465.144.444.639.949	3,30E+08	8,92E+09
ENSG00000100302	104.574.145.158.926	141.323.771.082.593	0.303834	465.134.654.111.188	3,30E+08	8,92E+09
ENSG00000168350	112.692.066.952.227	212.255.683.587.594	0.456453	4.650.111.882.321	3,32E+08	8,96E+09
ENSG00000140092	140.592.608.187.654	-159.955.531.685.139	0.344199	-464.717.606.544.808	3,37E+08	9,08E+09
ENSG00000175040	143.932.074.498.671	-143.368.469.157.625	0.308616	-464.552.762.901.913	3,39E+08	9,13E+09
ENSG00000305988	153.624.720.206.718	-412.209.693.403.462	0.887328	-46.455.152.057.224	3,39E+08	9,13E+09
ENSG00000168495	769.916.441.178.484	0.6814	0.146729	464.393.198.231.257	3,42E+07	9,18E+09
ENSG00000137575	840.184.037.610.325	-0.802001	0.172696	-464.399.402.333.798	3,42E+08	9,18E+09
ENSG00000163235	190.823.037.461.958	-0.893258	0.192378	-464.324.247.846.437	3,43E+08	9,20E+09
ENSG00000106638	449.501.776.853.334	0.773342	0.166612	464.157.466.846.775	3,46E+08	9,27E+09
ENSG00000196188	209.454.436.996.898	-362.826.404.405.476	0.781771	-464.108.460.995.342	3,47E+08	9,28E+09
ENSG00000212993	402.053.427.645.961	208.879.130.742.948	0.450243	463.925.698.320.946	3,50E+07	9,35E+09
ENSG00000185909	907.873.530.554.284	-0.708834	0.15282	-463.834.384.345.888	3,51E+08	9,38E+09
ENSG00000162889	36.795.334.457.033	0.547846	0.118233	463.363.014.151.544	3,59E+08	9,58E+09
ENSG00000154945	473.909.149.928.702	0.644823	0.13916	463.368.209.287.044	3,59E+08	9,58E+09
ENSG00000145779	281.621.970.235.783	0.583188	0.125903	463.205.050.661.672	3,62E+08	9,64E+09
ENSG00000160285	268.301.276.471.338	-143.460.073.632.013	0.309722	-463.189.594.894.276	3,62E+08	9,64E+09
ENSG00000166801	379.437.492.534.605	-0.628403	0.135731	-462.978.140.805.868	3,66E+08	9,72E+09
ENSG00000107798	130.801.679.531.692	-0.63023	0.136186	-462.772.142.141.824	3,70E+08	9,81E+09
ENSG00000306614	65.462.352.035.094	16.295.833.051.799	0.352232	462.644.239.100.207	3,72E+07	9,86E+09
ENSG00000229719	444.888.789.977.443	0.965128	0.208625	462.613.877.705.392	3,73E+08	9,86E+08
ENSG00000198680	60.844.899.751.379	0.902064	0.195066	462.441.054.712.234	3,76E+08	9,94E+08
ENSG00000143786	73.188.907.160.533	-159.623.878.101.406	0.345397	-462.146.444.761.559	3,81E+08	0.000100566
ENSG00000197619	377.788.114.231.584	0.850282	0.18398	462.161.015.832.625	3,81E+08	0.000100566
ENSG00000102265	241.817.469.997.268	-0.611957	0.132588	-461.549.246.956.759	3,92E+08	0.000103388
ENSG00000168243	151.614.443.030.013	125.958.722.412.968	0.272923	461.517.480.336.527	3,93E+08	0.000103434
ENSG00000176142	21.207.475.529.519	0.62135	0.134645	46.147.213.110.629	3,94E+08	0.000103547
ENSG00000105254	721.355.292.067.911	-0.593396	0.128699	-461.072.315.441.343	4,01E+08	0.000105444
ENSG00000280832	262.972.004.978.532	-0.962128	0.208701	-461.008.172.153.902	4,03E+08	0.000105655
ENSG00000173621	533.650.672.736.993	0.681404	0.147841	460.902.477.981.558	4,05E+07	0.000106078
ENSG00000185010	332.650.502.110.927	110.159.096.243.517	0.239107	460.711.335.791.499	4,08E+08	0.000106941
ENSG00000139197	598.824.356.445.257	-255.605.988.033.516	0.554845	-460.679.880.722.274	4,09E+08	0.000106987
ENSG00000304767	173.750.136.435.792	379.606.856.445.557	0.824766	46.026.010.763.904	4,17E+08	0.000109049
ENSG00000111252	939.046.514.727.807	-0.694978	0.151031	-460.156.020.077.368	4,19E+08	0.000109477
ENSG00000100664	120.818.373.547.511	-0.587676	0.127742	-460.049.044.276.495	4,21E+08	0.000109922
ENSG00000087076	898.581.911.936.194	-0.875531	0.190384	-459.876.891.883.717	4,25E+08	0.000110714
ENSG00000157510	890.075.886.142.834	-0.871342	0.18951	-45.978.606.677.711	4,27E+08	0.000111078
ENSG00000186115	126.826.005.983.784	-637.716.017.642.927	138.714.214.314.974	-459.733.720.002.829	4,28E+08	0.000111237
ENSG00000107957	650.488.413.254.174	-0.831315	0.180913	-459.509.980.561.803	4,33E+08	0.000112317
ENSG00000138829	150.072.479.655.744	-0.748006	0.162934	-459.084.471.940.692	4,41E+08	0.000114508
ENSG00000175305	590.832.842.643.328	-0.83419	0.181736	-459.011.479.733.624	4,43E+08	0.000114786
ENSG00000157353	155.969.486.192.794	0.717997	0.156441	458.957.101.526.394	4,44E+08	0.000114962
ENSG00000172428	805.052.581.218.936	-0.72375	0.157711	-45.890.923.799.091	4,45E+08	0.000115103
ENSG00000092445	556.282.003.437.203	-0.786575	0.171437	-458.812.887.929.581	4,47E+08	0.000115388
ENSG00000105698	323.710.069.441.995	0.573092	0.124903	458.831.193.698.361	4,47E+08	0.000115388
ENSG00000235269	223.829.704.600.577	-0.980559	0.213851	-458.524.016.310.513	4,53E+08	0.00011687
ENSG00000154813	311.194.041.139.462	-0.584398	0.127458	-458.501.103.180.298	4,54E+08	0.000116874
ENSG00000110200	181.520.594.543.059	-102.801.821.212.195	0.224238	-45.845.018.316.392	4,55E+08	0.000117034
ENSG00000030582	588.755.719.351.943	0.737349	0.160868	458.357.279.464.958	4,57E+08	0.00011743
ENSG00000076067	176.671.932.204.316	0.597	0.130294	458.192.879.302.783	4,61E+08	0.000118232
ENSG00000197451	116.742.861.401.741	-0.650404	0.141966	-458.140.724.789.395	4,62E+08	0.000118401
ENSG00000307113	421.294.165.582.045	-207.878.082.110.198	0.453834	-458.048.364.451.292	4,64E+08	0.000118799
ENSG00000213213	116.061.908.603.441	123.252.844.544.628	0.269164	457.910.006.186.506	4,67E+08	0.000119461
ENSG00000224945	780.615.587.028.875	-165.806.882.337.855	0.362186	-457.794.589.738.927	4,70E+08	0.000119995
ENSG00000107949	496.181.572.484.288	-0.624032	0.136384	-457.555.163.026.157	4,75E+07	0.000121247
ENSG00000168490	159.661.721.086.791	-142.834.037.437.903	0.312243	-457.445.274.996.073	4,77E+08	0.000121756
ENSG00000115275	490.314.566.387.561	0.634537	0.138725	457.407.245.126.268	4,78E+08	0.000121849
ENSG00000072195	357.457.549.293.419	-0.86999	0.190365	-457.011.389.121.605	4,87E+07	0.000124043
ENSG00000080824	188.964.910.248.632	-0.601869	0.131786	-456.700.483.609.003	4,95E+08	0.000125764
ENSG00000142798	585.524.307.810.308	0.940247	0.205915	456.618.805.164.608	4,97E+08	0.000126122
ENSG00000089220	144.826.610.832.228	-0.554564	0.121461	-456.576.808.057.733	4,98E+08	0.000126242
ENSG00000125650	144.920.669.244.384	115.833.522.217.136	0.253832	456.339.755.874.445	5,03E+08	0.000127542
ENSG00000167191	356.365.578.888.095	-0.899016	0.197049	-456.240.503.774.829	5,06E+08	0.000128012
ENSG00000170540	157.472.703.395.196	-0.554872	0.121634	-456.180.259.945.996	5,07E+08	0.000128246
ENSG00000142453	223.138.960.562.065	0.637345	0.139791	455.928.267.417.357	5,13E+08	0.000129659
ENSG00000067048	117.177.012.943.119	-0.713326	0.156492	-455.822.062.465.224	5,16E+08	0.00013018
ENSG00000119421	963.481.807.758.161	-0.699624	0.153576	-455.555.940.171.738	5,22E+08	0.000131701
ENSG00000293477	634.957.376.992.441	0.784696	0.172302	455.418.843.583.618	5,26E+08	0.000132425
ENSG00000169418	362.501.999.210.678	-101.529.301.688.047	0.22301	-455.268.907.905.939	5,30E+08	0.000133233
ENSG00000184985	309.411.312.246.385	-0.884706	0.194401	-455.092.864.188.546	5,34E+08	0.000134213
ENSG00000140688	1.804.290.733.803	0.682273	0.149975	454.925.702.409.514	5,38E+08	0.000135143
ENSG00000145861	219.222.632.883.417	-285.699.251.243.712	0.628328	-454.697.307.092.437	5,44E+08	0.000136476
ENSG00000178038	631.967.982.589.696	0.775471	0.170575	45.462.145.472.534	5,46E+08	0.000136826
ENSG00000100116	176.939.413.466.943	-113.024.296.827.441	0.248732	-454.401.407.528.724	5,52E+08	0.00013812
novel.275	532.025.699.011.693	-233.181.806.914.232	0.513243	-454.329.936.051.883	5,54E+08	0.000138446
ENSG00000146830	523.975.652.888.068	0.600084	0.132102	454.258.547.629.345	5,56E+08	0.000138772
ENSG00000243943	882.072.797.067.023	0.679152	0.149529	454.194.043.234.472	5,57E+08	0.000139053
ENSG00000162616	165.329.805.792.785	-0.767514	0.169004	-454.139.461.179.188	5,59E+08	0.000139126
ENSG00000211584	462.617.410.098.154	-0.556058	0.122437	-454.160.009.829.835	5,58E+08	0.000139126
ENSG00000101751	114.031.688.927.086	0.738476	0.162652	454.022.118.351.416	5,62E+08	0.000139702
ENSG00000065923	454.864.488.972.678	-0.62809	0.138343	-454.009.014.784.368	5,62E+08	0.000139702
ENSG00000173402	404.497.704.012.635	0.559674	0.123351	453.725.298.984.357	5,70E+08	0.000141369
ENSG00000104880	479.737.820.013.936	0.741234	0.16337	453.715.497.271.707	5,70E+08	0.000141369
ENSG00000242265	515.973.453.373.739	0.755901	0.166649	453.589.173.579.043	5,74E+07	0.000142072
ENSG00000134962	133.493.725.239.969	127.133.850.754.953	0.280551	453.157.715.933.169	5,85E+08	0.000144857
novel.763	977.094.783.633.533	222.869.289.435.764	0.491866	453.109.581.362.177	5,87E+08	0.000145039
ENSG00000127863	621.507.506.157.314	0.905763	0.199921	453.061.347.513.466	5,88E+08	0.000145222
ENSG00000006453	370.128.966.160.825	0.561162	0.123871	453.019.958.815.757	5,89E+08	0.000145358
ENSG00000303479	872.125.103.011.316	-681.587.323.105.594	15.048.153.191.939	-452.937.522.905.275	5,92E+07	0.000145777
ENSG00000289286	168.379.922.763.919	-344.697.875.431.173	0.761201	-452.834.261.712.535	5,94E+08	0.00014632
ENSG00000123384	254.713.676.372.757	0.816102	0.180228	452.815.927.103.404	5,95E+08	0.00014632
ENSG00000186198	639.609.763.724.104	12.263.383.344.139	0.270864	45.275.037.445.478	5,97E+08	0.000146625
ENSG00000186866	912.870.045.296.254	0.651802	0.143973	452.723.640.851.877	5,98E+08	0.000146661
ENSG00000157654	822.966.065.455.296	-0.903062	0.19954	-452.571.810.165.069	6,02E+08	0.000147568
ENSG00000291158	277.380.591.897.022	-0.952452	0.210527	-452.412.745.524.981	6,06E+08	0.000148531
ENSG00000152926	178.018.057.423.791	-123.816.327.874.558	0.273805	-452.206.026.493.965	6,12E+08	0.000149838
ENSG00000145916	235.397.442.056.509	0.611294	0.135193	452.162.452.899.922	6,14E+08	0.000149847
ENSG00000102226	199.719.683.940.222	0.652641	0.144338	452.161.953.985.967	6,14E+08	0.000149847
ENSG00000250041	530.098.831.277.019	-178.654.910.700.818	0.395356	-451.884.105.600.276	6,22E+08	0.000151673
ENSG00000157483	151.543.446.092.832	0.641597	0.142004	451.814.472.725.049	6,24E+07	0.000152019
ENSG00000135540	23.048.277.989.142	0.977338	0.216338	451.765.476.978.458	6,25E+08	0.000152182
ENSG00000241839	508.896.308.764.059	-0.883312	0.195532	-451.749.030.304.644	6,26E+08	0.000152182
ENSG00000083857	272.939.616.025.005	0.513778	0.113769	451.599.112.159.071	6,30E+08	0.000153109
ENSG00000290122	43.364.385.571.289	-230.536.975.278.921	0.510705	-451.409.578.423.245	6,36E+06	0.000154329
ENSG00000307047	46.929.570.139.487	-206.380.975.444.031	0.457494	-451.111.541.748.293	6,45E+08	0.000156357
ENSG00000260886	479.498.912.703.321	-186.564.705.399.502	0.41363	-451.042.421.059.325	6,47E+08	0.00015671
ENSG00000251127	230.392.865.815.939	-126.542.881.820.508	0.280594	-450.982.198.766.684	6,49E+08	0.000156998
ENSG00000171135	180.187.278.506.449	-0.583476	0.129453	-450.725.000.725.461	6,57E+08	0.000158753
ENSG00000167986	185.998.637.643.337	0.598769	0.132868	450.648.489.084.699	6,59E+08	0.000159167
ENSG00000179967	949.069.244.209.061	-0.731935	0.162452	-45.055.426.523.964	6,62E+08	0.000159715
ENSG00000197128	498.462.629.003.869	0.777379	0.172557	450.504.561.487.023	6,64E+08	0.00015993
ENSG00000100911	234.892.165.617.767	-0.763902	0.169641	-450.305.947.450.627	6,70E+07	0.000161271
ENSG00000091140	363.292.833.083.581	-0.564683	0.125411	-450.264.420.250.286	6,71E+08	0.000161426
ENSG00000055732	628.341.681.374.519	-0.76826	0.170669	-450.145.848.464.453	6,75E+08	0.000162168
novel.553	143.871.712.548.138	-42.954.951.466.019	0.954669	-449.945.968.483.199	6,81E+08	0.000163537
ENSG00000170860	4.150.130.244.132	-0.618111	0.137392	-449.890.032.724.801	6,83E+08	0.000163805
ENSG00000175130	198.458.575.935.171	0.618531	0.137506	449.820.526.425.341	6,85E+08	0.000164179
ENSG00000304364	20.453.871.983.586	-302.189.448.274.193	0.671977	-449.701.769.326.779	6,89E+08	0.000164934
ENSG00000213965	387.979.766.723.397	0.650884	0.144802	449.500.136.673.316	6,96E+08	0.00016634
ENSG00000224531	757.786.909.555.031	-0.75089	0.167146	-449.241.809.976.423	7,04E+07	0.000168205
ENSG00000120053	256.963.767.668.697	-0.583783	0.129961	-449.197.501.185.896	7,06E+08	0.000168388
ENSG00000140941	166.180.767.353.538	-0.87437	0.194685	-449.121.037.852.116	7,08E+08	0.000168827
ENSG00000118985	27.541.864.768.819	0.746256	0.166171	449.090.072.585.619	7,09E+08	0.000168906
ENSG00000275853	235.264.276.683.942	-279.515.478.765.528	0.622718	-448.863.412.708.002	7,17E+08	0.000170545
ENSG00000160703	102.140.574.330.112	0.823553	0.183489	448.829.288.195.655	7,18E+08	0.00017065
ENSG00000130827	922.547.949.059.814	0.852446	0.189974	448.716.330.108.671	7,22E+08	0.000171388
novel.1482	725.543.532.503.275	-171.223.904.683.798	0.381781	-448.487.557.255.272	7,30E+08	0.000173067
ENSG00000151465	250.381.050.064.394	-0.648808	0.144817	-448.019.881.330.294	7,46E+08	0.00017673
ENSG00000144476	495.776.634.297.053	-223.388.362.245.444	0.499377	-447.334.498.407.156	7,70E+08	0.000182135
ENSG00000227502	927.812.207.200.171	158.868.881.110.014	0.355137	44.734.507.343.519	7,70E+08	0.000182135
ENSG00000132475	453.443.281.451.656	-0.543107	0.121477	-44.708.686.747.396	7,79E+07	0.000183897
ENSG00000178726	221.194.715.579.476	0.732764	0.163894	447.096.569.715.966	7,79E+08	0.000183897
ENSG00000104691	157.771.393.605.536	-0.697321	0.156036	-446.898.310.459.432	7,86E+08	0.000185105
ENSG00000182154	430.244.551.321.336	-0.565376	0.126515	-446.884.184.542.347	7,86E+08	0.000185105
ENSG00000282885	910.195.967.465.922	168.762.197.893.922	0.377634	446.893.685.266.398	7,86E+07	0.000185105
ENSG00000297700	626.984.285.529.957	-172.210.665.413.282	0.385895	-446.263.046.073.807	8,10E+08	0.000190369
ENSG00000287190	760.162.293.787.968	-187.568.461.152.737	0.42036	-446.208.752.584.609	8,12E+08	0.000190667
ENSG00000131016	378.110.547.178.818	0.975398	0.218631	4.461.396.638.948	8,14E+08	0.000191097
ENSG00000109065	32.514.416.110.665	0.543492	0.121943	445.695.581.630.571	8,31E+08	0.000194908
ENSG00000198732	132.035.611.040.197	0.985818	0.221336	445.394.663.081.259	8,43E+08	0.000197469
ENSG00000198576	150.975.612.891.928	-136.942.556.795.256	0.307481	-445.369.184.164.598	8,44E+08	0.000197503
ENSG00000175556	259.215.106.536.279	-0.603185	0.135441	-445.349.433.003.261	8,45E+07	0.000197503
ENSG00000115806	463.379.594.521.795	0.551738	0.124018	444.885.877.247.966	8,63E+08	0.000201618
ENSG00000173852	203.232.030.651.068	-0.573392	0.128958	-444.634.228.929.024	8,73E+08	0.000203796
ENSG00000175334	239.076.580.929.413	-0.633183	0.14243	-444.557.435.135.933	8,77E+08	0.000204328
ENSG00000148200	381.034.593.537.297	0.917888	0.206487	444.526.896.150.334	8,78E+08	0.000204421
ENSG00000104763	156.442.171.148.431	-0.674091	0.151689	-444.389.241.866.017	8,83E+08	0.000205461
ENSG00000289259	441.334.430.109.438	-219.191.748.200.344	0.493257	-444.376.335.771.304	8,84E+08	0.000205461
ENSG00000166135	155.797.441.310.861	0.602613	0.135668	444.182.934.662.648	8,92E+08	0.000207118
novel.694	122.638.588.577.213	-148.483.215.780.907	0.334307	-444.152.349.820.512	8,93E+08	0.000207213
novel.56	100.224.322.910.033	-167.146.804.811.153	0.376381	-444.089.065.650.414	8,96E+08	0.000207624
ENSG00000143162	152.574.164.410.147	-0.699187	0.157454	-444.056.462.621.548	8,97E+08	0.00020774
ENSG00000169020	571.093.643.454.233	-0.784766	0.176762	-443.967.051.711.301	9,01E+08	0.000208405
ENSG00000177679	710.919.405.534.054	0.827461	0.186418	443.874.590.334.986	9,05E+08	0.00020901
ENSG00000205220	430.808.240.667.729	-0.89851	0.202429	-443.863.430.944.513	9,05E+08	0.00020901
ENSG00000139613	172.539.047.240.528	0.672427	0.151656	443.389.052.839.376	9,25E+08	0.000213461
ENSG00000173083	227.841.231.288.937	-0.99287	0.223979	-443.287.664.846.855	9,30E+08	0.000214263
ENSG00000173599	320.439.945.784.477	0.740863	0.167148	443.237.419.297.001	9,32E+08	0.000214354
ENSG00000149927	402.952.036.928.065	0.958816	0.216313	443.254.547.250.494	9,31E+08	0.000214354
ENSG00000069509	102.120.798.639.941	-0.653646	0.147517	-443.099.649.313.518	9,38E+08	0.000215523
ENSG00000227963	213.873.621.788.681	-0.924549	0.208797	-442.797.575.932.558	9,51E+08	0.000218203
ENSG00000261051	225.239.689.090.859	107.814.599.388.088	0.243488	442.792.036.119.141	9,51E+08	0.000218203
ENSG00000168003	48.041.270.467.483	0.680159	0.153633	442.718.080.700.085	9,55E+08	0.000218745
ENSG00000006611	237.569.548.161.854	286.305.971.356.147	0.647023	442.497.215.830.965	9,65E+08	0.000220785
ENSG00000175048	451.600.811.418.658	-0.718321	0.162366	-442.407.130.926.232	9,69E+08	0.000221499
ENSG00000184110	367.957.826.117.479	-121.880.962.268.291	0.27605	-441.517.941.239.948	1,01E+09	0.000230584
ENSG00000168955	139.722.217.978.514	220.438.087.759.641	0.499476	441.338.394.644.048	1,02E+09	0.000232285
ENSG00000115468	380.384.505.687.762	214.927.338.213.825	0.487321	441.038.981.878.747	1,03E+09	0.000235076
ENSG00000250799	111.902.765.391.765	152.252.658.495.527	0.345198	441.058.399.994.403	1,03E+09	0.000235076
ENSG00000183010	516.446.702.646.576	0.652313	0.147942	440.925.597.886.497	1,04E+09	0.000236087
ENSG00000183625	812.726.479.240.558	-670.874.427.592.278	152.187.272.095.257	-440.821.639.257.955	1,04E+09	0.000237
ENSG00000170323	788.270.801.024.419	-667.198.358.625.577	151.373.737.383.677	-440.762.294.805.784	1,05E+09	0.000237426
ENSG00000258441	563.469.315.941.658	0.806345	0.182964	440.712.346.897.314	1,05E+08	0.000237751
ENSG00000182795	31.554.946.072.571	108.895.989.385.463	0.247116	440.667.647.582.895	1,05E+09	0.000238018
novel.729	199.841.359.851.224	-330.521.884.003.799	0.75015	-440.607.677.500.017	1,05E+09	0.000238454
ENSG00000102393	705.235.921.958.472	-0.57548	0.130636	-440.520.298.583.602	1,06E+09	0.000239192
ENSG00000267278	617.108.489.408.834	0.77042	0.174964	440.330.376.856.811	1,07E+09	0.000241071
ENSG00000161270	872.658.034.933.028	-146.965.008.378.354	0.333832	-440.236.234.778.399	1,07E+09	0.000241893
ENSG00000128596	552.152.463.276.962	-195.323.142.214.524	0.443731	-440.183.180.192.777	1,07E+09	0.000242073
ENSG00000265817	720.530.809.615.247	0.670184	0.152252	4.401.795.573.103	1,07E+09	0.000242073
ENSG00000188906	210.712.202.817.454	0.745157	0.169342	440.030.989.926.862	1,08E+09	0.000243294
ENSG00000041357	124.291.974.830.579	-0.542486	0.123284	-440.029.991.406.115	1,08E+09	0.000243294
ENSG00000250565	483.958.276.105.843	0.833798	0.189503	439.992.119.944.147	1,08E+09	0.000243492
ENSG00000090372	624.205.078.218.501	0.599443	0.136276	439.874.678.940.965	1,09E+08	0.000244585
ENSG00000149485	185.233.783.583.875	-0.63001	0.14331	-439.614.146.505.778	1,10E+09	0.000247308
ENSG00000178498	90.632.198.117.857	0.764039	0.17386	439.455.264.000.161	1,11E+09	0.000248892
ENSG00000162039	202.214.566.356.341	101.560.303.357.221	0.231294	439.095.326.840.188	1,13E+09	0.000252814
ENSG00000154545	626.771.033.890.292	213.294.146.098.535	0.485828	439.031.993.996.303	1,13E+09	0.000253316
ENSG00000160712	126.525.664.281.974	-0.760966	0.173342	-438.997.314.843.426	1,13E+09	0.000253485
ENSG00000064115	329.334.441.127.169	0.670928	0.15294	438.688.064.195.016	1,15E+09	0.000256877
ENSG00000299123	689.140.602.739.121	-165.459.308.986.618	0.377361	-438.464.193.101.891	1,16E+09	0.000259293
ENSG00000091640	209.931.771.388.596	-0.586549	0.133839	-438.249.368.576.409	1,17E+09	0.000261622
ENSG00000179111	140.008.706.439.948	114.441.260.848.705	0.261291	437.984.088.867.917	1,19E+09	0.000264583
ENSG00000147416	539.656.763.575.142	-0.599818	0.136962	-437.944.858.780.136	1,19E+09	0.000264815
ENSG00000188910	388.017.229.090.256	-12.945.831.551.057	0.295689	-437.819.524.529.045	1,20E+09	0.000266097
ENSG00000112237	398.056.137.768.904	-0.628274	0.143561	-437.634.670.134.747	1,21E+09	0.000268116
ENSG00000179361	163.342.530.793.254	10.679.287.916.072	0.244216	437.288.109.267.528	1,23E+09	0.000272159
ENSG00000307645	440.297.799.515.969	-204.554.545.059.626	0.467827	-437.243.717.588.374	1,23E+09	0.000272463
ENSG00000121766	908.568.887.517.078	-0.635297	0.145439	-436.812.281.214.921	1,25E+09	0.000277645
ENSG00000187535	946.441.833.769.866	0.658467	0.150776	436.718.211.431.685	1,26E+09	0.000278587
ENSG00000267737	837.245.102.918.794	-134.911.609.495.847	0.30906	-436.522.786.938.622	1,27E+09	0.000280832
ENSG00000132554	374.111.736.152.734	231.918.889.692.849	0.531395	436.434.248.689.996	1,28E+09	0.000281714
ENSG00000263155	116.000.280.017.249	-127.276.892.674.925	0.291815	-436.156.467.241.942	1,29E+08	0.000285054
ENSG00000100162	134.310.371.490.492	-0.677994	0.155476	-43.607.646.997.968	1,30E+09	0.000285837
ENSG00000164576	155.605.136.750.656	-0.625757	0.143508	-436.044.827.872.649	1,30E+09	0.00028599
ENSG00000168701	104.063.453.854.543	-0.635738	0.14582	-43.597.580.838.186	1,30E+09	0.000286632
ENSG00000187193	234.446.316.846.932	206.378.454.548.199	0.473398	435.951.586.727.033	1,30E+09	0.000286688
ENSG00000164896	61.893.925.345.058	0.580809	0.133262	435.839.793.646.384	1,31E+07	0.000287894
ENSG00000141376	103.967.944.380.932	0.746147	0.171276	435.639.452.919.755	1,32E+09	0.000290276
ENSG00000005108	174.358.580.115.342	-0.860371	0.197526	-435.573.411.409.863	1,33E+09	0.000290888
ENSG00000177045	531.837.103.173.891	0.762056	0.174964	435.551.359.370.971	1,33E+09	0.000290917
ENSG00000117461	168.774.005.191.563	-113.933.371.340.291	0.26169	-435.375.059.163.171	1,34E+09	0.000292737
ENSG00000291237	710.211.143.565.689	-18.426.684.837.198	0.423229	-435.383.453.697.952	1,34E+09	0.000292737
ENSG00000225177	285.512.747.823.838	0.975673	0.224131	435.314.098.140.331	1,34E+09	0.000293286
ENSG00000166347	284.401.231.725.524	-0.57809	0.132811	-435.273.860.046.202	1,34E+09	0.00029356
ENSG00000142197	99.696.696.776.461	0.621511	0.142818	43.517.691.978.628	1,35E+09	0.000294595
ENSG00000167384	716.474.562.276.968	-0.659644	0.151592	-435.144.952.857.043	1,35E+09	0.000294758
ENSG00000175866	530.363.111.527.235	-0.696544	0.160087	-435.103.959.722.325	1,35E+09	0.000295044
ENSG00000069424	239.623.573.630.043	-0.571186	0.131287	-435.067.283.765.724	1,36E+09	0.000295271
ENSG00000148158	209.441.001.797.485	-0.690815	0.158806	-435.006.635.135.058	1,36E+09	0.000295823
ENSG00000087253	147.279.995.031.364	-0.754908	0.1736	-434.855.656.783.801	1,37E+09	0.000297598
ENSG00000101098	20.691.289.057.638	0.942777	0.217029	434.401.945.866.008	1,40E+09	0.000303542
ENSG00000182010	471.212.695.366.887	-0.790114	0.182007	-43.411.232.661.499	1,42E+08	0.000307295
ENSG00000300430	166.193.878.620.131	-362.656.265.383.122	0.835534	-434.041.353.400.666	1,42E+09	0.000308013
ENSG00000181804	338.446.814.267.656	-218.797.015.214.731	0.504233	-433.920.320.536.159	1,43E+09	0.000309437
ENSG00000120137	344.807.764.756.609	-0.681636	0.157118	-43.383.672.125.192	1,44E+09	0.000310338
ENSG00000162591	225.588.228.432.621	0.849928	0.196058	433.509.100.654.217	1,46E+09	0.000314714
ENSG00000158290	156.922.171.699.188	-0.50672	0.11691	-433.428.332.061.737	1,46E+09	0.00031559
ENSG00000135637	124.165.965.749.452	0.670829	0.15478	433.407.435.535.202	1,46E+09	0.000315607
ENSG00000144524	500.220.955.609.425	0.820768	0.189429	433.285.852.928.859	1,47E+09	0.000317073
ENSG00000112297	768.251.205.843.735	-154.025.978.970.071	0.355622	-433.117.495.715.858	1,48E+09	0.000319223
ENSG00000286545	106.982.527.717.371	146.078.818.557.684	0.337299	43.308.364.836.363	1,49E+09	0.000319429
ENSG00000173020	19.389.797.950.131	0.574208	0.132626	432.951.808.003.706	1,49E+09	0.000321061
ENSG00000126882	152.559.161.938.662	-121.836.093.892.343	0.281421	-432.932.095.764.673	1,50E+09	0.000321063
ENSG00000140319	420.654.075.969.751	-0.637793	0.14736	-432.814.088.943.169	1,50E+09	0.000322501
ENSG00000167080	172.510.519.034.735	105.950.067.322.062	0.244815	43.277.649.345.081	1,51E+09	0.000322765
ENSG00000134248	971.652.026.825.593	-0.678532	0.156815	-432.695.472.101.748	1,51E+09	0.000323193
ENSG00000012124	626.263.812.654.297	-232.391.805.972.714	0.537088	-432.688.746.478.279	1,51E+09	0.000323193
ENSG00000075240	187.089.153.814.287	0.686261	0.15859	432.726.273.515.282	1,51E+09	0.000323193
ENSG00000197798	991.097.077.168.885	-0.619609	0.143275	-432.460.656.785.473	1,53E+09	0.000326266
novel.783	398.959.648.275.745	227.266.366.659.562	0.525705	432.307.862.211.093	1,54E+09	0.000328245
ENSG00000134996	210.199.600.703.271	-0.953999	0.220747	-432.168.250.269.722	1,55E+09	0.000329746
ENSG00000027001	454.044.303.866.336	-0.747543	0.172971	-432.178.595.171.031	1,55E+09	0.000329746
ENSG00000150867	169.560.297.667.401	-0.611965	0.141614	-432.134.742.244.104	1,55E+09	0.000329957
ENSG00000249396	128.647.129.709.895	119.841.616.975.117	0.277381	432.047.119.460.717	1,56E+09	0.000330978
ENSG00000137393	893.307.536.948.305	-140.741.946.773.732	0.325773	-432.024.440.444.161	1,56E+09	0.000331027
ENSG00000147459	521.753.756.219.575	0.527521	0.122246	431.525.491.765.652	1,59E+09	0.000338296
ENSG00000166401	110.685.425.401.363	-0.684262	0.158664	-431.265.941.104.027	1,61E+09	0.000341992
ENSG00000178252	517.514.490.750.663	0.630558	0.146284	431.050.354.843.215	1,63E+09	0.000344739
ENSG00000198668	705.275.514.816.366	-0.517952	0.120156	-431.066.812.877.495	1,63E+09	0.000344739
ENSG00000120279	754.616.196.821.338	654.643.079.641.299	151.928.407.125.123	430.889.187.893.714	1,64E+09	0.000346956
ENSG00000287625	322.364.748.296.413	0.918699	0.213255	430.797.557.020.044	1,65E+09	0.000348091
ENSG00000149476	256.579.864.325.831	0.673105	0.156357	43.049.266.768.604	1,67E+09	0.000352611
ENSG00000099812	72.077.851.734.079	0.783481	0.182014	430.451.517.956.276	1,67E+09	0.000352959
ENSG00000170542	478.558.419.976.379	0.57483	0.13358	430.324.570.897.556	1,68E+09	0.000354369
ENSG00000124568	16.731.826.523.462	323.572.708.074.336	0.751927	430.324.582.723.801	1,68E+09	0.000354369
ENSG00000188385	382.503.832.944.296	-0.751678	0.174725	-430.206.432.729.772	1,69E+09	0.00035586
ENSG00000261253	451.696.352.654.143	-100.440.576.083.342	0.233478	-430.192.981.209.444	1,69E+09	0.00035586
ENSG00000102547	600.848.132.874.791	-0.698646	0.162448	-430.072.840.125.725	1,70E+09	0.000357484
ENSG00000122224	26.360.600.709.281	-300.408.566.948.528	0.69874	-429.928.826.789.232	1,71E+09	0.000359502
ENSG00000303182	237.379.803.281.194	0.925698	0.215402	429.753.769.294.102	1,73E+09	0.000362038
ENSG00000183208	631.778.843.381.923	0.86069	0.200314	42.967.004.439.635	1,73E+09	0.000363092
ENSG00000213337	368.430.651.062.486	-0.775533	0.180512	-429.630.367.426.014	1,74E+09	0.000363112
ENSG00000291139	419.971.872.483.713	0.792793	0.184526	429.636.922.435.267	1,74E+08	0.000363112
ENSG00000248360	117.267.197.913.128	-625.962.775.526.401	145.727.969.832.243	-429.541.958.381.076	1,74E+09	0.000364247
ENSG00000115128	795.024.670.999.109	-0.516259	0.120222	-429.421.495.022.174	1,75E+09	0.000365914
ENSG00000104361	663.077.666.448.925	-0.780203	0.181712	-429.362.484.177.532	1,76E+09	0.000366571
ENSG00000084731	191.505.227.871.422	-0.578483	0.134786	-429.186.890.610.983	1,77E+09	0.000368846
ENSG00000182240	170.762.454.358.752	0.814365	0.189745	429.190.128.471.447	1,77E+09	0.000368846
ENSG00000185049	115.452.550.657.785	0.658416	0.153417	42.916.707.785.609	1,77E+08	0.000368857
ENSG00000109079	412.767.946.190.583	0.556708	0.129782	428.956.522.235.787	1,79E+09	0.000372051
ENSG00000198743	269.337.059.751.044	0.6835	0.159434	428.704.004.285.283	1,81E+09	0.00037598
ENSG00000100403	386.167.569.398.701	0.594573	0.138713	42.863.711.029.285	1,82E+09	0.00037679
ENSG00000214381	637.530.999.865.784	-166.570.703.463.987	0.388632	-428.607.819.046.887	1,82E+09	0.000376963
ENSG00000110047	578.828.645.432.119	0.598693	0.139699	428.559.153.817.427	1,82E+09	0.000377465
ENSG00000198892	715.009.396.651.366	-0.639696	0.149297	-428.471.890.416.929	1,83E+09	0.000378625
ENSG00000265190	550.192.854.649.738	-0.808244	0.18866	-428.412.046.992.438	1,83E+09	0.00037932
ENSG00000197780	893.227.595.828.019	-0.770753	0.17995	-428.313.634.844.882	1,84E+09	0.000380677
ENSG00000166396	377.529.447.202.544	-108.761.208.365.403	0.253949	-428.280.025.101.552	1,85E+09	0.000380926
ENSG00000178952	197.482.487.928.133	0.636417	0.148612	428.241.524.364.384	1,85E+09	0.00038126
ENSG00000166169	143.556.248.413.301	0.626914	0.146426	428.142.824.081.434	1,86E+09	0.000382629
ENSG00000170919	19.725.111.348.593	0.986275	0.230428	428.019.564.543.618	1,87E+09	0.000384426
ENSG00000143393	20.953.607.243.637	0.658578	0.153905	427.911.543.760.196	1,88E+09	0.000385968
ENSG00000168079	233.151.975.655.394	0.982195	0.229571	427.839.789.971.882	1,88E+09	0.000386884
ENSG00000132031	12.033.851.596.238	0.921809	0.215485	427.782.757.005.477	1,89E+09	0.000387547
ENSG00000161091	867.247.601.724.908	-0.522962	0.122262	-427.738.566.148.003	1,89E+09	0.000387986
ENSG00000276308	752.284.678.889.633	-660.549.620.803.756	154.542.326.923.038	-427.423.110.519.558	1,92E+09	0.000393186
ENSG00000142102	212.011.341.685.254	0.783831	0.183431	427.315.980.959.321	1,93E+09	0.000394745
ENSG00000130758	278.670.001.409.162	0.595971	0.139478	427.287.399.502.477	1,93E+09	0.000394917
ENSG00000167702	412.181.096.735.933	0.593255	0.138882	427.165.235.504.043	1,94E+09	0.000396751
ENSG00000087111	500.192.686.391.155	0.574368	0.134481	427.099.281.186.471	1,95E+09	0.00039759
ENSG00000007168	884.401.914.069.403	0.497873	0.116582	427.059.218.540.149	1,95E+09	0.000397968
ENSG00000213064	462.967.102.530.611	0.690982	0.161884	426.837.513.521.082	1,97E+09	0.000401604
novel.302	388.758.149.519.896	-242.134.375.478.129	0.567355	-426.777.521.373.419	1,97E+09	0.000402345
ENSG00000170315	289.974.587.015.559	-220.618.803.266.377	0.517088	-426.656.124.761.774	1,99E+09	0.000404198
ENSG00000143815	749.034.093.087.882	-0.532962	0.124939	-426.576.629.700.361	1,99E+08	0.000405299
ENSG00000166575	380.698.362.235.132	-0.548136	0.128507	-426.541.215.833.053	2,00E+09	0.000405601
ENSG00000100201	263.182.170.140.402	0.482179	0.113052	426.511.399.184.344	2,00E+09	0.000405801
ENSG00000154978	660.519.939.043.788	-0.782971	0.183637	-426.368.418.193.486	2,01E+08	0.000407722
ENSG00000106348	417.776.836.277.868	0.686569	0.161025	426.373.445.943.126	2,01E+09	0.000407722
ENSG00000198258	230.160.761.599.907	-0.562793	0.132105	-426.018.881.253.867	2,04E+09	0.000413803
ENSG00000188404	270.011.301.673.758	-273.449.110.098.115	0.642395	-42.567.142.637.544	2,07E+09	0.000418211
ENSG00000197557	156.083.767.489.828	0.779945	0.183224	425.677.795.289.205	2,07E+09	0.000418211
ENSG00000174808	44.875.170.948.126	-0.95381	0.224036	-42.574.033.746.643	2,07E+09	0.000418211
ENSG00000185261	254.125.848.786.557	-0.887952	0.208601	-425.669.734.642.147	2,07E+09	0.000418211
ENSG00000095539	14.026.703.775.216	117.334.038.334.256	0.275587	425.760.775.031.959	2,07E+09	0.000418211
ENSG00000133639	450.115.864.840.011	0.716259	0.168263	425.677.636.743.177	2,07E+09	0.000418211
ENSG00000164823	538.261.581.751.674	-0.589133	0.138412	-425.638.249.766.595	2,08E+09	0.000418451
ENSG00000129925	324.415.434.746.746	0.537824	0.126369	425.596.004.688.619	2,08E+09	0.000418892
ENSG00000144791	312.638.693.544.193	0.536616	0.126095	425.563.726.769.728	2,08E+09	0.000418978
ENSG00000167186	762.531.795.421.511	-0.660861	0.155294	-425.554.183.125.718	2,09E+09	0.000418978
ENSG00000142459	385.188.475.604.157	0.848356	0.199399	42.545.575.938.397	2,09E+09	0.000420475
ENSG00000153898	535.669.244.604.215	-0.699839	0.164533	-425.349.597.164.374	2,10E+09	0.000421597
ENSG00000168209	799.455.692.024.109	0.855605	0.201158	425.340.407.558.297	2,11E+09	0.000421597
ENSG00000300128	131.273.412.977.497	-446.714.131.080.645	105.024.339.153.278	-425.343.434.371.616	2,11E+09	0.000421597
ENSG00000068354	358.135.573.116.297	0.74804	0.175949	425.147.042.505.521	2,12E+09	0.000424901
ENSG00000253476	588.234.710.530.425	160.226.038.243.775	0.377088	424.903.319.591.017	2,15E+09	0.000429195
ENSG00000128185	230.086.732.762.718	-0.531412	0.125077	-424.868.119.708.184	2,15E+09	0.000429514
ENSG00000183421	441.908.143.862.299	0.89842	0.211508	424.767.998.677.313	2,16E+09	0.000431081
novel.287	659.910.879.283.296	-20.744.634.332.273	0.488548	-424.618.110.515.095	2,17E+09	0.000433615
ENSG00000164122	148.217.032.513.329	-342.949.244.950.691	0.807844	-424.524.161.631.281	2,18E+09	0.000435077
ENSG00000134291	565.130.421.132.253	-0.502505	0.118395	-42.443.061.392.115	2,19E+09	0.000436535
ENSG00000232973	119.437.222.374.423	-122.729.809.381.897	0.289203	-424.372.770.200.696	2,20E+09	0.000437302
ENSG00000137941	788.663.750.548.762	-0.632141	0.148984	-424.300.203.980.053	2,21E+09	0.000438358
ENSG00000158406	153.526.351.725.709	186.897.584.336.946	0.440843	423.955.184.939.916	2,24E+09	0.000444783
ENSG00000167077	186.907.380.967.485	-308.918.497.438.251	0.729041	-423.732.956.598.662	2,26E+09	0.000448838
ENSG00000182004	50.584.538.003.832	-0.559479	0.132051	-423.684.805.315.602	2,27E+09	0.000449063
ENSG00000148584	112.428.303.086.667	139.161.539.492.792	0.328448	42.369.434.719.315	2,27E+09	0.000449063
ENSG00000102908	363.777.850.968.144	0.640915	0.151306	423.588.181.090.561	2,28E+09	0.000450629
ENSG00000172936	521.461.318.564.497	-0.78195	0.184629	-423.525.339.154.061	2,28E+09	0.000451435
ENSG00000289588	102.084.014.696.029	-605.685.120.458.475	143.015.122.364.425	-423.511.241.639.952	2,28E+09	0.000451435
ENSG00000133216	505.607.177.636.041	-0.652661	0.154162	-423.361.986.005.392	2,30E+09	0.000454071
ENSG00000289731	760.131.028.959.435	19.879.127.510.775	0.469808	42.313.281.829.868	2,32E+09	0.000458348
ENSG00000183161	175.732.364.291.869	0.626475	0.148079	423.067.109.694.772	2,33E+09	0.000459314
ENSG00000309746	230.476.116.299.415	-275.027.521.526.582	0.650312	-422.916.349.702.732	2,35E+09	0.000462026
ENSG00000021762	805.037.116.820.659	0.79756	0.188849	422.327.777.144.897	2,41E+09	0.000473491
ENSG00000103381	593.294.645.564.572	-0.543891	0.128779	-42.234.264.425.636	2,41E+09	0.000473491
ENSG00000039068	148.304.219.651.392	183.947.027.772.768	0.435838	422.053.705.366.841	2,44E+09	0.000478895
novel.237	121.231.453.361.474	-541.425.228.894.435	12.835.181.220.351	-421.829.049.079.549	2,46E+09	0.000482905
ENSG00000132359	494.011.444.562.439	0.971155	0.230224	421.831.276.477.313	2,46E+08	0.000482905
ENSG00000103363	129.472.344.896.385	-0.498641	0.118225	-421.773.528.486.338	2,47E+09	0.000483702
ENSG00000063245	505.145.706.809.312	0.568296	0.134752	421.734.962.557.627	2,47E+09	0.000484137
ENSG00000115758	172.630.120.044.432	-0.683947	0.162182	-421.715.537.808.822	2,47E+09	0.000484161
ENSG00000059377	435.330.507.623.205	-0.861165	0.20434	-421.436.282.781.884	2,50E+07	0.000489793
ENSG00000167995	411.754.338.439.477	-0.82153	0.194958	-421.388.246.928.494	2,51E+09	0.000490369
ENSG00000186732	123.323.357.965.479	434.454.640.945.665	103.104.468.513.838	42.137.324.134.245	2,51E+09	0.000490369
ENSG00000126524	618.389.310.602.117	-0.581028	0.137971	-421.123.363.250.978	2,54E+09	0.000495425
ENSG00000154582	260.835.996.103.228	-0.55911	0.132774	-421.099.784.414.534	2,54E+09	0.000495542
ENSG00000166289	991.941.396.061.514	-0.594367	0.141156	-421.071.908.628.025	2,55E+09	0.000495754
ENSG00000185634	108.023.889.820.584	-143.740.550.734.021	0.341711	-420.649.799.879.749	2,59E+09	0.000504693
ENSG00000041982	101.790.601.841.823	-163.654.311.534.485	0.389171	-420.520.601.668.675	2,61E+09	0.000507149
ENSG00000103472	67.660.511.383.067	-143.462.257.936.906	0.341168	-420.503.632.135.132	2,61E+09	0.000507149
ENSG00000171848	387.138.874.406.591	-0.658061	0.156693	-419.967.286.781.616	2,67E+09	0.000518586
ENSG00000150712	227.289.725.477.724	0.514085	0.122412	419.962.568.985.669	2,67E+09	0.000518586
ENSG00000116984	326.948.391.601.197	0.533674	0.1271	419.885.888.520.032	2,68E+08	0.000519927
ENSG00000081237	697.870.447.447.399	-649.015.780.189.857	15.461.144.828.241	-41.977.213.679.829	2,70E+09	0.000520873
ENSG00000136810	464.762.433.586.511	-0.562033	0.133882	-419.797.235.698.128	2,69E+09	0.000520873
ENSG00000140961	249.025.091.150.327	-0.699459	0.166619	-419.794.423.678.685	2,69E+08	0.000520873
ENSG00000025772	151.045.713.283.871	-0.606202	0.144407	-419.788.109.317.796	2,69E+09	0.000520873
ENSG00000161980	713.939.586.647.323	-0.80839	0.192648	-419.620.715.300.918	2,71E+09	0.000523946
ENSG00000224877	382.507.268.824.594	-0.594358	0.141653	-419.587.836.922.589	2,72E+09	0.000524288
ENSG00000135269	477.979.411.951.675	0.579107	0.138024	419.569.725.345.535	2,72E+09	0.000524289
ENSG00000163430	461.110.179.234.257	-0.565309	0.134757	-419.503.705.098.323	2,73E+09	0.00052498
ENSG00000169083	735.895.235.045.226	0.718228	0.171206	419.510.625.659.947	2,73E+09	0.00052498
ENSG00000176788	93.173.834.689.146	0.72785	0.173535	419.426.090.849.704	2,74E+09	0.00052577
ENSG00000183963	283.683.680.964.322	0.780323	0.186042	419.432.727.562.737	2,74E+08	0.00052577
ENSG00000100065	274.204.163.039.561	0.784274	0.186992	419.415.501.254.885	2,74E+09	0.00052577
ENSG00000260032	182.919.063.695.713	-0.7431	0.177227	-419.292.179.831.108	2,75E+09	0.000528217
ENSG00000106066	127.476.505.973.088	-116.226.006.465.598	0.277229	-419.242.098.996.787	2,76E+09	0.000528677
novel.326	150.773.496.422.165	-131.831.451.354.393	0.314456	-419.236.452.072.258	2,76E+09	0.000528677
ENSG00000186141	287.148.376.376.099	-0.514636	0.122807	-419.062.294.464.865	2,78E+09	0.00053233
ENSG00000128567	284.183.055.800.298	-164.096.531.845.262	0.391748	-418.882.607.990.714	2,80E+09	0.000536137
ENSG00000115841	567.173.786.415.004	-0.691621	0.165133	-418.825.988.857.126	2,81E+09	0.000537051
ENSG00000105357	286.803.367.450.003	0.862553	0.206006	418.702.688.544.521	2,83E+09	0.000539549
ENSG00000129484	124.973.894.934.035	-141.646.652.996.927	0.338606	-418.322.666.634.524	2,87E+09	0.000548218
ENSG00000114455	245.260.004.631.495	28.372.925.584.195	0.678468	418.190.839.814.326	2,89E+09	0.000550972
ENSG00000179918	676.227.691.197.269	-0.698513	0.167105	-418.008.587.539.475	2,91E+09	0.000554968
ENSG00000139496	835.429.493.590.766	-0.517742	0.123909	-41.784.067.675.216	2,94E+09	0.000558499
ENSG00000140398	464.334.690.458.194	0.933065	0.223313	417.828.478.082.806	2,94E+09	0.000558499
ENSG00000120437	121.897.516.951.798	-0.608132	0.145556	-417.800.198.382.238	2,94E+09	0.000558754
ENSG00000145990	489.682.727.638.314	-0.83675	0.200378	-41.758.602.606.987	2,97E+09	0.000563594
ENSG00000138835	15.479.263.370.664	-0.591913	0.141776	-417.497.936.820.223	2,98E+09	0.000565335
ENSG00000059145	250.961.403.146.674	-0.725075	0.173775	-417.249.812.711.143	3,01E+09	0.00057108
ENSG00000166750	159.657.869.476.778	-0.779165	0.18676	-417.200.476.809.378	3,02E+07	0.00057187
ENSG00000117139	33.296.871.228.901	0.705039	0.169075	416.996.569.666.615	3,05E+09	0.000576558
ENSG00000111639	160.905.102.704.122	-0.56368	0.135222	-416.856.786.610.477	3,07E+08	0.000579651
ENSG00000059573	434.498.598.901.927	0.515141	0.12362	416.712.387.290.242	3,08E+09	0.000582877
ENSG00000162894	363.085.240.922.934	-203.871.627.305.262	0.489287	-416.670.862.298.885	3,09E+09	0.000583146
ENSG00000297530	584.514.559.567.499	-172.514.436.448.076	0.414042	-416.658.948.045.791	3,09E+09	0.000583146
ENSG00000076928	426.094.672.679.254	0.61077	0.146591	416.648.408.313.711	3,09E+09	0.000583146
novel.2475	154.521.587.368.425	-0.58724	0.140961	-416.596.017.707.845	3,10E+09	0.000584031
ENSG00000063180	432.990.635.915.568	104.922.827.882.466	0.252021	416.325.894.977.018	3,14E+09	0.000590525
ENSG00000307225	132.313.880.468.504	-490.979.244.579.967	117.951.359.123.336	-416.255.690.675.487	3,15E+09	0.000591883
ENSG00000172572	14.964.442.632.508	0.666093	0.160043	41.619.716.813.765	3,16E+09	0.000592941
ENSG00000127948	653.873.600.111.891	0.765538	0.183981	416.096.617.112.407	3,17E+09	0.000594632
ENSG00000165886	226.788.041.920.596	-0.646119	0.155276	-416.108.875.146.278	3,17E+09	0.000594632
ENSG00000146281	622.678.470.194.593	0.558415	0.134211	416.070.892.711.391	3,17E+09	0.00059484
ENSG00000104133	268.794.193.158.658	0.504091	0.121172	416.011.708.810.919	3,18E+09	0.000595921
novel.294	234.722.841.356.572	-299.502.890.661.944	0.720434	-41.572.550.398.305	3,22E+09	0.000602499
ENSG00000188917	169.666.712.695.222	-0.529545	0.127373	-415.742.245.449.474	3,22E+09	0.000602499
ENSG00000049245	683.884.514.096.322	-0.50571	0.121664	-415.659.826.277.224	3,23E+09	0.000602832
ENSG00000131746	10.399.400.068.765	0.592778	0.142606	415.675.293.982.579	3,23E+09	0.000602832
ENSG00000129355	134.047.676.204.507	-119.018.351.048.814	0.286333	-415.664.393.764.405	3,23E+09	0.000602832
ENSG00000136930	129.600.965.053.075	-0.549351	0.132179	-41.561.106.705.615	3,24E+09	0.000603586
ENSG00000023171	996.589.967.667.833	0.626986	0.150864	415.595.924.283.518	3,24E+09	0.000603586
ENSG00000114626	119.296.077.336.425	0.689125	0.165854	415.500.378.050.344	3,25E+09	0.000605578
ENSG00000164647	315.800.075.525.794	-0.609688	0.146747	-415.467.742.705	3,26E+09	0.000605578
ENSG00000109072	976.421.266.264.671	233.097.359.852.626	0.561032	415.479.805.057.355	3,26E+09	0.000605578
novel.475	154.910.861.412.522	-370.369.711.591.589	0.89175	-415.329.313.132.175	3,28E+09	0.000608786
ENSG00000138131	607.137.018.563.807	-0.800706	0.192828	-4.152.438.118.752	3,29E+09	0.000610596
ENSG00000182095	323.722.429.402.007	0.561406	0.135222	415.172.211.726.463	3,30E+09	0.00061204
ENSG00000103876	678.917.462.984.542	-0.641591	0.154574	-415.071.936.864.437	3,31E+09	0.000614256
novel.768	161.669.922.696.202	-161.615.432.972.985	0.389451	-414.982.799.670.312	3,33E+09	0.00061618
ENSG00000119185	457.188.520.079.739	-0.545558	0.131472	-414.961.607.392.125	3,33E+09	0.000616278
ENSG00000198156	48.854.565.692.556	171.431.236.336.271	0.413165	414.921.889.556.383	3,34E+09	0.000616875
ENSG00000244509	16.319.754.886.975	0.582171	0.140344	414.817.524.577.645	3,35E+09	0.000619219
ENSG00000134824	18.019.848.283.486	-0.695363	0.16766	-414.745.328.621.209	3,36E+09	0.0006207
ENSG00000143149	227.501.299.433.974	-0.565798	0.136461	-414.623.751.911.969	3,38E+09	0.00062305
ENSG00000188130	243.036.398.470.996	0.579366	0.139728	414.639.649.600.442	3,38E+09	0.00062305
ENSG00000005893	104.084.981.279.038	-0.544024	0.131229	-414.561.376.344.398	3,39E+09	0.000624272
ENSG00000142910	485.095.748.398.748	-198.346.729.926.612	0.478504	-414.514.070.534.295	3,40E+09	0.000625086
ENSG00000128242	329.111.153.850.489	224.686.576.164.439	0.542087	414.484.003.392.496	3,40E+09	0.00062543
ENSG00000196208	149.189.896.236.126	-121.387.211.773.619	0.292876	-414.465.889.152.021	3,40E+09	0.000625448
ENSG00000308970	129.429.885.595.034	-383.778.734.725.136	0.926145	-41.438.315.489.241	3,42E+09	0.000627232
ENSG00000054179	236.528.653.367.909	285.253.358.501.267	0.68841	414.365.557.363.649	3,42E+09	0.000627237
ENSG00000058668	564.956.344.228.812	-0.774636	0.187155	-413.899.716.805.237	3,49E+09	0.000639623
ENSG00000100226	873.461.061.463.585	0.788304	0.190552	41.369.548.097.818	3,52E+08	0.00064485
ENSG00000145781	19.286.347.026.751	-0.563284	0.136165	-413.677.034.794.785	3,52E+09	0.00064488
ENSG00000129028	492.407.112.444.117	-0.675778	0.163415	-413.535.762.487.524	3,54E+07	0.000648368
ENSG00000105656	568.573.181.892.251	0.698223	0.168891	413.416.590.011.529	3,56E+09	0.000651248
ENSG00000237377	478.766.758.764.703	-243.367.434.402.434	0.588727	-413.378.835.723.386	3,57E+09	0.000651333
ENSG00000142227	135.046.349.590.395	-0.529732	0.128144	-41.338.960.601.908	3,57E+09	0.000651333
ENSG00000160256	981.364.688.575.613	-0.656066	0.158808	-413.120.350.934.371	3,61E+09	0.000658204
ENSG00000008086	12.715.610.843.339	0.746812	0.180783	413.098.500.367.623	3,61E+09	0.000658333
ENSG00000131711	731.575.909.305.674	-0.789152	0.191101	-412.949.994.805.063	3,64E+09	0.0006621
ENSG00000054598	100.561.417.706.301	0.742888	0.179916	412.907.452.813.996	3,64E+09	0.000662826
ENSG00000289497	128.739.266.017.644	-413.998.501.161.515	100.364.498.145.889	-412.494.964.663.432	3,71E+09	0.00067431
novel.24	167.862.731.059.903	-303.844.623.054.951	0.736736	-412.419.832.099.172	3,72E+09	0.000676005
novel.548	317.579.777.248.542	-231.355.235.759.067	0.561009	-412.391.237.988.218	3,72E+09	0.000676337
ENSG00000109113	134.208.452.960.063	-0.464582	0.112682	-41.229.522.354.063	3,74E+09	0.000678653
ENSG00000123600	279.092.109.338.858	0.571492	0.138817	411.686.019.148.214	3,84E+09	0.000696312
ENSG00000116977	256.813.623.939.785	-0.544776	0.132339	-411.651.710.005.543	3,85E+09	0.000696826
ENSG00000109861	375.630.953.803.945	-0.507402	0.123324	-411.439.489.131.135	3,88E+09	0.00070274
ENSG00000200997	496.722.184.946.847	-193.376.317.717.188	0.470034	-411.409.533.647.932	3,89E+09	0.000703126
ENSG00000101846	785.743.412.812.257	-0.959739	0.233337	-411.311.097.598.867	3,90E+09	0.000705604
ENSG00000189171	32.858.532.868.724	-0.535777	0.130272	-411.273.853.648.232	3,91E+09	0.000706215
novel.303	145.526.787.299.911	-357.339.139.623.359	0.869058	-411.179.949.855.121	3,93E+09	0.000708564
ENSG00000179988	425.999.898.004.185	-0.73876	0.179706	-411.093.937.400.584	3,94E+09	0.000710678
ENSG00000158158	818.313.565.986.303	0.577547	0.140593	410.793.284.605.214	3,99E+09	0.000719453
ENSG00000177410	207.103.421.385.778	0.611686	0.148916	410.759.916.690.935	4,00E+09	0.000719956
ENSG00000227640	162.630.084.137.151	137.914.499.151.234	0.335862	410.628.426.232.634	4,02E+09	0.000723525
ENSG00000227403	122.968.256.603.343	123.832.316.097.574	0.301594	410.592.278.087.093	4,03E+09	0.000724118
ENSG00000121068	511.295.797.879.904	-0.707754	0.172414	-410.496.500.938.491	4,04E+09	0.000726043
ENSG00000105281	774.515.964.414.099	0.665378	0.162084	410.513.293.309.822	4,04E+09	0.000726043
ENSG00000100083	171.868.892.959.089	0.595407	0.145067	41.043.465.062.172	4,05E+09	0.000727447
ENSG00000130165	264.029.744.106.657	-0.587852	0.143353	-41.007.435.006.578	4,12E+09	0.000738319
ENSG00000054967	136.564.055.410.223	-0.676757	0.165053	-410.025.078.636.552	4,13E+09	0.000738796
ENSG00000298368	270.136.552.226.629	107.772.351.304.224	0.262836	410.036.505.096.257	4,12E+09	0.000738796
ENSG00000060971	166.949.867.743.127	-0.551599	0.134537	-409.996.854.020.678	4,13E+09	0.00073915
ENSG00000137076	744.057.227.613.947	0.513848	0.125399	409.771.859.726.686	4,17E+09	0.000745816
ENSG00000259727	968.666.686.332.072	-131.101.428.894.292	0.319974	-409.725.573.656.708	4,18E+09	0.000746756
ENSG00000144837	395.494.386.015.416	-258.643.677.388.574	0.631432	-40.961.420.924.189	4,20E+09	0.000749801
ENSG00000176076	186.416.023.338.348	-309.083.661.305.209	0.754771	-409.506.392.057.084	4,22E+09	0.000752742
ENSG00000229563	123.094.681.408.895	-439.056.702.011.967	107.239.797.711.388	-409.415.824.518.424	4,24E+09	0.000755133
ENSG00000293268	331.469.641.956.298	0.855951	0.209088	409.374.173.605.936	4,24E+09	0.000755376
ENSG00000170638	289.380.262.241.793	0.531485	0.129827	409.380.217.120.952	4,24E+09	0.000755376
ENSG00000137720	722.270.356.670.474	0.801531	0.195825	409.309.568.322.247	4,26E+09	0.000756737
ENSG00000174943	821.318.565.657.118	0.67516	0.164956	409.298.325.042.953	4,26E+08	0.000756737
ENSG00000305207	514.765.553.834.213	-194.297.602.804.656	0.474756	-409.257.501.223.557	4,27E+08	0.000757514
ENSG00000144749	195.218.430.894.051	-0.964243	0.235725	-409.054.645.564.625	4,30E+09	0.000763609
ENSG00000157766	154.368.356.990.266	-317.768.495.760.156	0.777307	-408.806.683.200.873	4,35E+09	0.000770682
ENSG00000126458	552.001.376.080.241	0.548359	0.134134	408.814.704.845.006	4,35E+09	0.000770682
ENSG00000167487	434.606.822.358.183	0.937057	0.229239	408.768.814.590.144	4,36E+09	0.000771375
ENSG00000305154	406.723.584.513.289	109.017.306.812.248	0.266765	408.663.917.538.386	4,38E+09	0.000774302
ENSG00000212747	284.507.432.785.341	107.741.614.349.982	0.263727	408.534.928.355.669	4,40E+09	0.000778046
ENSG00000180776	953.577.574.834.981	-0.492337	0.120577	-408.316.899.757.989	4,44E+09	0.000784485
ENSG00000073910	641.341.377.641.852	-217.976.059.902.612	0.53385	-408.309.563.945.907	4,44E+09	0.000784485
ENSG00000158092	111.304.160.288.103	-0.67226	0.164714	-408.137.705.696.968	4,48E+09	0.000789732
ENSG00000130764	279.660.709.739.406	0.585373	0.143501	407.923.736.197.006	4,52E+09	0.000796453
ENSG00000309955	281.984.788.798.747	-228.824.057.437.148	0.561066	-407.838.226.608.809	4,54E+09	0.000798804
ENSG00000243244	834.034.658.837.905	-14.107.968.592.208	0.345974	-407.774.916.181.072	4,55E+09	0.000800398
ENSG00000180104	212.508.276.384.849	0.536718	0.13165	407.685.554.519.649	4,56E+09	0.000802432
ENSG00000137831	297.936.702.386.252	0.630584	0.154675	407.682.018.339.432	4,57E+08	0.000802432
ENSG00000185950	266.069.635.879.424	0.817723	0.200595	407.648.269.064.275	4,57E+09	0.000803012
ENSG00000198721	981.977.615.772.526	-0.62558	0.15354	-407.438.416.210.423	4,61E+09	0.000809698
ENSG00000206560	567.034.350.274.499	-0.506883	0.124467	-407.244.205.092.257	4,65E+09	0.000815296
ENSG00000165105	312.523.698.384.288	-0.645776	0.158568	-407.254.283.529.501	4,65E+08	0.000815296
ENSG00000126351	206.969.708.526.466	0.673752	0.165513	407.069.841.762.266	4,69E+09	0.000820828
ENSG00000170293	506.191.584.382.524	-0.655772	0.161126	-4.069.936.533.267	4,70E+09	0.00082292
ENSG00000164251	163.181.319.366.416	0.599274	0.147323	406.775.187.696.904	4,75E+09	0.00083007
ENSG00000213853	341.242.363.856.445	-0.484228	0.119102	-406.567.655.728.148	4,79E+09	0.000836886
novel.747	348.273.445.031.608	-246.348.165.756.207	0.606034	-406.491.992.658.136	4,80E+09	0.000838998
ENSG00000167543	544.760.078.090.472	0.592319	0.145766	406.348.704.443.888	4,83E+08	0.000843557
ENSG00000298384	116.089.574.843.434	-430.716.318.760.378	106.033.845.359.952	-406.206.449.740.865	4,86E+09	0.000848103
ENSG00000299188	157.300.845.051.176	-318.998.388.584.733	0.785533	-406.091.734.637.395	4,89E+09	0.000851667
ENSG00000167302	940.116.316.559.994	0.641342	0.157968	405.993.562.141.711	4,91E+07	0.000854639
ENSG00000053524	707.067.876.487.539	-14.193.121.246.184	0.349777	-405.776.237.076.839	4,95E+09	0.000862007
ENSG00000116983	715.080.179.185.626	-169.516.349.783.053	0.417842	-405.694.443.376.831	4,97E+09	0.000864407
ENSG00000294670	19.940.192.197.507	-306.490.156.527.438	0.755616	-405.616.509.091.797	4,99E+09	0.000866671
ENSG00000171840	469.652.220.456.285	-217.264.129.031.283	0.535709	-405.563.469.928.202	5,00E+09	0.000868016
ENSG00000149596	199.835.503.163.609	-0.914956	0.225621	-405.527.977.449.618	5,01E+09	0.000868711
novel.222	913.956.605.952.366	-128.043.381.461.009	0.315759	-405.509.438.387.269	5,01E+09	0.000868776
ENSG00000141458	417.331.958.841.282	-0.587822	0.144986	-405.433.911.054.044	5,03E+09	0.000870962
ENSG00000129933	220.448.158.274.837	0.500853	0.123555	405.367.271.481.346	5,04E+08	0.000872822
ENSG00000289589	311.101.071.157.182	-20.542.350.657.493	0.506882	-405.268.632.898.875	5,06E+09	0.000875883
ENSG00000115652	900.435.419.218.366	-0.608846	0.150261	-40.519.337.057.892	5,08E+09	0.000878077
ENSG00000180071	589.814.909.603.471	0.666267	0.164443	40.516.686.699.059	5,09E+09	0.000878444
ENSG00000219507	868.823.261.243.385	-130.417.864.560.382	0.322084	-404.918.245.581.666	5,14E+09	0.000887193
ENSG00000157045	201.948.419.888.267	-348.232.086.996.348	0.860128	-4.048.606.545.943	5,15E+08	0.000888743
ENSG00000241685	131.592.811.083.197	-0.566844	0.14004	-404.771.445.121.642	5,17E+09	0.0008915
novel.977	217.040.444.712.537	-302.980.082.696.045	0.748612	-404.722.380.613.174	5,18E+08	0.000892713
novel.1278	334.565.819.059.511	107.862.422.476.197	0.266531	40.468.950.855.481	5,19E+09	0.000892713
ENSG00000185825	606.354.431.391.804	0.501442	0.123903	404.706.184.591.865	5,19E+09	0.000892713
ENSG00000108590	114.620.837.026.897	-0.565709	0.139885	-404.408.927.763.379	5,25E+09	0.000902827
ENSG00000237412	241.556.333.191.766	265.056.921.033.104	0.655699	404.235.553.254.603	5,29E+09	0.000908884
ENSG00000145107	175.503.471.101.471	-124.951.774.966.967	0.309174	-404.146.517.355.328	5,31E+09	0.000911137
ENSG00000235194	528.137.497.636.712	0.772242	0.191081	404.144.170.752.486	5,31E+09	0.000911137
ENSG00000151725	152.141.229.916.488	-0.629537	0.155779	-404.122.611.360.832	5,32E+09	0.000911252
ENSG00000198858	160.443.244.591.654	0.597322	0.147812	404.107.953.076.307	5,32E+09	0.000911252
ENSG00000197043	235.829.464.041.331	-0.496801	0.122945	-404.085.436.120.351	5,33E+09	0.000911481
ENSG00000122378	193.311.656.073.471	-0.618502	0.153079	-404.041.024.916.791	5,34E+08	0.000912562
ENSG00000100632	336.126.650.630.719	-0.548244	0.1357	-404.012.116.293.605	5,34E+09	0.000913041
ENSG00000048052	80.975.772.908.248	-172.539.024.364.689	0.427111	-403.967.358.082.112	5,35E+09	0.000914138
ENSG00000166888	375.245.293.952.019	0.720307	0.178453	403.640.590.153.834	5,43E+09	0.000926302
ENSG00000067955	714.584.926.844.875	-0.564684	0.13993	-403.548.457.997.692	5,45E+09	0.000928777
ENSG00000054793	942.871.844.293.469	-0.763037	0.189084	-403.544.798.864.534	5,45E+08	0.000928777
ENSG00000103266	172.701.257.097.519	-0.558042	0.138304	-403.489.543.253.683	5,46E+09	0.000930309
ENSG00000173535	668.040.403.021.612	156.243.347.659.016	0.387279	403.439.166.995.914	5,47E+09	0.00093165
ENSG00000108691	313.947.263.750.606	-0.839515	0.208102	-403.414.658.592.221	5,48E+07	0.000931966
ENSG00000283541	25.247.121.170.579	277.104.135.283.598	0.68697	403.371.460.116.887	5,49E+09	0.000933025
ENSG00000180537	680.584.115.855.392	-0.717879	0.178018	-403.261.383.499.231	5,52E+09	0.000936748
ENSG00000236924	27.991.974.502.115	0.799399	0.198311	403.102.995.710.503	5,55E+06	0.000942421
ENSG00000160741	707.682.951.424.766	0.597334	0.148222	403.000.472.320.982	5,58E+09	0.000945877
ENSG00000115112	243.583.026.094.209	0.863362	0.21426	402.950.594.768.642	5,59E+09	0.000946556
ENSG00000148426	148.284.361.041.063	0.719707	0.178605	402.959.750.133.916	5,59E+08	0.000946556
ENSG00000140307	505.103.121.234.598	-0.511404	0.126923	-402.923.966.702.012	5,60E+09	0.000946965
ENSG00000236609	329.806.401.874.569	-0.864528	0.214596	-402.862.667.843.917	5,61E+09	0.000948772
ENSG00000144560	232.999.772.760.168	-0.568595	0.141169	-402.776.724.587.092	5,63E+09	0.00095158
ENSG00000118407	273.972.752.814.306	130.224.182.261.374	0.323567	402.464.783.875.522	5,71E+09	0.000963607
ENSG00000089327	323.832.924.041.175	-0.525319	0.130542	-402.414.846.941.768	5,72E+09	0.000964978
ENSG00000161057	157.467.696.647.186	-0.576718	0.14339	-402.201.322.882.002	5,77E+09	0.000972411
novel.903	484.844.964.080.672	-202.376.160.666.825	0.503152	-402.216.661.579.743	5,77E+09	0.000972411
ENSG00000163121	156.638.981.465.074	-125.592.465.244.347	0.312297	-402.157.146.891.982	5,78E+09	0.000972879
ENSG00000275443	341.026.542.151.562	219.089.811.884.826	0.54478	40.216.196.599.757	5,78E+09	0.000972879
ENSG00000086061	142.338.697.592.777	-0.473462	0.117748	-40.209.777.351.636	5,80E+09	0.000974204
ENSG00000100296	320.209.700.632.288	-0.490182	0.121908	-402.092.305.900.077	5,80E+09	0.000974204
ENSG00000138448	210.170.705.507.846	-0.605384	0.150647	-401.857.032.885.742	5,86E+09	0.000983296
ENSG00000090889	104.135.720.409.605	-0.577749	0.143795	-401.786.757.330.256	5,87E+09	0.000985547
ENSG00000125089	135.181.684.095.623	-0.697138	0.173636	-40.149.419.517.698	5,95E+09	0.000995832
ENSG00000285976	782.982.385.843.703	0.671066	0.167143	401.492.893.879.517	5,95E+09	0.000995832
ENSG00000197724	125.252.712.241.713	0.550775	0.137171	401.524.419.773.792	5,94E+09	0.000995832
ENSG00000026297	542.141.153.230.001	-0.666604	0.166073	-401.392.877.479.069	5,97E+09	0.00099937
ENSG00000196652	227.147.484.512.144	-0.501412	0.124926	-401.367.981.369.277	5,98E+09	0.000999732
ENSG00000103222	633.628.991.448.106	-0.670607	0.167135	-401.235.927.630.501	6,01E+09	0.00100465
ENSG00000134815	151.889.413.695.544	0.551769	0.137668	400.797.265.763.595	6,12E+09	0.00102278
ENSG00000154473	806.957.112.641.146	-0.515693	0.128689	-400.727.825.692.552	6,14E+09	0.00102508
ENSG00000072506	457.701.957.691.366	-0.500818	0.124983	-400.708.018.177.946	6,15E+09	0.00102523
ENSG00000146090	115.418.943.443.397	-430.077.255.998.498	107.371.731.048.716	-400.549.801.887.208	6,19E+09	0.00103141
ENSG00000175166	310.017.579.291.692	-0.745485	0.186128	-40.052.364.924.379	6,20E+09	0.00103184
ENSG00000151491	566.844.714.794.373	-0.796693	0.198932	-400.485.547.023.217	6,21E+06	0.00103279
ENSG00000261762	309.826.901.605.675	-0.787285	0.196758	-40.012.914.443.527	6,30E+09	0.00104703
ENSG00000103160	263.269.933.734.587	-0.542594	0.135599	-400.145.076.642.538	6,30E+08	0.00104703
ENSG00000235643	113.737.699.038.153	-470.436.496.744.257	117.590.642.171.876	-400.062.868.996.535	6,32E+08	0.00104924
ENSG00000180822	836.109.486.435.826	-0.615764	0.153976	-399.908.427.500.138	6,36E+09	0.00105539
ENSG00000095637	145.731.270.409.894	-114.166.875.433.173	0.285502	-399.881.346.582.219	6,37E+08	0.00105587
ENSG00000143373	216.328.471.190.296	0.629022	0.157311	399.858.113.077.262	6,37E+09	0.00105618
ENSG00000175782	271.996.915.624.578	-0.548594	0.137204	-399.837.914.347.375	6,38E+09	0.00105636
ENSG00000145555	173.675.837.634.061	0.600005	0.150119	399.687.196.614.769	6,42E+09	0.00106237
ENSG00000197461	10.575.675.238.473	0.715068	0.179069	399.324.981.296.935	6,52E+09	0.001078
ENSG00000293592	134.299.822.194.524	-389.797.092.809.631	0.976411	-399.214.091.707.783	6,55E+09	0.00108232
ENSG00000187266	428.982.569.135.896	0.946825	0.237217	399.138.465.384.228	6,57E+08	0.00108503
ENSG00000124541	342.134.296.529.368	-0.560437	0.140456	-39.901.284.866.809	6,60E+08	0.00109005
ENSG00000174010	306.770.793.547.337	-0.513498	0.128705	-398.973.424.635.737	6,61E+08	0.00109111
ENSG00000111058	287.306.261.380.793	201.520.366.841.216	0.505377	398.752.571.636.958	6,68E+08	0.00110057
ENSG00000099957	102.378.835.496.286	-126.509.372.252.981	0.317327	-398.672.400.231.068	6,70E+09	0.00110354
ENSG00000261122	119.247.833.416.658	-437.056.411.705.728	109.644.071.668.179	-39.861.381.017.335	6,72E+09	0.00110551
ENSG00000222047	168.132.898.831.415	-120.548.019.838.434	0.302472	-398.542.813.178.802	6,74E+09	0.00110787
ENSG00000299616	343.929.228.492.438	-205.868.982.744.204	0.51657	-398.530.829.189.734	6,74E+09	0.00110787
ENSG00000163818	13.358.767.137.401	-0.616058	0.154644	-39.837.121.955.047	6,78E+09	0.00111458
ENSG00000114446	229.751.139.870.942	-0.521155	0.13091	-398.103.261.905.146	6,86E+09	0.00112646
ENSG00000102003	869.364.337.538.674	133.245.593.590.353	0.335152	397.567.951.397.534	7,02E+09	0.00115132
ENSG00000077147	697.409.346.712.733	-0.533221	0.134215	-39.728.722.605.954	7,10E+09	0.0011634
ENSG00000130669	27.384.896.277.511	0.535513	0.134789	397.296.239.343.026	7,10E+09	0.0011634
ENSG00000142655	749.277.126.174.542	0.786878	0.198092	397.227.749.691.294	7,12E+09	0.00116552
ENSG00000213713	129.626.557.294.456	103.906.580.029.936	0.26164	397.135.092.651.734	7,15E+09	0.00116927
ENSG00000280744	938.811.573.990.388	-499.463.357.817.155	125.781.455.460.728	-397.088.232.114.708	7,16E+09	0.00117078
ENSG00000177156	265.041.381.004.149	-0.501234	0.126243	-397.039.018.594.949	7,18E+09	0.0011724
ENSG00000072110	493.021.003.459.849	0.475064	0.119659	397.013.124.974.118	7,18E+09	0.00117289
ENSG00000158850	142.983.833.278.101	0.522787	0.131761	396.769.929.743.611	7,26E+08	0.00118411
ENSG00000168477	273.130.178.082.226	-273.383.282.296.763	0.689114	-396.716.780.769.784	7,27E+09	0.00118516
ENSG00000134809	162.668.081.891.125	-0.55149	0.139009	-396.729.207.680.175	7,27E+09	0.00118516
ENSG00000151665	115.329.674.675.619	0.589065	0.148521	39.662.057.228.752	7,30E+09	0.00118856
novel.2076	806.224.841.847.686	482.490.996.842.951	121.651.878.036.347	396.616.151.457.024	7,30E+09	0.00118856
ENSG00000225377	651.945.395.679.253	0.759442	0.19151	396.554.034.844.832	7,32E+09	0.00119086
ENSG00000167157	176.159.480.274.145	0.962611	0.242794	396.471.954.478.724	7,35E+09	0.00119336
ENSG00000172809	290.013.510.204.923	-0.565387	0.142603	-396.475.568.657.199	7,35E+09	0.00119336
ENSG00000198478	924.105.038.179.592	-0.666525	0.168129	-396.436.863.738.359	7,36E+09	0.00119431
ENSG00000137942	260.439.501.956.223	0.599313	0.15119	396.397.307.313.827	7,37E+08	0.00119549
ENSG00000037241	112.413.251.104.784	-0.646071	0.163019	-396.315.485.984.823	7,40E+09	0.00119879
ENSG00000213983	200.230.238.698.264	0.57524	0.145243	396.052.952.159.319	7,48E+09	0.00121042
ENSG00000198618	203.147.077.235.769	-0.571865	0.144386	-396.065.555.654.111	7,47E+09	0.00121042
ENSG00000112312	303.309.630.294.799	-0.601855	0.152001	-395.954.299.205.948	7,51E+09	0.00121462
ENSG00000164442	272.639.725.053.634	209.637.547.612.155	0.529611	395.833.101.696.198	7,55E+09	0.00121998
ENSG00000298750	129.491.138.054.165	-103.901.976.363.447	0.262539	-395.758.855.772.009	7,57E+09	0.00122296
novel.194	233.803.088.680.736	-266.773.448.969.318	0.674209	-395.683.365.754.891	7,59E+09	0.00122601
novel.188	323.592.935.091.717	-229.592.380.262.586	0.580281	-395.657.421.936.445	7,60E+09	0.00122652
ENSG00000143379	172.335.426.534.342	0.501656	0.126847	39.548.126.745.993	7,66E+09	0.00123477
ENSG00000076242	322.291.495.211.933	-0.487283	0.123233	-395.415.874.812.382	7,68E+09	0.00123733
ENSG00000181513	141.734.958.092.132	0.583712	0.147634	395.376.813.467.884	7,69E+09	0.00123852
ENSG00000170482	156.780.226.606.865	141.208.043.417.928	0.357163	395.359.835.334.064	7,70E+09	0.00123858
ENSG00000135677	803.231.973.259.259	-0.656183	0.166072	-395.119.165.167.354	7,78E+09	0.00125027
ENSG00000039560	159.291.035.741.585	-0.545406	0.138143	-394.810.945.454.812	7,88E+09	0.00126563
ENSG00000187325	125.117.410.361.707	0.591919	0.149991	394.635.807.530.335	7,93E+09	0.00127407
ENSG00000172965	256.580.005.037.014	-0.679663	0.172273	-394.527.478.603.653	7,97E+09	0.00127899
ENSG00000100346	404.368.339.321.628	-193.526.096.506.615	0.490906	-394.222.407.513.101	8,07E+09	0.00129451
ENSG00000174915	171.633.205.551.087	0.805527	0.204347	394.194.730.282.066	8,08E+09	0.00129515
ENSG00000135318	84.018.874.581.834	-0.549353	0.139388	-39.411.673.251.547	8,11E+09	0.00129765
ENSG00000174238	105.060.438.616.193	-0.631058	0.160115	-394.127.776.700.424	8,10E+09	0.00129765
ENSG00000138669	168.236.778.221.316	110.261.767.304.623	0.279782	394.098.960.930.793	8,11E+09	0.00129775
ENSG00000177225	4.729.352.916.246	0.540554	0.137274	393.778.026.578.288	8,22E+09	0.00131435
ENSG00000142875	192.560.088.678.497	-0.544482	0.138318	-393.645.624.246.198	8,27E+09	0.00132075
ENSG00000006534	573.383.811.831.642	0.63746	0.16195	393.615.649.564.305	8,28E+09	0.00132152
ENSG00000138463	286.024.070.158.492	-0.554533	0.141005	-393.272.205.736.062	8,40E+09	0.00133967
ENSG00000088888	674.313.247.076.234	0.502065	0.127786	392.896.581.210.021	8,53E+09	0.00135987
ENSG00000154447	232.047.909.569.073	0.49279	0.125449	392.819.512.522.955	8,56E+09	0.00136333
ENSG00000104537	10.767.933.225.539	131.762.613.037.628	0.335442	392.803.189.519.433	8,56E+09	0.00136336
ENSG00000237187	404.498.976.910.008	0.696082	0.177379	392.426.480.582.704	8,70E+09	0.00138395
novel.748	15.857.987.890.904	-339.688.210.585.124	0.866055	-392.224.722.037.048	8,77E+09	0.00139457
ENSG00000110851	112.369.950.953.009	0.549187	0.140024	392.210.764.505.418	8,78E+09	0.00139457
ENSG00000013563	88.812.486.361.249	0.714819	0.182268	392.179.078.291.434	8,79E+09	0.00139549
ENSG00000170265	253.423.297.758.878	0.624484	0.159337	39.192.666.194.275	8,88E+09	0.00140926
novel.599	17.740.488.157.767	-357.333.614.371.151	0.911842	-391.881.002.350.294	8,90E+09	0.001411
ENSG00000307087	541.011.299.979.681	-166.982.948.552.006	0.426143	-391.846.976.259.065	8,91E+09	0.00141207
ENSG00000099849	155.149.833.402.165	0.808115	0.20626	391.794.740.327.302	8,93E+09	0.00141341
ENSG00000196632	507.059.569.391.274	-161.948.085.401.697	0.413352	-391.792.453.700.107	8,93E+09	0.00141341
ENSG00000174521	41.948.030.480.725	-212.596.122.463.647	0.542719	-391.724.136.593.579	8,96E+09	0.00141464
ENSG00000121417	100.411.740.374.588	-0.564611	0.144132	-39.173.090.963.997	8,95E+08	0.00141464
ENSG00000205181	132.045.599.336.766	358.551.038.531.802	0.915303	391.729.454.721.506	8,95E+09	0.00141464
ENSG00000117419	179.808.726.537.814	0.673565	0.171996	391.617.060.906.299	9,00E+09	0.00142
ENSG00000129988	324.758.670.473.089	-352.667.594.078.808	0.900714	-39.154.234.380.144	9,02E+09	0.00142348
ENSG00000300742	203.605.502.085.748	101.641.718.984.102	0.259687	391.400.458.444.303	9,08E+09	0.00143094
ENSG00000137496	326.156.442.945.571	0.82306	0.21035	39.128.162.888.532	9,12E+09	0.00143706
ENSG00000104812	242.503.852.335.048	0.787289	0.201232	391.235.019.563.924	9,14E+09	0.0014389
ENSG00000142627	149.144.672.232.173	0.647596	0.165597	391.068.392.741.774	9,20E+09	0.00144792
ENSG00000125037	19.691.345.661.065	-0.641789	0.164175	-390.918.120.509.183	9,26E+09	0.00145601
ENSG00000132423	776.798.329.630.412	-0.633752	0.162135	-390.878.601.773.412	9,28E+09	0.00145744
ENSG00000161791	25.882.122.347.016	-0.777989	0.199093	-39.076.703.005.294	9,32E+09	0.00146323
ENSG00000003056	147.655.929.154.913	-0.457496	0.117095	-390.705.423.510.001	9,34E+09	0.00146601
ENSG00000281903	120.399.246.316.508	-0.848873	0.217338	-39.057.738.067.151	9,39E+09	0.00147284
ENSG00000140382	258.558.567.773.081	0.488313	0.125037	390.535.563.159.337	9,41E+09	0.00147444
novel.12	23.623.795.935.921	-246.353.915.318.138	0.630885	-390.489.415.846.021	9,43E+09	0.00147534
novel.311	534.536.933.470.259	-186.302.866.605.956	0.477098	-390.491.993.022.168	9,43E+09	0.00147534
ENSG00000096696	119.209.105.155.835	0.924265	0.236748	39.040.013.494.941	9,46E+09	0.00147983
ENSG00000132196	140.829.707.132.526	-0.5401	0.138458	-39.008.228.229.661	9,59E+08	0.00149843
ENSG00000167118	490.770.002.411.844	0.562042	0.144163	389.865.020.511.736	9,67E+09	0.00151096
ENSG00000305326	221.705.071.275.107	104.781.741.958.138	0.26882	389.783.332.994.751	9,71E+09	0.00151508
ENSG00000143641	47.492.197.901.117	0.52993	0.13598	389.712.738.294.075	9,73E+07	0.00151852
ENSG00000010810	128.915.446.726.678	-121.392.624.571.381	0.311513	-389.687.095.636.736	9,74E+09	0.00151915
ENSG00000008735	58.069.503.999.604	-0.728264	0.186928	-38.959.598.778.691	9,78E+09	0.00152389
ENSG00000144136	911.492.662.006.554	-0.604319	0.155135	-389.544.509.233.043	9,80E+09	0.00152609
ENSG00000008294	753.487.417.179.385	-0.570924	0.146568	-389.529.814.671.932	9,81E+09	0.00152609
ENSG00000057757	140.588.494.844.155	-0.592058	0.152005	-389.498.261.108.108	9,82E+08	0.0015267
ENSG00000101901	363.780.169.501.545	-0.466121	0.119675	-389.488.883.844.231	9,82E+08	0.0015267
ENSG00000031081	361.712.069.785.493	-0.906609	0.23283	-389.386.029.983.949	9,87E+09	0.0015322
ENSG00000169570	908.030.030.152.233	-0.59642	0.153218	-389.263.000.151.543	9,92E+09	0.00153901
ENSG00000172367	176.722.870.779.025	297.486.781.688.291	0.764318	389.218.607.731.635	9,93E+09	0.00154084
ENSG00000260420	601.903.989.400.144	-153.409.752.690.869	0.394179	-38.918.816.420.189	9,95E+09	0.00154178
novel.156	841.113.807.120.155	-577.510.803.704.555	14.840.754.179.245	-38.913.844.723.081	9,97E+09	0.00154395
ENSG00000128266	285.313.420.115.574	-0.869017	0.22339	-389.013.160.419.073	0.00010019	0.00155095
ENSG00000111670	606.513.278.133.182	-0.502174	0.12911	-388.948.951.003.351	0.000100455	0.00155407
ENSG00000048140	729.603.537.453.661	-0.442278	0.113736	-38.886.440.807.332	0.000100806	0.00155849
ENSG00000183114	182.075.783.945.807	0.94019	0.241845	388.756.845.704.141	0.000101253	0.00156441
ENSG00000171365	769.207.446.230.574	-0.67608	0.173985	-388.585.987.959.903	0.000101968	0.00157445
ENSG00000179195	475.526.462.812.509	-0.457193	0.117684	-388.491.175.071.611	0.000102367	0.00157959
ENSG00000164509	466.067.728.487.379	-0.912242	0.23484	-388.453.030.397.278	0.000102528	0.00158106
ENSG00000135632	409.287.616.836.052	0.588231	0.151456	388.384.499.710.434	0.000102817	0.00158452
ENSG00000225269	1.647.567.395.292	-101.076.166.224.934	0.260297	-388.311.240.629.833	0.000103128	0.00158829
novel.538	129.472.858.746.297	-383.312.662.807.823	0.987264	-388.257.478.737.738	0.000103356	0.00158978
novel.325	492.871.690.558.329	-10.944.412.895.523	0.281875	-388.271.721.558.601	0.000103296	0.00158978
ENSG00000157600	411.622.043.152.916	0.522113	0.134483	38.823.803.612.589	0.000103439	0.00159004
ENSG00000115380	644.706.064.752.608	-0.828183	0.21359	-387.744.737.597.737	0.000105558	0.00162055
ENSG00000127585	932.082.433.374.053	114.839.034.374.363	0.296165	387.754.010.149.775	0.000105518	0.00162055
ENSG00000206737	287.276.130.167.645	-212.184.994.601.434	0.547323	-387.678.137.949.905	0.000105847	0.00162105
ENSG00000168056	266.230.400.248.245	0.568859	0.146726	387.701.939.260.228	0.000105744	0.00162105
ENSG00000250510	248.574.933.396.708	-0.977307	0.252094	-387.675.351.745.122	0.00010586	0.00162105
ENSG00000139645	26.221.329.818.196	0.602416	0.155374	387.719.198.693.329	0.000105669	0.00162105
ENSG00000137642	112.983.616.452.639	-0.606666	0.156505	-387.634.277.450.252	0.000106038	0.00162276
ENSG00000267015	713.414.327.046.153	-149.260.530.329.164	0.385264	-38.742.428.602.907	0.000106957	0.00163578
ENSG00000186132	340.277.162.036.304	-0.867665	0.223991	-387.365.873.759.552	0.000107214	0.00163739
ENSG00000186577	177.896.618.422.581	-0.51999	0.13424	-387.357.342.101.359	0.000107251	0.00163739
ENSG00000182704	111.269.506.211.397	0.728209	0.187996	387.354.045.030.536	0.000107266	0.00163739
ENSG00000234807	1.058.278.913.792	-127.821.072.582.932	0.33006	-387.266.243.537.675	0.000107653	0.00164227
ENSG00000164400	480.953.955.258.626	-217.933.011.627.707	0.56287	-38.718.175.100.398	0.000108027	0.00164545
ENSG00000205426	180.343.755.516.567	0.628409	0.162305	387.177.822.973.499	0.000108044	0.00164545
ENSG00000182979	322.834.959.161.128	0.557845	0.144082	387.172.883.689.403	0.000108066	0.00164545
ENSG00000116560	176.649.458.701.594	0.591142	0.152713	387.094.192.142.727	0.000108416	0.00164974
novel.557	342.187.877.354.631	-233.859.930.359.831	0.604282	-387.004.916.134.515	0.000108813	0.00165475
ENSG00000304774	361.131.973.758.676	-233.547.369.605.431	0.603754	-386.825.344.967.646	0.000109618	0.00166488
ENSG00000137274	958.803.794.040.185	0.591082	0.152802	386.828.765.139.493	0.000109602	0.00166488
ENSG00000198546	899.142.687.701.508	-0.660715	0.170826	-386.777.127.485.225	0.000109835	0.00166712
ENSG00000124126	103.740.328.165.841	-0.642099	0.166069	-386.645.480.829.616	0.000110429	0.00167509
ENSG00000303435	584.243.888.190.966	-144.662.353.520.029	0.37425	-386.539.561.284.421	0.000110909	0.00168132
novel.1378	73.198.739.974.513	0.607699	0.157267	386.412.939.699.677	0.000111486	0.00168901
ENSG00000147164	149.524.344.199.463	-0.585448	0.151524	-386.373.482.328.127	0.000111666	0.00169068
ENSG00000186615	319.050.713.977.049	0.70891	0.183527	386.269.347.504.512	0.000112144	0.00169684
ENSG00000100867	108.221.666.157.772	-129.232.755.793.643	0.334635	-386.190.058.613.156	0.000112508	0.00170129
ENSG00000065978	482.731.433.053.002	-0.458516	0.118733	-386.173.228.274.388	0.000112586	0.0017014
ENSG00000178741	616.144.600.958.693	-0.452946	0.117302	-386.136.448.863.104	0.000112756	0.0017029
ENSG00000007541	311.946.716.005.134	0.503735	0.130524	385.932.575.218.985	0.0001137	0.00171609
ENSG00000100036	88.470.479.104.944	-0.656114	0.170095	-385.734.645.405.709	0.000114625	0.00172896
ENSG00000099814	206.630.057.898.366	0.553384	0.143481	385.683.743.788.117	0.000114863	0.00173149
ENSG00000186815	123.485.503.875.739	0.772652	0.200381	385.590.964.141.966	0.0001153	0.00173698
ENSG00000150093	211.099.016.808.701	-0.677893	0.175848	-385.498.274.469.714	0.000115738	0.0017422
ENSG00000155465	127.257.433.868.789	167.127.006.116.258	0.433548	385.487.128.875.828	0.000115791	0.0017422
ENSG00000157557	135.921.568.512.233	0.590813	0.153289	38.542.538.127.333	0.000116083	0.00174551
ENSG00000171503	1.234.407.422.207	-0.532467	0.138202	-385.281.986.334.156	0.000116765	0.00175468
ENSG00000175324	137.238.473.870.612	-0.551109	0.143071	-385.199.550.558.007	0.000117159	0.0017595
ENSG00000064666	294.107.778.374.386	0.549332	0.142623	385.162.923.274.941	0.000117335	0.00176104
ENSG00000094804	853.701.318.597.714	-0.608571	0.158121	-384.876.058.382.074	0.000118717	0.00177958
ENSG00000213762	409.723.264.936.596	-0.662991	0.172255	-384.889.742.389.257	0.000118651	0.00177958
ENSG00000112137	733.201.104.578.719	-173.349.824.969.694	0.450471	-384.819.411.824.364	0.000118992	0.00178259
ENSG00000005187	58.610.628.330.899	0.926976	0.240898	384.800.814.115.031	0.000119082	0.00178283
ENSG00000151348	941.707.487.870.242	-0.472216	0.122748	-384.703.186.958.013	0.000119557	0.00178773
ENSG00000034713	353.727.722.426.601	-0.502846	0.130708	-384.709.093.890.902	0.000119529	0.00178773
ENSG00000036549	467.163.502.726.875	-0.446055	0.115986	-384.576.676.157.152	0.000120176	0.00179587
ENSG00000229291	246.612.017.132.837	-235.221.467.855.582	0.611902	-384.410.248.906.684	0.000120994	0.00180699
ENSG00000004948	346.460.845.785.308	252.082.066.700.748	0.655976	384.285.601.698.963	0.000121611	0.00181507
ENSG00000065325	971.506.754.289.773	-0.750914	0.195493	-384.112.733.758.622	0.000122471	0.00182677
ENSG00000113119	834.501.040.635.646	0.674783	0.175715	384.021.105.739.484	0.000122929	0.00183247
ENSG00000094631	148.859.642.546.806	0.592353	0.154293	383.914.771.463.223	0.000123462	0.00183929
ENSG00000115919	300.117.374.925.336	-0.480937	0.125294	-383.845.672.843.753	0.00012381	0.00184207
ENSG00000047249	100.307.327.151.405	-0.678368	0.176725	-383.855.421.785.564	0.000123761	0.00184207
ENSG00000290039	146.104.871.238.095	-33.758.490.870.285	0.879512	-383.832.214.247.772	0.000123878	0.00184207
ENSG00000100196	871.152.879.532.356	0.680765	0.177381	383.786.473.017.689	0.000124109	0.00184437
ENSG00000213030	628.437.723.148.143	-170.483.232.103.953	0.444327	-383.688.632.205.308	0.000124604	0.00185059
novel.574	345.970.275.284.026	-205.837.374.566.784	0.536559	-383.625.164.485.122	0.000124926	0.00185424
ENSG00000122550	153.114.501.567.892	-0.517594	0.134933	-383.593.479.417.276	0.000125088	0.00185486
ENSG00000287326	173.067.606.978.659	-274.432.284.202.659	0.715466	-383.571.641.678.386	0.000125199	0.00185486
ENSG00000182481	571.778.884.353.959	-0.49078	0.127948	-38.357.731.633.167	0.00012517	0.00185486
ENSG00000198689	114.525.088.110.246	-0.672939	0.175457	-383.535.003.773.472	0.000125386	0.00185649
ENSG00000116898	148.488.207.598.663	-0.554173	0.144569	-383.326.529.457.361	0.000126453	0.00187115
ENSG00000104738	530.840.781.567.268	-0.517655	0.135057	-383.284.785.287.121	0.000126668	0.00187319
ENSG00000171443	119.158.339.116.164	0.588761	0.153668	383.137.620.724.495	0.000127428	0.00188327
ENSG00000132646	258.606.768.863.556	-0.507398	0.132494	-382.960.825.854.007	0.000128347	0.00189569
ENSG00000135424	138.368.742.024.162	-0.982101	0.256517	-382.859.654.419.655	0.000128876	0.00190234
ENSG00000141504	123.325.216.291.796	-0.510936	0.133462	-382.832.189.531.137	0.00012902	0.0019033
ENSG00000179943	736.879.342.956.344	0.559907	0.146273	382.782.007.831.451	0.000129283	0.00190602
ENSG00000116717	387.492.407.187.489	-115.680.455.244.022	0.302224	-382.763.605.158.769	0.00012938	0.00190628
ENSG00000198873	136.132.149.146.725	-0.967369	0.253019	-382.330.809.040.413	0.000131673	0.00193889
ENSG00000184697	307.444.592.757.014	-254.090.313.875.475	0.664819	-382.194.498.150.903	0.000132403	0.00194845
ENSG00000236345	448.540.646.662.989	-181.394.313.226.953	0.474716	-382.110.846.818.416	0.000132853	0.00195269
ENSG00000165502	220.988.281.967.105	-0.527591	0.138072	-382.112.397.056.262	0.000132845	0.00195269
ENSG00000084073	562.729.030.805.049	-0.651789	0.170631	-38.198.776.979.381	0.000133518	0.00195927
ENSG00000070785	149.352.406.223.477	-0.552549	0.14465	-381.990.133.144.055	0.000133505	0.00195927
ENSG00000102854	101.186.948.400.484	-146.215.085.032.763	0.382779	-381.982.922.063.289	0.000133544	0.00195927
ENSG00000116199	340.930.966.336.371	-0.475406	0.124465	-381.958.886.670.061	0.000133674	0.00195999
ENSG00000079263	139.340.799.607.031	-300.708.539.159.749	0.787357	-381.921.432.333.623	0.000133877	0.00196177
ENSG00000084628	140.698.790.070.362	104.459.837.436.145	0.273543	38.187.721.964.073	0.000134118	0.0019641
ENSG00000086730	241.708.839.749.345	-0.761732	0.199599	-381.631.508.608.831	0.00013546	0.00198255
ENSG00000243147	419.787.493.521.046	-0.552486	0.144782	-381.599.522.821.071	0.000135635	0.00198367
ENSG00000182919	600.996.712.132.216	0.627091	0.164337	381.587.632.343.945	0.0001357	0.00198367
ENSG00000301737	141.111.635.800.523	-0.958341	0.251165	-38.155.879.223.683	0.000135859	0.00198479
ENSG00000102054	354.678.410.475.306	-0.537479	0.14093	-381.380.748.149.426	0.000136842	0.00199794
ENSG00000175087	619.190.585.565.642	-0.577531	0.151551	-381.080.719.954.822	0.000138514	0.00202113
ENSG00000065457	850.185.124.040.674	-0.532154	0.139659	-381.038.106.279.035	0.000138753	0.00202339
ENSG00000169908	430.052.874.031.405	0.489499	0.128486	380.973.342.135.349	0.000139117	0.00202625
ENSG00000125657	157.765.348.804.584	-0.657148	0.172491	-380.974.885.430.614	0.000139108	0.00202625
ENSG00000008952	177.856.373.201.085	0.602066	0.158105	380.801.931.648.938	0.000140084	0.00203801
ENSG00000173674	409.472.449.619.113	-0.519772	0.136495	-380.800.516.390.195	0.000140092	0.00203801
ENSG00000290706	282.756.855.653.657	202.290.648.893.123	0.531653	38.049.384.679.529	0.000141839	0.00206218
ENSG00000101220	607.408.290.089.674	-0.499071	0.131188	-380.425.164.587.716	0.000142234	0.00206667
ENSG00000203930	268.730.803.924.918	0.718972	0.189037	380.334.876.019.057	0.000142753	0.00207297
ENSG00000049541	149.852.486.944.741	-0.562814	0.148041	-380.173.183.200.183	0.000143688	0.00208529
ENSG00000117475	274.630.532.043.524	-0.524675	0.138039	-380.091.083.820.342	0.000144165	0.00208725
ENSG00000113594	223.520.231.301.027	-0.553161	0.145533	-380.093.103.322.828	0.000144153	0.00208725
ENSG00000268001	985.033.719.467.562	-125.149.979.034.979	0.329264	-380.090.423.016.944	0.000144169	0.00208725
ENSG00000105472	304.650.043.360.076	0.748048	0.196803	380.100.241.369.893	0.000144112	0.00208725
ENSG00000163956	498.858.928.013.686	-0.460268	0.121106	-380.053.811.526.437	0.000144382	0.00208909
ENSG00000111799	610.025.423.347.213	-0.657343	0.172969	-380.036.322.827.683	0.000144484	0.00208931
ENSG00000134538	17.473.894.123.028	-0.883026	0.232402	-379.955.910.138.343	0.000144954	0.00209485
ENSG00000144119	133.555.504.821.717	340.621.418.951.267	0.896585	379.909.825.241.099	0.000145224	0.00209749
ENSG00000173258	110.910.157.819.385	-0.549205	0.144568	-379.894.320.780.497	0.000145314	0.00209755
ENSG00000234156	34.784.648.804.033	0.764189	0.201233	379.752.696.386.031	0.000146147	0.0021083
ENSG00000137809	113.063.390.824.852	-102.641.284.923.929	0.270296	-379.736.919.336.324	0.00014624	0.00210839
ENSG00000245680	220.418.284.076.561	0.942396	0.248189	379.709.230.871.189	0.000146403	0.00210948
ENSG00000289405	688.565.500.002.606	0.819741	0.215901	379.683.247.744.558	0.000146557	0.00211043
ENSG00000136048	256.181.261.603.902	-0.519781	0.136944	-37.955.828.499.279	0.000147297	0.00211857
novel.1223	692.011.430.662.668	-138.190.519.755.535	0.364071	-379.570.559.251.595	0.000147224	0.00211857
ENSG00000286505	284.194.884.232.755	-24.409.412.596.977	0.643315	-379.431.537.410.751	0.000148051	0.00212815
novel.2226	146.255.520.545.057	-0.527395	0.139042	-379.306.244.312.219	0.000148801	0.00213765
ENSG00000006047	101.184.798.145.466	504.799.001.127.757	133.090.716.113.452	379.289.416.924.802	0.000148902	0.00213783
ENSG00000160877	289.559.970.518.763	0.531607	0.1402	379.176.393.529.564	0.000149581	0.00214631
ENSG00000158055	385.705.004.433.117	196.645.447.732.169	0.518786	379.049.018.715.536	0.00015035	0.00215478
ENSG00000197989	169.274.634.367.147	0.567134	0.149616	379.058.714.258.363	0.000150292	0.00215478
ENSG00000084623	285.512.969.021.188	-0.522716	0.137911	-379.023.617.771.857	0.000150504	0.00215571
ENSG00000153822	321.507.130.549.642	332.473.433.853.828	0.877245	37.899.711.244.476	0.000150665	0.00215673
ENSG00000176714	270.618.759.160.146	0.745799	0.196791	378.980.701.207.802	0.000150764	0.00215688
ENSG00000250337	243.908.420.190.717	0.819888	0.216404	378.869.403.525.684	0.000151441	0.00216528
ENSG00000145247	146.994.805.818.988	-0.674962	0.178202	-378.762.265.692.794	0.000152096	0.00217335
ENSG00000029364	625.258.601.327.602	-0.57222	0.151147	-37.858.386.970.624	0.000153191	0.00218771
ENSG00000172830	131.327.885.932.289	0.582474	0.153888	378.504.683.812.145	0.00015368	0.00219339
ENSG00000197837	371.462.017.964.652	-0.618536	0.163543	-378.209.693.252.517	0.000155513	0.00221771
ENSG00000127870	194.481.066.232.097	-0.528988	0.13987	-378.200.922.443.071	0.000155568	0.00221771
ENSG00000259717	997.098.759.577.195	-122.859.679.069.401	0.324924	-378.118.322.951.234	0.000156085	0.00222377
ENSG00000291133	165.451.771.366.253	0.990442	0.261951	378.102.211.527.119	0.000156186	0.0022239
ENSG00000126787	662.451.143.666.779	-0.446188	0.118017	-378.070.927.610.636	0.000156382	0.00222407
ENSG00000088826	806.530.897.710.047	0.765055	0.202354	378.077.152.919.962	0.000156343	0.00222407
ENSG00000087266	567.401.502.422.279	0.764424	0.202217	378.021.409.272.073	0.000156694	0.00222719
ENSG00000132517	860.144.570.049.258	140.600.396.268.342	0.371958	378.000.549.522.862	0.000156825	0.00222774
ENSG00000100055	113.382.822.494.362	-117.566.655.822.195	0.311228	-377.750.883.218.643	0.000158405	0.00224754
novel.2004	19.195.303.570.413	462.654.791.653.148	122.475.737.342.446	377.752.199.490.377	0.000158397	0.00224754
ENSG00000078618	38.150.333.864.437	-0.50641	0.134118	-377.586.571.571.842	0.000159453	0.00226108
novel.267	697.936.701.872.622	-159.402.070.126.139	0.422343	-377.423.153.484.749	0.000160502	0.00227462
ENSG00000132334	983.167.454.965.592	-131.454.519.257.427	0.348337	-377.377.379.932.738	0.000160797	0.00227746
ENSG00000205593	172.113.637.149.944	0.956903	0.253648	37.725.571.983.653	0.000161583	0.00228726
ENSG00000151136	955.682.613.449.353	-0.458033	0.121528	-376.895.432.881.659	0.000163933	0.00231917
ENSG00000075624	116.086.791.854.491	0.476293	0.126381	376.870.168.239.055	0.000164099	0.00232015
ENSG00000018610	25.886.561.141.377	-0.480401	0.127489	-376.816.593.564.212	0.000164451	0.00232378
ENSG00000107159	256.572.838.177.919	279.414.724.576.142	0.741564	376.791.055.662.558	0.00016462	0.0023248
novel.256	374.694.953.576.935	-183.148.794.922.363	0.486294	-37.662.181.725.572	0.000165739	0.00233923
ENSG00000122507	761.723.982.870.444	-0.690885	0.18348	-376.544.706.547.741	0.000166251	0.0023451
ENSG00000243364	53.872.516.480.175	0.606746	0.161147	376.517.001.485.172	0.000166436	0.00234621
ENSG00000198933	489.103.978.721.755	0.67757	0.179964	376.503.696.150.102	0.000166524	0.00234621
ENSG00000156831	248.604.067.465.757	-0.508631	0.135119	-376.431.248.758.953	0.000167008	0.00235028
ENSG00000110811	251.407.475.759.294	-0.569605	0.151316	-376.433.392.722.921	0.000166994	0.00235028
ENSG00000163739	185.286.680.090.858	-0.711553	0.18907	-376.344.332.736.428	0.00016759	0.00235709
ENSG00000092847	801.087.539.714.787	-0.661098	0.175671	-376.326.738.517.336	0.000167708	0.00235738
ENSG00000154518	364.052.058.847.833	-0.481485	0.127949	-376.310.565.989.682	0.000167816	0.00235753
ENSG00000078269	398.711.352.549.768	-0.565362	0.150336	-376.066.486.575.017	0.000169462	0.0023779
ENSG00000137817	204.862.015.081.798	0.483317	0.128519	376.066.323.391.794	0.000169463	0.0023779
ENSG00000115718	103.131.211.680.583	-10.474.930.764.887	0.278709	-375.837.854.258.547	0.000171018	0.00239693
ENSG00000142082	240.865.834.929.047	0.755629	0.201045	375.850.721.072.599	0.00017093	0.00239693
ENSG00000124615	273.384.186.520.482	-0.797889	0.212375	-375.697.408.581.934	0.00017198	0.00240902
ENSG00000173894	160.791.585.287.334	0.555016	0.147741	375.667.051.820.576	0.000172189	0.00241055
ENSG00000227500	447.737.250.971.716	0.680707	0.181231	37.560.182.923.209	0.000172638	0.00241543
ENSG00000184564	39.307.634.376.748	110.807.189.346.352	0.295082	375.513.248.440.668	0.00017325	0.00242259
ENSG00000289357	279.326.050.964.039	0.78904	0.210131	375.498.687.710.476	0.000173351	0.00242259
ENSG00000179526	293.826.853.538.182	0.471081	0.125492	375.386.011.309.699	0.000174132	0.00243103
ENSG00000003249	350.542.269.695.405	0.501489	0.133594	375.382.655.815.166	0.000174155	0.00243103
ENSG00000067057	4.842.636.999.212	0.547661	0.146025	375.044.998.297.811	0.000176518	0.00246258
ENSG00000271579	106.088.563.945.735	-383.073.917.448.669	102.198.674.070.009	-374.832.570.906.208	0.000178019	0.00248209
ENSG00000138757	251.060.303.740.563	-0.643402	0.171674	-37.478.122.485.264	0.000178384	0.00248431
ENSG00000139438	446.934.937.695.978	-0.674442	0.179951	-374.792.198.575.746	0.000178306	0.00248431
ENSG00000116679	398.671.289.098.823	-0.490599	0.130908	-374.766.295.951.775	0.00017849	0.00248435
ENSG00000196104	363.843.721.225.699	-191.825.975.080.968	0.511884	-374.744.840.857.507	0.000178643	0.00248505
ENSG00000269821	681.806.182.529.202	0.595536	0.158991	37.457.202.998.752	0.000179877	0.00250078
ENSG00000096092	397.255.417.570.938	-0.462832	0.123598	-374.465.662.389.479	0.000180641	0.00250851
ENSG00000186575	432.202.728.099.077	0.607228	0.162156	374.471.426.516.119	0.000180599	0.00250851
ENSG00000103647	370.635.163.988.278	-111.842.765.837.409	0.298765	-374.350.005.511.877	0.000181475	0.00251864
ENSG00000110958	903.359.299.458.929	-0.51214	0.136817	-374.324.639.790.438	0.000181658	0.00251973
ENSG00000235142	350.532.102.206.715	0.888514	0.237412	374.249.953.960.678	0.000182199	0.00252579
ENSG00000146374	290.317.616.487.026	-0.63114	0.168651	-374.228.688.429.197	0.000182353	0.00252647
ENSG00000108106	462.437.531.279.336	-0.554668	0.148266	-374.102.396.989.513	0.000183272	0.00253775
ENSG00000217236	180.836.525.172.854	0.965299	0.25806	374.059.524.115.002	0.000183585	0.00254063
ENSG00000135631	38.594.156.839.412	0.531999	0.14225	373.987.410.573.721	0.000184112	0.00254647
ENSG00000180535	447.429.327.927.578	172.978.745.186.376	0.462585	373.939.162.257.098	0.000184466	0.0025499
ENSG00000151640	787.282.514.953.751	0.826923	0.221193	373.846.930.921.547	0.000185144	0.00255781
ENSG00000112992	18.824.238.353.728	0.526633	0.140937	37.366.637.350.563	0.000186478	0.00257476
ENSG00000049323	242.447.947.853.108	0.484407	0.129648	373.633.168.846.048	0.000186724	0.00257669
ENSG00000081019	940.751.342.293.146	0.584841	0.156547	373.588.827.890.387	0.000187054	0.0025778
ENSG00000170214	120.586.292.950.347	-0.55694	0.149075	-373.597.193.072.796	0.000186992	0.0025778
ENSG00000090266	647.775.652.795.132	-0.474356	0.126976	-373.579.212.750.679	0.000187125	0.0025778
ENSG00000143153	569.419.848.599.561	0.805263	0.215579	373.534.992.903.371	0.000187454	0.00258086
ENSG00000175931	254.019.128.488.882	0.599921	0.160622	373.499.352.007.088	0.00018772	0.00258305
ENSG00000177707	683.245.959.223.092	0.463316	0.124058	373.466.923.407.371	0.000187962	0.00258491
ENSG00000100348	274.192.766.493.778	0.507578	0.135959	373.332.637.343.989	0.000188967	0.00259725
ENSG00000234741	984.758.802.403.618	0.484133	0.129752	373.120.480.745.724	0.000190566	0.00261774
ENSG00000124422	178.010.236.444.902	0.444462	0.119217	372.818.158.839.464	0.000192866	0.00264783
ENSG00000180953	61.352.719.312.229	136.573.829.344.289	0.366356	372.789.717.885.482	0.000193084	0.00264931
ENSG00000224078	553.631.958.091.347	0.478318	0.128352	37.266.116.059.039	0.000194071	0.00266134
ENSG00000256615	278.987.978.934.054	-226.161.231.589.473	0.606953	-372.617.398.412.861	0.000194408	0.00266445
ENSG00000273143	225.597.210.933.426	-0.829237	0.22259	-372.539.610.547.966	0.000195009	0.00267117
ENSG00000106546	384.065.050.504.441	0.581593	0.156143	372.474.264.109.336	0.000195515	0.00267541
ENSG00000166833	434.506.800.681.148	-0.849108	0.227966	-372.471.003.584.222	0.00019554	0.00267541
ENSG00000185250	174.133.258.467.815	104.758.472.663.991	0.281266	372.453.493.911.195	0.000195676	0.00267575
ENSG00000042493	424.500.776.347.966	-0.580023	0.155826	-3.722.245.603.844	0.000197459	0.00269708
novel.916	721.755.872.180.532	-0.715878	0.192323	-372.227.280.168.737	0.000197438	0.00269708
ENSG00000189159	661.504.828.467.273	-0.483796	0.130002	-372.146.468.960.696	0.000198071	0.0027039
ENSG00000163041	118.015.964.945.739	-0.637644	0.17139	-372.042.390.926.934	0.000198889	0.0027112
ENSG00000135372	120.467.615.809.981	0.605788	0.162837	372.021.383.736.985	0.000199054	0.0027112
novel.183	10.856.610.507.806	-154.156.186.347.267	0.414366	-372.028.676.416.047	0.000198997	0.0027112
ENSG00000167658	971.668.637.203.167	0.603993	0.162338	37.205.858.490.667	0.000198761	0.0027112
ENSG00000164818	184.288.284.662.063	0.530979	0.142766	371.922.192.561.397	0.000199837	0.00272033
ENSG00000211460	326.685.682.818.284	-0.504875	0.135768	-371.866.072.325.717	0.000200282	0.0027236
ENSG00000154822	432.729.789.024.257	-201.852.046.550.388	0.542823	-371.855.797.657.344	0.000200363	0.0027236
ENSG00000129625	683.009.957.149.791	-0.47818	0.128595	-371.849.235.175.252	0.000200415	0.0027236
ENSG00000189052	207.952.290.070.978	-27.010.388.186.971	0.72647	-371.803.009.308.998	0.000200782	0.00272705
ENSG00000172339	871.173.956.206.924	-0.56836	0.152878	-371.775.048.600.238	0.000201005	0.00272853
ENSG00000165458	533.210.297.787.921	0.4913	0.132158	371.752.934.943.814	0.000201181	0.00272939
ENSG00000177917	275.699.000.358.374	0.541865	0.145791	371.671.568.607.303	0.000201829	0.00273665
ENSG00000157617	214.701.899.434.319	-0.472002	0.127146	-371.227.950.928.255	0.000205401	0.00278352
ENSG00000197852	945.993.251.130.413	106.360.748.348.269	0.286571	371.149.149.440.728	0.000206042	0.00278949
ENSG00000083099	284.788.320.267.335	-0.465204	0.125343	-371.145.335.042.498	0.000206073	0.00278949
ENSG00000176986	386.181.898.043.525	0.434988	0.117256	370.974.118.847.805	0.000207471	0.00280625
novel.776	241.990.931.587.851	0.668702	0.18026	3.709.653.344.159	0.000207543	0.00280625
ENSG00000184640	135.487.979.298.197	0.426759	0.115056	37.091.294.347.965	0.000207973	0.00281049
ENSG00000074695	852.486.484.096.505	0.528248	0.142453	370.822.000.423.156	0.000208721	0.00281902
ENSG00000185947	231.667.684.499.461	-0.511742	0.138018	-370.778.669.210.238	0.000209079	0.00282227
ENSG00000196236	130.294.049.075.366	0.614487	0.165746	37.073.989.443.958	0.000209399	0.00282501
ENSG00000133083	342.870.671.740.576	-234.763.771.647.004	0.633262	-370.721.670.622.909	0.00020955	0.00282547
ENSG00000139508	145.922.683.911.673	-0.529059	0.14274	-370.645.891.248.274	0.000210177	0.00283235
ENSG00000197008	410.326.044.021.938	-0.68794	0.185658	-370.541.119.857.597	0.000211048	0.00284178
ENSG00000100554	479.111.614.938.099	-0.539356	0.145562	-370.533.371.967.339	0.000211113	0.00284178
ENSG00000168890	686.939.039.996.961	0.61867	0.167008	370.443.489.063.397	0.000211863	0.00285029
ENSG00000122042	251.529.943.515.373	-0.5553	0.149916	-370.408.254.647.549	0.000212157	0.00285266
ENSG00000165916	383.249.149.064.984	-0.497648	0.134364	-370.372.447.630.627	0.000212457	0.00285511
ENSG00000103202	835.475.604.947.173	0.495801	0.133877	370.339.281.782.632	0.000212735	0.00285725
ENSG00000177738	776.333.612.119.878	-0.578139	0.156194	-370.141.559.563.038	0.0002144	0.00287801
ENSG00000039139	34.381.486.165.907	-0.99332	0.268389	-370.105.046.015.548	0.000214709	0.00288056
ENSG00000116273	859.607.626.212.876	0.574201	0.155259	369.834.946.248.841	0.000217006	0.00290976
ENSG00000200087	145.984.348.395.313	-0.705607	0.190815	-36.978.515.445.868	0.000217432	0.0029111
ENSG00000145050	164.859.676.910.177	-0.514543	0.139138	-36.980.664.417.908	0.000217248	0.0029111
ENSG00000245522	130.380.338.618.468	0.979544	0.264898	369.781.013.044.537	0.000217467	0.0029111
ENSG00000114841	253.427.427.193.843	0.79156	0.214106	369.705.150.813.299	0.000218118	0.00291819
novel.221	426.311.080.483.311	-209.098.812.214.733	0.565692	-369.633.516.446.347	0.000218734	0.00292481
ENSG00000196704	585.394.446.698.451	0.49675	0.134417	369.558.344.546.257	0.000219382	0.00293186
ENSG00000104904	219.662.643.984.974	-0.421101	0.113954	-369.536.368.191.264	0.000219572	0.00293277
ENSG00000164897	206.119.213.351.488	0.516144	0.139679	369.521.044.854.611	0.000219705	0.00293292
ENSG00000289839	303.312.524.865.323	-0.728818	0.197259	-369.472.946.803.875	0.000220121	0.00293685
ENSG00000111875	712.040.733.721.936	-0.608221	0.164658	-369.385.055.903.656	0.000220884	0.0029454
ENSG00000137947	915.398.550.516.728	-0.526122	0.142481	-369.258.381.636.157	0.000221987	0.00295848
ENSG00000179010	142.914.057.660.916	-0.608243	0.164768	-36.915.049.280.367	0.000222931	0.00296942
ENSG00000137261	522.104.419.190.679	-0.763401	0.206837	-369.082.701.448.194	0.000223526	0.00297571
ENSG00000010361	107.252.222.758.329	0.68709	0.186188	369.029.841.089.176	0.000223991	0.00298025
ENSG00000125835	192.211.991.045.605	0.545877	0.147929	369.012.356.934.016	0.000224145	0.00298066
ENSG00000115738	269.619.024.920.416	-0.537336	0.145685	-368.835.013.289.972	0.000225713	0.00299501
ENSG00000122591	138.179.699.705.131	-0.620459	0.168215	-368.848.319.531.274	0.000225595	0.00299501
novel.155	453.806.756.442.095	-170.660.318.801.849	0.462657	-368.870.171.762.383	0.000225401	0.00299501
ENSG00000162105	119.055.800.735.988	0.67504	0.183027	368.820.224.157.006	0.000225844	0.00299501
ENSG00000289866	226.665.610.556.173	-244.763.546.501.701	0.663622	-368.829.889.766.306	0.000225758	0.00299501
ENSG00000250571	980.924.690.519.081	0.51442	0.139514	368.721.404.678.973	0.000226723	0.00300501
ENSG00000177943	322.516.449.395.885	0.522659	0.141868	368.412.953.665.768	0.000229486	0.00303996
ENSG00000290862	127.881.223.295.387	-101.071.723.900.811	0.27437	-368.377.547.455.775	0.000229805	0.00304252
ENSG00000180992	154.284.108.914.697	-0.488578	0.132681	-368.235.752.657.055	0.000231087	0.00305782
ENSG00000119514	476.653.270.610.097	-0.776022	0.210778	-368.171.138.263.954	0.000231674	0.0030639
ENSG00000005844	251.217.599.343.681	221.973.704.127.125	0.602935	368.154.988.941.428	0.00023182	0.00306417
ENSG00000174502	341.670.850.472.224	-177.334.056.466.312	0.481717	-368.129.008.575.269	0.000232057	0.00306561
ENSG00000130479	823.777.539.856.932	0.65697	0.178579	367.887.827.929.854	0.000234262	0.00309305
novel.209	215.911.562.453.474	-237.022.139.029.486	0.64445	-367.789.857.490.322	0.000235163	0.00310326
ENSG00000113407	138.515.234.916.379	-0.508172	0.138328	-367.368.431.541.568	0.000239078	0.00315319
ENSG00000096654	650.332.804.608.652	-0.63973	0.174206	-367.225.324.765.855	0.000240421	0.00316918
ENSG00000253537	121.486.508.546.866	-106.894.776.721.043	0.291181	-36.710.756.996.675	0.000241532	0.00318208
ENSG00000201772	331.196.386.466.118	0.669646	0.182452	367.025.825.254.594	0.000242306	0.00319053
ENSG00000155115	109.454.658.736.468	-0.527869	0.143836	-366.994.301.263.972	0.000242605	0.00319099
ENSG00000177732	2.204.704.687.494	0.576803	0.157165	367.003.755.241.331	0.000242515	0.00319099
ENSG00000072422	140.357.721.968.092	0.688469	0.187613	366.962.223.757.485	0.000242909	0.00319326
ENSG00000185090	98.605.312.074.021	0.584716	0.159349	366.939.684.154.241	0.000243123	0.00319433
ENSG00000178028	454.154.714.550.596	-0.676955	0.18453	-366.853.360.209.751	0.000243946	0.00320122
ENSG00000126107	576.775.461.711.181	0.616704	0.168113	366.839.592.167.961	0.000244077	0.00320122
ENSG00000100591	189.265.549.573.617	-0.543176	0.148058	-366.867.715.644.324	0.000243809	0.00320122
ENSG00000269378	696.934.699.598.282	-0.802447	0.218752	-366.829.014.706.347	0.000244178	0.00320122
ENSG00000127124	144.943.232.350.268	-100.423.226.529.982	0.273818	-366.752.082.140.341	0.000244914	0.00320913
ENSG00000116017	946.521.584.320.975	0.672809	0.183461	366.730.398.078.513	0.000245121	0.00321011
ENSG00000131080	240.346.364.263.435	0.518845	0.141528	366.603.321.164.642	0.000246342	0.00322434
ENSG00000165644	171.389.309.153.558	0.582745	0.158972	36.657.169.567.729	0.000246647	0.00322658
ENSG00000183691	131.810.982.729.941	106.842.936.991.674	0.29151	366.515.536.378.175	0.000247188	0.00323192
ENSG00000111817	160.317.688.019.993	0.487298	0.132971	366.470.174.995.746	0.000247627	0.0032359
ENSG00000306962	108.757.466.057.359	-358.547.725.225.348	0.978467	-366.438.095.478.974	0.000247938	0.00323821
ENSG00000106615	355.597.195.863.644	-0.522853	0.142745	-366.285.276.488.567	0.000249422	0.00325583
ENSG00000286313	913.002.566.462.779	115.228.632.285.134	0.314676	366.182.013.683.297	0.00025043	0.00326722
ENSG00000197879	108.598.459.413.577	0.547247	0.149465	366.137.933.109.219	0.000250861	0.00327108
ENSG00000140391	142.950.714.519.668	-0.505927	0.138216	-366.040.227.930.455	0.00025182	0.00328181
ENSG00000276840	170.787.589.274.287	342.345.407.135.376	0.935421	365.980.011.480.842	0.000252412	0.00328776
ENSG00000164088	465.647.798.909.737	0.694729	0.189897	365.844.106.856.729	0.000253754	0.00330345
ENSG00000262904	439.779.485.155.301	-169.848.035.155.812	0.46429	-365.823.465.082.721	0.000253958	0.00330433
ENSG00000103254	370.789.362.343.677	-0.439431	0.120131	-365.792.354.282.576	0.000254267	0.00330657
ENSG00000181450	118.445.928.100.937	-0.592442	0.161974	-365.763.741.838.726	0.000254551	0.00330847
ENSG00000111911	123.631.178.593.246	-0.533654	0.145924	-365.706.791.980.199	0.000255117	0.00331405
novel.1331	237.196.931.600.551	-0.876459	0.239718	-365.620.822.650.213	0.000255973	0.00332339
ENSG00000023839	18.454.978.594.163	-0.520181	0.142287	-365.586.807.684.235	0.000256313	0.00332601
ENSG00000135272	287.039.127.042.284	-0.440278	0.120461	-365.495.114.507.553	0.000257231	0.00333613
ENSG00000298775	909.413.397.041.315	114.978.128.403.365	0.314601	365.472.652.528.954	0.000257456	0.00333726
ENSG00000130956	194.320.114.044.473	-0.873619	0.239131	-365.331.045.591.386	0.000258881	0.00335392
ENSG00000099385	894.563.310.418.263	-0.564149	0.154432	-365.306.546.119.463	0.000259128	0.00335533
ENSG00000273329	349.415.586.430.005	0.81125	0.22212	36.523.060.479.212	0.000259896	0.00336346
ENSG00000238825	147.318.187.365.259	-269.346.124.555.902	0.737566	-365.182.258.935.903	0.000260386	0.00336415
ENSG00000137221	56.153.419.845.348	0.598819	0.163984	365.169.985.389.122	0.00026051	0.00336415
ENSG00000107338	296.344.261.387.963	0.686856	0.188104	365.147.509.318.684	0.000260738	0.00336415
ENSG00000100600	256.070.613.069.519	-0.551092	0.150904	-365.194.395.002.348	0.000260263	0.00336415
ENSG00000079313	791.696.282.410.547	0.574408	0.157312	365.139.292.872.942	0.000260822	0.00336415
ENSG00000156299	564.140.262.523.085	-145.155.083.878.294	0.397544	-365.129.205.659.158	0.000260924	0.00336415
ENSG00000224109	201.819.755.128.688	246.576.181.584.543	0.6752	365.189.775.636.103	0.00026031	0.00336415
ENSG00000188488	119.582.718.949.147	-347.212.216.508.687	0.950988	-365.106.890.692.711	0.000261151	0.00336528
ENSG00000011485	369.900.302.248.671	-0.459877	0.125995	-364.996.683.665.951	0.000262274	0.00337795
ENSG00000111859	302.007.053.452.538	0.579597	0.158832	364.911.286.695.171	0.000263147	0.00338739
ENSG00000167862	254.257.655.157.019	-0.488996	0.134022	-364.863.369.274.657	0.000263639	0.00339191
ENSG00000103148	639.959.357.423.429	0.722487	0.198085	364.735.314.270.824	0.000264956	0.00340704
ENSG00000198520	100.063.047.911.246	128.363.446.305.491	0.351956	364.714.459.669.765	0.000265171	0.00340713
ENSG00000290644	588.888.327.786.093	-153.055.503.808.918	0.419667	-364.707.228.631.708	0.000265245	0.00340713
ENSG00000083799	254.624.842.193.352	-0.468825	0.128558	-364.678.445.050.394	0.000265542	0.00340914
ENSG00000146083	637.012.141.574.027	0.713812	0.195821	364.523.327.840.978	0.000267149	0.00342794
ENSG00000185640	963.946.701.644.137	-44.488.893.306.955	122.059.815.803.223	-364.484.355.593.959	0.000267555	0.00343132
ENSG00000197261	903.618.678.368.638	0.601243	0.165015	364.356.309.401.303	0.00026889	0.00344478
ENSG00000178026	471.404.747.049.563	0.604281	0.165845	364.365.487.973.468	0.000268794	0.00344478
ENSG00000140939	183.999.844.423.046	0.873694	0.239983	364.064.322.905.899	0.000271958	0.00348224
ENSG00000105223	876.796.528.766.008	0.508421	0.139679	363.993.621.702.882	0.000272706	0.00348997
novel.1273	394.230.570.675.829	0.843655	0.231835	363.903.673.870.059	0.00027366	0.00350032
ENSG00000295982	778.700.408.940.246	-122.255.772.375.114	0.335992	-363.864.819.799.153	0.000274073	0.00350375
ENSG00000149257	698.826.706.885.347	0.557897	0.15339	363.712.348.003.878	0.0002757	0.00352268
novel.785	448.964.210.308.068	-294.608.041.974.642	0.810056	-36.368.834.125.396	0.000275957	0.0035241
ENSG00000125538	452.118.114.410.146	-208.247.140.074.327	0.572766	-363.581.465.287.054	0.000277104	0.00353688
ENSG00000094975	389.039.948.756.493	-0.540464	0.148677	-363.515.781.028.546	0.000277811	0.00354216
ENSG00000144369	200.211.266.196.346	-0.484552	0.133296	-36.351.696.445.856	0.000277798	0.00354216
ENSG00000189431	517.932.705.322.034	-0.646123	0.177906	-36.318.175.343.653	0.000281432	0.0035848
ENSG00000050130	73.683.408.733.884	-0.478647	0.131793	-363.179.947.996.511	0.000281452	0.0035848
ENSG00000268573	195.921.517.933.139	0.798403	0.219877	363.113.667.451.522	0.000282176	0.00359212
ENSG00000117758	906.592.316.903.464	-0.528705	0.145611	-363.093.252.957.281	0.000282399	0.00359307
ENSG00000213199	20.941.887.570.106	0.844663	0.232699	362.984.544.975.436	0.000283591	0.00360634
ENSG00000067798	270.395.955.177.437	-0.628899	0.173278	-362.941.840.398.813	0.000284061	0.00361041
ENSG00000103657	199.602.049.248.725	0.452685	0.124785	362.771.612.732.693	0.000285939	0.00363238
ENSG00000160991	239.396.532.405.704	-0.475828	0.131261	-362.503.881.035.446	0.000288918	0.00366829
ENSG00000149922	287.336.748.461.584	194.163.048.258.931	0.535723	362.431.611.490.761	0.000289727	0.00367663
ENSG00000143036	371.822.817.559.951	0.765202	0.211161	36.237.928.916.374	0.000290314	0.00368214
ENSG00000281856	195.859.324.603.395	294.144.103.839.437	0.811801	362.335.103.259.411	0.000290811	0.0036865
ENSG00000100784	438.756.269.589.981	-0.754266	0.208196	-362.285.403.257.323	0.00029137	0.00369166
ENSG00000102879	238.915.698.762.548	-0.866339	0.239141	-362.271.151.750.867	0.000291531	0.00369176
ENSG00000099864	8.836.287.568.537	0.711523	0.196442	362.204.812.182.101	0.00029228	0.0036993
ENSG00000270765	105.134.430.406.897	345.469.732.342.887	0.953998	362.128.226.718.566	0.000293146	0.00370833
ENSG00000212916	441.046.610.485.006	0.625671	0.172807	362.062.836.123.044	0.000293888	0.00371539
ENSG00000006118	266.644.181.714.387	-0.45027	0.124366	-362.051.932.041.674	0.000294012	0.00371539
ENSG00000240758	821.901.098.058.632	129.167.289.092.983	0.356794	36.202.207.938.281	0.000294352	0.00371773
ENSG00000101247	64.402.920.380.458	-0.608719	0.168158	-361.992.871.079.776	0.000294684	0.00371998
ENSG00000101052	233.854.338.603.465	-0.437259	0.120835	-361.863.832.785.197	0.000296157	0.00373662
ENSG00000115541	130.701.408.292.098	-0.570057	0.157547	-361.832.128.453.568	0.00029652	0.00373925
ENSG00000216937	377.458.470.632.096	0.705434	0.194983	361.791.766.434.489	0.000296983	0.00374118
ENSG00000310118	308.162.369.415.941	-178.965.512.757.957	0.494649	-36.180.281.935.043	0.000296856	0.00374118
ENSG00000196821	249.699.242.469.766	-0.507811	0.140448	-3.615.643.657.788	0.000299602	0.00377221
ENSG00000198715	128.865.940.865.339	0.548668	0.151763	361.530.135.554.247	0.000299998	0.00377326
ENSG00000266208	332.797.141.832.808	0.706051	0.195294	361.531.557.310.929	0.000299982	0.00377326
ENSG00000170537	25.565.185.719.678	-0.906237	0.25071	-361.468.094.688.971	0.000300718	0.00378034
ENSG00000196700	130.675.889.277.733	0.522931	0.144678	361.444.127.261.107	0.000300996	0.00378187
ENSG00000090674	575.192.122.882.834	-0.613002	0.169609	-361.420.781.020.859	0.000301267	0.00378331
novel.200	151.782.763.092.918	-275.885.587.766.785	0.763611	-361.290.575.723.907	0.000302785	0.00379894
ENSG00000111450	323.857.801.727.542	0.428899	0.118714	361.286.989.386.208	0.000302827	0.00379894
ENSG00000228740	131.710.032.211.072	-341.954.108.252.643	0.946594	-361.246.993.259.996	0.000303294	0.00380279
ENSG00000105202	329.080.536.914.515	436.449.574.984.194	120.821.907.944.368	361.233.804.704.654	0.000303449	0.00380279
ENSG00000143569	391.091.074.501.734	0.464776	0.128869	360.657.473.743.421	0.000310266	0.00388549
ENSG00000131669	152.073.482.124.196	-0.623018	0.172749	-360.648.774.603.865	0.00031037	0.00388549
ENSG00000159202	844.241.286.670.106	0.470449	0.130503	360.490.071.511.472	0.000312272	0.00390729
ENSG00000142046	235.771.974.887.915	0.820112	0.227556	360.400.665.344.934	0.000313349	0.00391873
ENSG00000169136	931.951.069.392.043	-0.541802	0.150345	-360.373.813.171.406	0.000313673	0.00392075
ENSG00000108469	940.752.920.193.578	0.574057	0.159305	360.350.413.617.294	0.000313956	0.00392225
ENSG00000202538	587.276.637.465.868	-14.407.349.158.878	0.399834	-360.333.543.398.053	0.00031416	0.00392277
ENSG00000166228	447.054.048.565.955	0.548965	0.15237	36.028.476.698.147	0.00031475	0.00392811
ENSG00000139433	21.476.080.356.795	-0.505728	0.140378	-360.261.107.292.659	0.000315037	0.00392966
ENSG00000236140	199.401.402.594.612	-28.014.842.861.654	0.77774	-360.208.405.875.642	0.000315676	0.0039356
ENSG00000289046	461.603.128.348.632	-173.357.022.929.185	0.481362	-360.138.699.403.706	0.000316524	0.0039421
novel.1534	383.884.752.489.734	-199.982.174.916.259	0.555273	-360.151.257.291.775	0.000316371	0.0039421
ENSG00000178105	421.853.975.985.896	-0.587449	0.16314	-36.008.986.745.625	0.000317119	0.00394748
ENSG00000091986	670.356.641.450.972	-0.822071	0.228392	-359.938.237.643.132	0.000318974	0.00396852
ENSG00000050393	293.375.573.925.969	-0.465621	0.129381	-359.882.792.092.889	0.000319655	0.00397494
ENSG00000152661	128.686.304.305.501	0.845206	0.234897	359.820.020.127.214	0.000320427	0.0039825
ENSG00000182054	214.482.870.059.501	0.589929	0.164107	359.477.623.569.124	0.000324671	0.00403316
ENSG00000232112	185.510.048.553.161	-0.498555	0.138731	-359.368.017.182.454	0.00032604	0.00404809
ENSG00000169689	549.942.793.843.795	-0.510858	0.142165	-359.342.219.180.391	0.000326363	0.00405002
ENSG00000137601	59.204.714.753.517	-0.633416	0.176278	-359.328.512.710.473	0.000326535	0.00405007
ENSG00000149115	471.498.052.952.919	0.566741	0.157751	359.264.020.118.503	0.000327344	0.00405803
ENSG00000132563	126.168.828.221.518	-0.545072	0.151731	-359.236.091.252.723	0.000327696	0.0040603
ENSG00000137364	10.920.615.503.038	-0.480864	0.133873	-35.919.450.476.585	0.000328219	0.0040647
ENSG00000085514	463.694.601.244.318	145.637.683.756.948	0.405539	359.120.836.062.539	0.000329148	0.00407412
ENSG00000138073	69.008.730.705.448	0.537678	0.149758	359.030.977.509.465	0.000330285	0.00408609
ENSG00000206262	106.789.114.356.117	107.188.053.320.006	0.298776	358.756.773.125.289	0.000333777	0.00412718
ENSG00000167996	825.078.299.967.951	-0.701393	0.195542	-358.692.055.998.728	0.000334606	0.00413531
ENSG00000164032	169.926.677.636.008	-0.482822	0.134643	-358.594.940.960.613	0.000335854	0.00414861
ENSG00000196072	367.339.442.312.517	-0.456712	0.127406	-358.470.178.882.718	0.000337464	0.00416636
ENSG00000261780	288.953.039.014.553	0.595107	0.166086	358.312.374.026.002	0.00033951	0.00418948
ENSG00000172071	189.473.803.140.703	0.489686	0.136682	358.265.972.851.492	0.000340114	0.00419479
ENSG00000214413	211.676.816.378.525	-0.521939	0.145729	-358.157.536.339.171	0.000341529	0.00421009
ENSG00000204175	108.562.545.922.387	0.61006	0.170385	358.048.039.878.021	0.000342963	0.00422562
ENSG00000184787	376.756.924.545.543	-0.507189	0.141673	-358.000.726.235.892	0.000343585	0.00423112
ENSG00000266094	160.154.364.376.297	-0.925146	0.258435	-357.979.719.603.624	0.000343861	0.00423236
novel.258	794.210.735.235.332	-125.006.759.352.388	0.349347	-357.829.969.359.636	0.000345837	0.00425452
ENSG00000140374	187.005.730.247.642	-0.445706	0.124571	-357.791.772.581.322	0.000346342	0.00425857
ENSG00000069956	189.208.547.008.431	-0.496281	0.138778	-357.606.987.186.056	0.000348798	0.00428658
ENSG00000129219	105.947.245.124.922	0.504694	0.141173	357.499.639.222.655	0.000350233	0.00430202
ENSG00000100060	111.713.021.595.146	119.277.163.071.591	0.333688	35.745.062.798.146	0.000350889	0.00430596
ENSG00000188064	231.633.904.461.793	0.485938	0.135946	357.449.059.187.328	0.00035091	0.00430596
ENSG00000277443	109.405.845.168.599	0.480826	0.134527	357.419.185.176.764	0.000351311	0.00430869
ENSG00000145391	355.107.054.497.647	-0.620513	0.173617	-357.403.213.502.344	0.000351526	0.00430914
ENSG00000302730	102.566.112.387.225	-375.668.923.895.469	105.128.046.315.986	-357.344.150.357.662	0.00035232	0.00431668
ENSG00000251138	25.269.341.377.162	-0.817136	0.228717	-357.268.590.598.307	0.000353338	0.0043257
ENSG00000109062	420.027.284.527.462	-0.475362	0.133057	-357.262.960.971.259	0.000353414	0.0043257
ENSG00000105722	635.624.111.481.313	0.529584	0.148248	357.227.778.066.005	0.00035389	0.00432932
ENSG00000240476	964.747.975.550.341	-0.533771	0.149429	-357.206.305.000.578	0.00035418	0.00433068
ENSG00000169925	879.419.520.864.922	0.519464	0.145454	357.132.972.289.592	0.000355173	0.00434063
ENSG00000141401	141.909.521.948.904	-0.462566	0.129538	-357.088.673.157.116	0.000355775	0.00434578
ENSG00000215105	111.072.310.376.013	-121.945.873.673.796	0.34171	-356.869.278.104.425	0.000358767	0.00438011
ENSG00000107281	290.133.517.175.426	0.460043	0.129019	356.570.542.372.504	0.000362879	0.00442808
ENSG00000259673	318.574.420.881.851	0.808855	0.226892	356.492.542.792.861	0.00036396	0.00443902
ENSG00000155961	622.054.482.020.323	-141.130.124.559.396	0.395977	-356.409.647.045.201	0.000365112	0.00445082
ENSG00000150753	251.243.354.560.111	-0.499927	0.140314	-356.291.880.592.393	0.000366754	0.00446859
ENSG00000142507	227.939.866.662.358	-0.475956	0.133605	-356.240.743.384.365	0.000367469	0.00447505
ENSG00000145012	872.811.748.900.407	0.487263	0.136793	356.204.201.180.759	0.000367981	0.00447903
ENSG00000159335	128.397.534.611.874	0.445385	0.125076	356.092.503.423.376	0.000369551	0.00449586
ENSG00000295332	332.699.412.297.711	-173.561.643.200.598	0.487581	-355.964.734.641.106	0.000371353	0.00451551
ENSG00000087303	264.433.559.802.114	0.796091	0.223751	355.793.865.465.977	0.000373777	0.00454099
ENSG00000196235	207.397.392.577.184	0.476409	0.133902	355.790.487.666.011	0.000373825	0.00454099
ENSG00000106554	10.383.394.092.856	-0.569497	0.160173	-355.550.933.307.153	0.000377248	0.00457902
ENSG00000167771	194.499.342.236.547	0.893097	0.251193	35.554.242.090.042	0.00037737	0.00457902
ENSG00000139266	723.288.771.709.312	0.703082	0.197755	355.531.677.665.314	0.000377524	0.00457902
ENSG00000132383	182.229.439.307.758	-0.516654	0.145337	-355.487.518.392.261	0.000378159	0.00458441
ENSG00000296451	927.865.540.951.928	-395.408.681.101.831	111.258.318.838.728	-355.396.958.383.836	0.000379463	0.00459792
ENSG00000101928	197.871.495.558.798	-0.545041	0.153402	-355.301.789.241.557	0.000380839	0.00461227
ENSG00000290720	411.885.550.211.723	155.486.257.819	0.437645	355.279.364.209.299	0.000381163	0.00461389
ENSG00000185222	542.117.964.596.073	-0.62438	0.175772	-355.221.009.765.241	0.00038201	0.00462182
ENSG00000259354	469.101.003.844.056	-165.874.453.150.633	0.467134	-355.089.834.253.466	0.000383919	0.00464259
ENSG00000294531	340.617.450.784.599	0.706618	0.199012	355.063.680.391.335	0.0003843	0.00464488
ENSG00000146676	180.543.251.433.994	-0.577504	0.162747	-3.548.475.804.375	0.000387468	0.00468082
[truncated: 46,267 more rows]
